# Supplementary material for: Crystal structure of a second polymorph of tricarbon­yl(N-methyl­pyridine-2-carboxamide-κ2 N 1,O)(thio­cyanato-κN)rhenium(I)
Source: Acta Crystallogr E Crystallogr Commun. 2016 Sep 5;72(Pt 10):1386–9. doi: 10.1107/S205698901601389X (PMC5050760; doi:10.1107/S205698901601389X)
Supplement: Supplementary file 1 [file e-72-01386-sup1.cif]

##############################################################################
#                                                                            #
# This CIF contains the data in a paper accepted for publication in          #
# Acta Crystallographica Section E. It conforms to the requirements of       #
# Notes for Authors for Acta Crystallographica Section E, and has been       #
# peer reviewed under the auspices of the IUCr Commission on Journals.       #
#                                                                            #
# Full details of the Crystallographic Information File format               #
# are given in the paper "The Crystallographic Information File (CIF):       #
# a New Standard Archive File for Crystallography" by S. R. Hall, F. H.      #
# Allen and I. D. Brown [Acta Cryst. (1991), A47, 655-685].                  #
#                                                                            #
# The current version of the core CIF dictionary is obtainable from          #
# ftp://ftp.iucr.org/pub/cif_core.dic.                                       #
#                                                                            #
# Software is freely available for graphical display of the structure(s)     #
# in this CIF. For information consult the CIF software page                 #
# http://www.iucr.org/resources/cif/software.                                #
#                                                                            #
# This file may be used for bona fide research purposes within the           #
# scientific community so long as proper attribution is given to the journal # 
# article from which it was obtained.                                        #
#                                                                            #
##############################################################################
data_I
_database_code_depnum_ccdc_archive 'CCDC 1501544'
_audit_creation_method     'SHELXL-2014/7'
_journal_date_recd_electronic     2016-08-23
_journal_date_accepted     2016-08-30
_journal_name_full     'Acta Crystallographica, Section E'
_journal_year     2016
_journal_volume     72
_journal_issue     10
_journal_page_first     1386
_journal_page_last     1389
_journal_paper_category     GM
_journal_paper_doi     10.1107/S205698901601389X
_journal_coeditor_code     WM5320
_publ_contact_author_name     'Krzysztof Lyczko'
_publ_contact_author_address
;
Institute of Nuclear Chemistry and Technology
Dorodna 16
03-195 Warsaw
Poland
;
_publ_contact_author_email     k.lyczko@ichtj.waw.pl
_publ_contact_author_fax     '+48 22 8111532'
_publ_contact_author_phone     '+48 22 5041252'
_publ_section_title
;\
Crystal structure of a second polymorph of
tricarbonyl(<i>N</i>-methylpyridine-2-carboxamide-\k^2^<i>N</i>^1^,<i>O</i>)\
(thiocyanato-\k<i>N</i>)rhenium(I)
;
loop_
    _publ_author_name
    _publ_author_footnote
    _publ_author_address
    'Lyczko, Krzysztof' .
;
Institute of Nuclear Chemistry and Technology
Dorodna 16
03-195 Warsaw
Poland
;
_publ_section_synopsis
;
The second polymorph (monoclinic form) of the
[Re(NCS){<i>L</i>H<i>(Me)</i>~NO~}(CO)~3~] complex, where LH<i>(Me)</i>~NO~ is
<i>N</i>-methylpyridine-2-carboxamide, has been obtained and structurally
characterized by X-ray diffraction and supported by DFT calculations.
;
_chemical_name_systematic
;\
Tricarbonyl(<i>N</i>-methylpyridine-2-carboxamide-\k^2^<i>N</i>^1^,<i>O</i>)\
(thiocyanato-\k<i>N</i>)rhenium(I)
;
_chemical_name_common     ?
_chemical_formula_moiety     'C11 H8 N3 O4 Re S'
_chemical_formula_sum     'C11 H8 N3 O4 Re S'
_chemical_formula_iupac     '[Re (N C S) (C7 H8 N2 O) (C O)3]'
_chemical_formula_weight     464.46
_chemical_melting_point     ?
_shelx_space_group_comment
;
The symmetry employed for this shelxl refinement is uniquely defined
by the following loop, which should always be used as a source of
symmetry information in preference to the above space-group names.
They are only intended as comments.
;
_space_group_crystal_system     monoclinic
_space_group_name_H-M_alt     'P 21/n'
_space_group_name_Hall     '-P 2yn'
loop_
    _space_group_symop_operation_xyz
    'x, y, z'
    '-x+1/2, y+1/2, -z+1/2'
    '-x, -y, -z'
    'x-1/2, -y-1/2, z-1/2'
_cell_length_a     8.34560(10)
_cell_length_b     13.32410(10)
_cell_length_c     12.70110(10)
_cell_angle_alpha     90
_cell_angle_beta     99.2840(10)
_cell_angle_gamma     90
_cell_volume     1393.83(2)
_cell_formula_units_Z     4
_cell_measurement_reflns_used     49644
_cell_measurement_theta_min     3.0480
_cell_measurement_theta_max     31.2540
_cell_measurement_temperature     100(2)
_exptl_crystal_description     'block'
_exptl_crystal_colour     'yellow'
_exptl_crystal_size_max     0.15
_exptl_crystal_size_mid     0.12
_exptl_crystal_size_min     0.08
_exptl_crystal_density_diffrn     2.213
_exptl_crystal_density_meas     ?
_exptl_crystal_density_method     ?
_exptl_crystal_F_000     872
_exptl_absorpt_coefficient_mu     8.883
_exptl_absorpt_correction_type     multi-scan
_exptl_absorpt_process_details
;
(<i>CrysAlis PRO</i>; Agilent, 2014)
;
_shelx_estimated_absorpt_T_min     ?
_shelx_estimated_absorpt_T_max     ?
_exptl_absorpt_correction_T_min     0.62886
_exptl_absorpt_correction_T_max     1.00000
_diffrn_ambient_temperature     100(2)
_diffrn_radiation_type     MoK\a
_diffrn_radiation_wavelength     0.71073
_diffrn_measurement_device_type
             'Agilent SuperNova Dual Source diffractometer with an Eos detector'
_diffrn_measurement_method     '\w scans'
_diffrn_detector_area_resol_mean     16.0131
_diffrn_reflns_number     77774
_diffrn_reflns_av_R_equivalents     0.0407
_diffrn_reflns_theta_min     2.908
_diffrn_reflns_theta_max     29.993
_diffrn_reflns_theta_full     25.242
_diffrn_measured_fraction_theta_max     0.999
_diffrn_measured_fraction_theta_full     0.999
_diffrn_reflns_limit_h_min     -11
_diffrn_reflns_limit_h_max     11
_diffrn_reflns_limit_k_min     -18
_diffrn_reflns_limit_k_max     18
_diffrn_reflns_limit_l_min     -17
_diffrn_reflns_limit_l_max     17
_refine_special_details     ?
_reflns_number_total     4060
_reflns_number_gt     3921
_reflns_threshold_expression     'I > 2\s(I)'
_refine_ls_structure_factor_coef     Fsqd
_refine_ls_matrix_type     full
_refine_ls_R_factor_all     0.0115
_refine_ls_R_factor_gt     0.0107
_refine_ls_wR_factor_gt     0.0248
_refine_ls_wR_factor_ref     0.0251
_refine_ls_goodness_of_fit_ref     1.114
_refine_ls_restrained_S_all     1.114
_refine_ls_number_reflns     4060
_refine_ls_number_parameters     186
_refine_ls_number_restraints     0
_refine_ls_hydrogen_treatment     mixed
_refine_ls_weighting_scheme     calc
_refine_ls_weighting_details
              'w=1/[\s^2^(Fo^2^)+(0.0082P)^2^+0.8572P] where P=(Fo^2^+2Fc^2^)/3'
_atom_sites_solution_hydrogens     mixed
_atom_sites_solution_primary     ?
_atom_sites_solution_secondary     ?
_refine_ls_shift/su_max     0.005
_refine_ls_shift/su_mean     0.000
_refine_diff_density_max     0.418
_refine_diff_density_min     -0.510
_refine_ls_extinction_method     none
_refine_ls_extinction_coef     .
loop_
    _atom_type_symbol
    _atom_type_description
    _atom_type_scat_dispersion_real
    _atom_type_scat_dispersion_imag
    _atom_type_scat_source
    'C' 'C' 0.0033 0.0016
                         'International Tables Vol C Tables 4.2.6.8 and 6.1.1.4'
    'H' 'H' 0.0000 0.0000
                         'International Tables Vol C Tables 4.2.6.8 and 6.1.1.4'
    'N' 'N' 0.0061 0.0033
                         'International Tables Vol C Tables 4.2.6.8 and 6.1.1.4'
    'O' 'O' 0.0106 0.0060
                         'International Tables Vol C Tables 4.2.6.8 and 6.1.1.4'
    'S' 'S' 0.1246 0.1234
                         'International Tables Vol C Tables 4.2.6.8 and 6.1.1.4'
    'Re' 'Re' -1.0185 7.2310
                         'International Tables Vol C Tables 4.2.6.8 and 6.1.1.4'
_computing_data_collection
;
CrysAlis PRO (Agilent, 2014)
;
_computing_cell_refinement
;
CrysAlis PRO (Agilent, 2014)
;
_computing_data_reduction
;
CrysAlis PRO (Agilent, 2014)
;
_computing_structure_solution
;
SHELXS97 (Sheldrick, 2008)
;
_computing_structure_refinement
;
SHELXL2014 (Sheldrick, 2015)
;
_computing_molecular_graphics
;
Mercury (Macrae <i>et al.</i>,  2008)
;
_computing_publication_material
;
publCIF (Westrip, 2010)
;
loop_
    _atom_site_type_symbol
    _atom_site_label
    _atom_site_fract_x
    _atom_site_fract_y
    _atom_site_fract_z
    _atom_site_U_iso_or_equiv
    _atom_site_adp_type
    _atom_site_calc_flag
    _atom_site_occupancy
    _atom_site_disorder_assembly
    _atom_site_disorder_group
    Re Re1 0.94102(2) 0.61839(2) 0.78536(2) 0.01041(2) Uani d 1 . .
    S S1 0.39614(5) 0.76937(3) 0.72060(3) 0.01731(8) Uani d 1 . .
    O O2 0.81867(15) 0.46596(9) 0.93364(10) 0.0228(3) Uani d 1 . .
    N N2 0.96200(16) 0.75572(10) 0.48766(10) 0.0133(2) Uani d 1 . .
    O O1 1.07960(14) 0.74704(9) 0.97900(9) 0.0203(2) Uani d 1 . .
    C C2 0.86838(19) 0.52386(12) 0.87960(12) 0.0161(3) Uani d 1 . .
    O O4 0.99371(13) 0.71917(8) 0.66237(8) 0.0127(2) Uani d 1 . .
    N N1 0.85068(15) 0.54369(9) 0.63442(10) 0.0125(2) Uani d 1 . .
    O O3 1.27172(14) 0.51162(9) 0.82262(9) 0.0184(2) Uani d 1 . .
    C C3 1.14740(19) 0.55136(11) 0.80679(11) 0.0135(3) Uani d 1 . .
    C C1 1.02572(18) 0.69876(11) 0.90694(12) 0.0145(3) Uani d 1 . .
    C C5 0.7205(2) 0.41062(12) 0.52690(14) 0.0192(3) Uani d 1 . .
    H H5 0.6744 0.3453 0.5226 0.023 Uiso calc 1 . .
    C C6 0.7256(2) 0.46596(12) 0.43525(13) 0.0184(3) Uani d 1 . .
    H H6 0.6811 0.4396 0.3673 0.022 Uiso calc 1 . .
    C C8 0.85873(18) 0.59693(11) 0.54460(12) 0.0120(3) Uani d 1 . .
    C C4 0.78361(19) 0.45171(11) 0.62492(13) 0.0159(3) Uani d 1 . .
    H H4 0.7794 0.4136 0.6876 0.019 Uiso calc 1 . .
    C C9 0.94147(17) 0.69584(11) 0.56703(11) 0.0116(3) Uani d 1 . .
    N N3 0.71182(16) 0.69184(10) 0.75566(10) 0.0149(2) Uani d 1 . .
    C C7 0.79640(19) 0.56049(12) 0.44386(12) 0.0157(3) Uani d 1 . .
    H H7 0.8021 0.5995 0.3820 0.019 Uiso calc 1 . .
    C C10 1.0420(2) 0.85309(12) 0.50654(13) 0.0166(3) Uani d 1 . .
    H H10A 0.9883 0.8922 0.5562 0.025 Uiso calc 1 . .
    H H10B 1.0349 0.8894 0.4389 0.025 Uiso calc 1 . .
    H H10C 1.1563 0.8430 0.5372 0.025 Uiso calc 1 . .
    C C11 0.58131(19) 0.72422(11) 0.74029(11) 0.0130(3) Uani d 1 . .
    H H2 0.921(3) 0.7413(16) 0.4243(18) 0.026(6) Uiso d 1 . .
loop_
    _atom_site_aniso_label
    _atom_site_aniso_U_11
    _atom_site_aniso_U_22
    _atom_site_aniso_U_33
    _atom_site_aniso_U_12
    _atom_site_aniso_U_13
    _atom_site_aniso_U_23
    Re1 0.01001(3) 0.01132(3) 0.00967(3) 0.00108(2) 0.00092(2) 0.00183(2)
    S1 0.01461(18) 0.02173(19) 0.01450(17) 0.00703(14) -0.00096(13) -0.00273(14)
    O2 0.0222(6) 0.0262(6) 0.0202(6) -0.0021(5) 0.0040(5) 0.0091(5)
    N2 0.0159(6) 0.0124(6) 0.0111(6) -0.0027(5) 0.0008(5) 0.0007(4)
    O1 0.0199(6) 0.0212(6) 0.0190(6) 0.0012(5) 0.0009(5) -0.0047(4)
    C2 0.0129(7) 0.0196(7) 0.0149(7) 0.0029(6) -0.0005(5) 0.0008(6)
    O4 0.0134(5) 0.0126(5) 0.0117(5) -0.0016(4) 0.0008(4) 0.0012(4)
    N1 0.0118(6) 0.0120(6) 0.0137(6) 0.0010(4) 0.0023(5) 0.0009(4)
    O3 0.0155(5) 0.0195(5) 0.0199(5) 0.0041(4) 0.0016(4) 0.0027(4)
    C3 0.0154(7) 0.0134(6) 0.0115(6) -0.0018(5) 0.0014(5) 0.0008(5)
    C1 0.0118(7) 0.0156(7) 0.0161(7) 0.0035(5) 0.0027(5) 0.0030(5)
    C5 0.0205(8) 0.0145(7) 0.0236(8) -0.0067(6) 0.0061(6) -0.0028(6)
    C6 0.0195(8) 0.0182(7) 0.0180(7) -0.0049(6) 0.0048(6) -0.0053(6)
    C8 0.0110(7) 0.0118(6) 0.0133(6) 0.0000(5) 0.0022(5) 0.0005(5)
    C4 0.0171(7) 0.0124(7) 0.0189(7) -0.0015(5) 0.0051(6) 0.0024(5)
    C9 0.0099(6) 0.0117(6) 0.0131(6) 0.0016(5) 0.0014(5) 0.0011(5)
    N3 0.0155(6) 0.0155(6) 0.0136(6) 0.0012(5) 0.0021(5) 0.0003(5)
    C7 0.0179(7) 0.0161(7) 0.0134(7) -0.0021(6) 0.0036(6) -0.0006(5)
    C10 0.0194(8) 0.0128(7) 0.0170(7) -0.0038(6) 0.0012(6) 0.0022(5)
    C11 0.0165(7) 0.0121(6) 0.0103(6) -0.0006(5) 0.0011(5) -0.0010(5)
_geom_special_details
;
 All esds (except the esd in the dihedral angle between two l.s. planes)
 are estimated using the full covariance matrix.  The cell esds are taken
 into account individually in the estimation of esds in distances, angles
 and torsion angles; correlations between esds in cell parameters are only
 used when they are defined by crystal symmetry.  An approximate (isotropic)
 treatment of cell esds is used for estimating esds involving l.s. planes.
;
loop_
    _geom_bond_atom_site_label_1
    _geom_bond_atom_site_label_2
    _geom_bond_site_symmetry_2
    _geom_bond_distance
    _geom_bond_publ_flag
    Re1 C2 . 1.9028(16) ?
    Re1 C1 . 1.9180(16) ?
    Re1 C3 . 1.9201(16) ?
    Re1 N3 . 2.1275(13) ?
    Re1 O4 . 2.1583(10) ?
    Re1 N1 . 2.1836(13) ?
    S1 C11 . 1.6394(16) ?
    O2 C2 . 1.1533(19) ?
    N2 C9 . 1.3182(18) ?
    N2 C10 . 1.4610(19) ?
    N2 H2 . 0.84(2) ?
    O1 C1 . 1.1494(19) ?
    O4 C9 . 1.2581(17) ?
    N1 C4 . 1.3446(19) ?
    N1 C8 . 1.3542(18) ?
    O3 C3 . 1.1533(19) ?
    C5 C4 . 1.384(2) ?
    C5 C6 . 1.384(2) ?
    C5 H5 . 0.9500 ?
    C6 C7 . 1.388(2) ?
    C6 H6 . 0.9500 ?
    C8 C7 . 1.389(2) ?
    C8 C9 . 1.494(2) ?
    C4 H4 . 0.9500 ?
    N3 C11 . 1.158(2) ?
    C7 H7 . 0.9500 ?
    C10 H10A . 0.9800 ?
    C10 H10B . 0.9800 ?
    C10 H10C . 0.9800 ?
loop_
    _geom_angle_atom_site_label_1
    _geom_angle_atom_site_label_2
    _geom_angle_atom_site_label_3
    _geom_angle_site_symmetry_1
    _geom_angle_site_symmetry_3
    _geom_angle
    _geom_angle_publ_flag
    C2 Re1 C1 . . 88.66(7) ?
    C2 Re1 C3 . . 88.42(6) ?
    C1 Re1 C3 . . 86.56(6) ?
    C2 Re1 N3 . . 92.72(6) ?
    C1 Re1 N3 . . 95.16(6) ?
    C3 Re1 N3 . . 177.96(5) ?
    C2 Re1 O4 . . 171.84(5) ?
    C1 Re1 O4 . . 98.26(5) ?
    C3 Re1 O4 . . 96.27(5) ?
    N3 Re1 O4 . . 82.40(4) ?
    C2 Re1 N1 . . 98.66(6) ?
    C1 Re1 N1 . . 172.54(6) ?
    C3 Re1 N1 . . 95.00(5) ?
    N3 Re1 N1 . . 83.15(5) ?
    O4 Re1 N1 . . 74.33(4) ?
    C9 N2 C10 . . 121.62(13) ?
    C9 N2 H2 . . 120.5(15) ?
    C10 N2 H2 . . 117.6(15) ?
    O2 C2 Re1 . . 177.17(14) ?
    C9 O4 Re1 . . 117.61(9) ?
    C4 N1 C8 . . 118.59(13) ?
    C4 N1 Re1 . . 125.03(10) ?
    C8 N1 Re1 . . 116.34(10) ?
    O3 C3 Re1 . . 178.12(13) ?
    O1 C1 Re1 . . 178.53(13) ?
    C4 C5 C6 . . 119.15(15) ?
    C4 C5 H5 . . 120.4 ?
    C6 C5 H5 . . 120.4 ?
    C5 C6 C7 . . 119.17(15) ?
    C5 C6 H6 . . 120.4 ?
    C7 C6 H6 . . 120.4 ?
    N1 C8 C7 . . 122.06(14) ?
    N1 C8 C9 . . 112.69(13) ?
    C7 C8 C9 . . 125.25(13) ?
    N1 C4 C5 . . 122.25(14) ?
    N1 C4 H4 . . 118.9 ?
    C5 C4 H4 . . 118.9 ?
    O4 C9 N2 . . 121.26(14) ?
    O4 C9 C8 . . 118.64(13) ?
    N2 C9 C8 . . 120.08(13) ?
    C11 N3 Re1 . . 174.40(12) ?
    C6 C7 C8 . . 118.77(14) ?
    C6 C7 H7 . . 120.6 ?
    C8 C7 H7 . . 120.6 ?
    N2 C10 H10A . . 109.5 ?
    N2 C10 H10B . . 109.5 ?
    H10A C10 H10B . . 109.5 ?
    N2 C10 H10C . . 109.5 ?
    H10A C10 H10C . . 109.5 ?
    H10B C10 H10C . . 109.5 ?
    N3 C11 S1 . . 179.00(14) ?
loop_
    _geom_torsion_atom_site_label_1
    _geom_torsion_atom_site_label_2
    _geom_torsion_atom_site_label_3
    _geom_torsion_atom_site_label_4
    _geom_torsion_site_symmetry_1
    _geom_torsion_site_symmetry_2
    _geom_torsion_site_symmetry_3
    _geom_torsion_site_symmetry_4
    _geom_torsion
    _geom_torsion_publ_flag
    C4 C5 C6 C7 . . . . 1.2(2) ?
    C4 N1 C8 C7 . . . . 1.7(2) ?
    Re1 N1 C8 C7 . . . . -176.03(12) ?
    C4 N1 C8 C9 . . . . -177.88(13) ?
    Re1 N1 C8 C9 . . . . 4.44(16) ?
    C8 N1 C4 C5 . . . . -1.1(2) ?
    Re1 N1 C4 C5 . . . . 176.40(12) ?
    C6 C5 C4 N1 . . . . -0.4(2) ?
    Re1 O4 C9 N2 . . . . 176.79(11) ?
    Re1 O4 C9 C8 . . . . -4.83(17) ?
    C10 N2 C9 O4 . . . . -1.8(2) ?
    C10 N2 C9 C8 . . . . 179.84(13) ?
    N1 C8 C9 O4 . . . . 0.19(19) ?
    C7 C8 C9 O4 . . . . -179.33(14) ?
    N1 C8 C9 N2 . . . . 178.59(13) ?
    C7 C8 C9 N2 . . . . -0.9(2) ?
    C5 C6 C7 C8 . . . . -0.6(2) ?
    N1 C8 C7 C6 . . . . -0.8(2) ?
    C9 C8 C7 C6 . . . . 178.65(14) ?
loop_
    _geom_hbond_atom_site_label_D
    _geom_hbond_atom_site_label_H
    _geom_hbond_atom_site_label_A
    _geom_hbond_site_symmetry_A
    _geom_hbond_distance_DH
    _geom_hbond_distance_HA
    _geom_hbond_distance_DA
    _geom_hbond_angle_DHA
    N2 H2 S1 4_675 0.84(2) 2.57(2) 3.3642(14) 158.0(19)
    C7 H7 S1 4_675 0.95 2.90 3.8255(16) 166.2
    C10 H10C S1 1_655 0.98 2.98 3.8445(17) 147.5
_shelx_hkl_file
;
   0   0  -2 357973. 7233.15  14
   0   0   2 322304. 7294.44  22
   0   0  -2 314970. 7305.59  21
   0   0  -2 310928. 7267.75  20
   0   0  -2 320100. 7278.72  11
   0   0  -2 308433. 7367.91  30
   0   0  -2 346291. 7234.92   1
   0   0  -3 94.8696 53.9452  11
   0   0  -3 120.442 67.1061  20
   0   0   3 179.782 62.8896  31
   0   0   3 104.128 59.3780   1
   0   0  -3 650.453 140.186  30
   0   0   3 68.1873 40.8470  14
   0   0  -3 65.1478 66.6885  21
   0   0  -3 129.305 53.7973   1
   0   0   3 28.6207 56.8392  22
   0   0   3 51.8532 49.8993  16
   0   0  -3-8.56579 56.5232   7
   0   0   3 92.4744 64.3925  17
   0   0  -3 408.545 80.9913  14
   0   0   3 294.301 83.7801  12
   0   0  -3 179.334 64.5214  23
   0   0   3 274.147 88.8482   5
   0   0   4 344615. 8556.71  17
   0   0  -4 349623. 8486.00  21
   0   0  -4 357904. 8432.74  11
   0   0   4 339896. 8442.86   5
   0   0   4 350729. 8374.00  31
   0   0   4 380045. 8302.11  14
   0   0   4 355147. 8464.56  22
   0   0  -4 351252. 8616.08  30
   0   0  -4 357439. 8430.52  20
   0   0   4 357797. 8434.65  12
   0   0  -4 367382. 8377.52  23
   0   0   4 334154. 8542.52  16
   0   0   4 386437. 8311.93   1
   0   0  -4 341120. 8409.20   7
   0   0   5 325.383 113.917  12
   0   0   5 165.917 100.441  31
   0   0   5 204.396 105.228   5
   0   0  -5 156.157 113.279  30
   0   0   5 30.0836 106.047  16
   0   0   5 218.038 74.7782  14
   0   0  -5 138.366 81.2898  20
   0   0   5 29.4688 100.223  17
   0   0   5 119.808 52.2105  24
   0   0   5 284.199 108.311  22
   0   0  -5 72.4918 80.6539  21
   0   0   5 219.309 90.6319   1
   0   0  -5 212.849 109.626   7
   0   0  -5 237.129 94.9607  23
   0   0  -5 140.309 107.935  11
   0   0   6 23663.5 1199.72  16
   0   0  -6 24736.7 1029.09  23
   0   0   6 25645.3 1127.39   5
   0   0   6 25915.9 1130.06  12
   0   0   6 24351.5 806.069  24
   0   0  -6 23685.6 1077.48  20
   0   0  -6 22481.9 1195.67  30
   0   0   6 23552.6 1053.71  31
   0   0   6 25319.4 1240.11  17
   0   0  -6 23796.7 1075.50   7
   0   0   6 24173.9 1126.40  22
   0   0  -6 23459.7 1075.59  11
   0   0  -6 25395.1 1160.75  21
   0   0  -7 399.257 148.466  23
   0   0  -7 708.680 241.898  30
   0   0  -7 527.889 172.710  11
   0   0   7 572.069 204.430  22
   0   0   7 454.586 198.621  12
   0   0  -7 548.621 193.363   7
   0   0   7 309.170 81.9154  24
   0   0  -7 742.202 230.039  21
   0   0   7 293.053 137.226  31
   0   0  -7 491.881 189.382  20
   0   0   7 185.362 157.023  16
   0   0   7 220.208 133.908   5
   0   0   7 352.371 175.283  17
   0   0  -8 10169.6 690.202  23
   0   0   8 9967.86 759.389  12
   0   0   8 8642.98 798.294  16
   0   0  -8 10395.6 877.762  30
   0   0   8 9983.82 861.245  17
   0   0  -8 10099.2 788.873  21
   0   0   8 10058.0 782.473  22
   0   0  -8 9310.98 711.628   7
   0   0   8 10509.1 756.500  31
   0   0  -8 9252.79 710.224  20
   0   0   8 9083.13 713.861   5
   0   0  -8 9655.24 725.968  11
   0   0  -9 102.965 123.175   7
   0   0  -9 301.280 180.686  20
   0   0   9-46.6489 158.685  17
   0   0  -9 158.011 167.395  21
   0   0   9 164.508 138.800  12
   0   0   9 493.212 216.106  22
   0   0  -9 31.2934 141.857  11
   0   0   9 466.886 188.996   5
   0   0  -9 7.01254 100.774  23
   0   0  -9 321.324 204.594  30
   0   0   9 81.8915 121.934  31
   0   0   9-137.454 192.741  16
   0   0 -10 57403.4 2165.14  23
   0   0  10 58271.3 2356.40  31
   0   0 -10 55900.0 2299.69  11
   0   0 -10 59401.4 2598.70  30
   0   0  10 61678.0 2444.45  12
   0   0  10 60662.6 2473.15  22
   0   0 -10 61274.9 2469.21  21
   0   0 -10 60202.9 2343.90   7
   0   0  10 59077.3 2635.03  17
   0   0 -10 60156.6 2355.01  20
   0   0  10 55975.3 2564.70  16
   0   0  10 59108.8 2294.86   5
   0   0 -11 401.671 190.236  23
   0   0  11 378.623 262.103  17
   0   0 -11 125.367 165.589   7
   0   0 -11 163.325 167.995  20
   0   0  11 260.199 213.049  16
   0   0 -11 184.426 192.384  21
   0   0 -11 171.147 141.295  11
   0   0  11 610.584 256.485  22
   0   0  11 363.335 241.509  12
   0   0 -11 185.890 213.820  30
   0   0  11 119.291 166.678  31
   0   0 -12 128024. 4291.16  20
   0   0 -12 132685. 4341.65   7
   0   0  12 127456. 5328.86  15
   0   0 -12 136276. 4513.25  21
   0   0  12 132238. 4437.53  31
   0   0  12 126450. 4677.47  16
   0   0  12 129847. 4818.14  17
   0   0  12 147216. 5769.09   6
   0   0 -12 133573. 4762.67  30
   0   0  12 130601. 4523.06  22
   0   0 -12 133706. 4350.62  11
   0   0  12 129537. 4464.89  12
   0   0 -12 129169. 4073.08  23
   0   0  13 884.247 538.898   6
   0   0  13 540.436 302.808  12
   0   0 -13 679.878 315.898  11
   0   0 -13 555.514 243.584   7
   0   0  13 570.268 283.118  22
   0   0 -13 259.352 208.832  20
   0   0  13-47.4632 252.877  17
   0   0 -13 539.766 289.351  30
   0   0  13 191.150 210.701  31
   0   0 -13-149.979 289.235  19
   0   0  13 971.596 531.133  15
   0   0 -13 634.101 332.726  21
   0   0 -13 815.901 281.890  23
   0   0 -14 142826. 4930.24   7
   0   0  14 146664. 5225.69  22
   0   0 -14 151147. 4961.98  11
   0   0  14 161421. 6657.33   6
   0   0 -14 139308. 5136.78  19
   0   0 -14 147676. 4939.23  20
   0   0 -14 149095. 5445.24  30
   0   0 -14 143417. 5079.19  21
   0   0  14 143215. 6169.39  15
   0   0  14 142586. 5113.24  12
   0   0  15 612.993 553.909   6
   0   0  15 1052.82 465.704  22
   0   0  15 946.795 419.935  12
   0   0 -15-53.1577 251.099  19
   0   0 -15 960.506 377.009  11
   0   0 -15 383.596 340.198  20
   0   0  15 572.745 469.752  15
   0   0 -15 375.833 340.800  30
   0   0 -15 132.706 239.041   7
   0   0 -15 295.056 277.439  21
   0   0 -16 53678.9 3028.61  19
   0   0  16 57171.5 3081.29  12
   0   0 -16 61047.5 2957.11   7
   0   0  16 61256.5 4004.27  15
   0   0  16 55355.0 3069.29  22
   0   0 -16 64055.1 3147.14  21
   0   0 -16 61687.3 3348.67  30
   0   0 -16 56023.6 3004.79   4
   0   0  16 67236.8 4400.32   6
   0   0 -17 427.709 341.817  30
   0   0  17 435.214 459.406  15
   0   0  17-423.040 551.620   6
   0   0  17 570.585 268.480  12
   0   0 -17-81.4640 312.982   7
   0   0 -17 246.529 289.129   4
   0   0 -17-58.0636 320.982  19
   0   0  17 224.311 322.456  22
   0   0 -17-210.266 340.262  21
   0   0 -18 38538.3 2548.61  21
   0   0  18 33097.1 2499.53  22
   0   0 -18 37803.6 2527.85   4
   0   0  18 38125.8 3331.95  15
   0  -1   2 22406.2 760.138  12
   0  -1   2 22344.6 880.739   5
   0   1   2 22542.8 728.321  12
   0  -1   2 22459.5 729.143  22
   0   1  -2 21868.0 789.834  30
   0  -1   2 21604.7 872.826  16
   0  -1  -2 22290.7 814.368  20
   0   1  -2 22927.9 732.728   7
   0  -1  -2 26958.8 786.107  24
   0   1   2 22918.7 784.242  22
   0  -1  -2 22886.2 818.214  11
   0   1  -2 20526.3 725.961  19
   0   1  -2 23623.8 713.828  20
   0   1  -2 22567.3 751.674   4
   0  -1   2 21621.9 809.181  17
   0  -1  -2 22915.8 815.998  21
   0   1  -2 23971.3 713.332  11
   0   1  -2 22654.9 747.109  21
   0  -1   2 22218.5 792.979  31
   0  -1  -3 180671. 4477.90  21
   0  -1   3 176043. 4390.52  12
   0  -1  -3 172812. 4377.10   7
   0   1   3 175798. 4282.98  16
   0   1   3 177148. 4400.31  17
   0   1   3 184225. 4286.38  24
   0   1   3 174273. 4429.67  22
   0   1  -3 181823. 4319.92  20
   0   1  -3 179565. 4350.83   7
   0   1   3 180956. 4246.69  31
   0   1  -3 170244. 4469.85  30
   0  -1   3 174617. 4604.08  16
   0  -1   3 175120. 4359.82  22
   0  -1  -3 199040. 4282.04  24
   0  -1   3 176368. 4442.14  31
   0   1  -3 180653. 4391.59  21
   0  -1  -3 179582. 4466.48  20
   0   1   3 175422. 4357.12  12
   0  -1  -3 185684. 4249.82  23
   0  -1  -3 162340. 4498.23  30
   0  -1  -3 181779. 4475.86  11
   0  -1  -3 182547. 4258.64  16
   0   1  -3 185965. 4328.46  11
   0  -1   3 170522. 4566.36   5
   0  -1   3 174838. 4516.08  17
   0  -1  -4 44024.4 1482.59   7
   0  -1  -4 45595.6 1304.62   5
   0  -1   4 44650.9 1493.62  12
   0   1   4 44775.4 1316.58   5
   0  -1  -4 48399.2 1372.84  23
   0   1  -4 45477.1 1457.01   7
   0  -1   4 47546.7 1644.78  17
   0   1   4 46958.1 1550.87  22
   0  -1   4 42732.1 1617.45   5
   0   1   4 49135.0 1522.78   1
   0  -1  -4 52785.8 1317.10  24
   0  -1   4 45781.9 1691.67  16
   0   1   4 46607.9 1369.73  31
   0   1   4 48122.2 1491.64  14
   0  -1  -4 46654.3 1590.09  21
   0   1  -4 48906.5 1628.93  30
   0   1  -4 46297.9 1442.87  11
   0   1  -4 45785.3 1494.77  21
   0  -1  -4 43710.3 1529.21  20
   0   1   4 45669.6 1330.34  24
   0  -1   4 45342.7 1531.95  31
   0   1   4 44469.5 1439.85  16
   0   1  -4 47921.3 1540.98  23
   0  -1   4 49789.0 1512.86  22
   0   1   4 45930.4 1539.08  17
   0  -1  -4 44442.0 1539.30  11
   0   1  -4 45700.0 1435.14  20
   0  -1  -4 44045.1 1619.67  30
   0   1   4 44535.6 1464.18  12
   0  -1  -5 251654. 6665.98  30
   0  -1  -5 259236. 6495.19  20
   0  -1   5 262675. 6656.82  17
   0   1  -5 253863. 6594.50  30
   0   1  -5 261562. 6381.79   7
   0   1   5 250599. 6101.98  24
   0  -1  -5 279434. 6076.47  24
   0  -1   5 255607. 6418.42  22
   0   1   5 257565. 6416.10  12
   0   1  -5 262601. 6352.67  20
   0   1  -5 264876. 6460.56  21
   0   1  -5 251083. 6329.21  11
   0   1   5 277139. 6410.95   1
   0  -1   5 251859. 6730.16  16
   0  -1  -5 262915. 6541.20  21
   0  -1   5 250597. 6618.68   5
   0   1  -5 273017. 6472.40  23
   0  -1  -5 255907. 6491.17  11
   0   1   5 263968. 6540.73  17
   0  -1   5 260515. 6486.02  31
   0  -1  -5 255111. 6424.34   7
   0   1   5 258899. 6514.00  22
   0  -1  -5 265849. 6241.06  23
   0  -1   5 255754. 6436.07  12
   0   1   5 241848. 6176.73   5
   0   1   5 272148. 6378.83  14
   0   1   5 260859. 6259.04  31
   0   1   5 252814. 6395.90  16
   0   1   6 113915. 3334.04  22
   0  -1   6 112811. 3480.18  17
   0   1   6 112005. 3230.76  12
   0   1   6 113978. 3381.44  17
   0  -1  -6 121867. 3076.09  23
   0   1  -6 114267. 3172.76  20
   0  -1   6 111784. 3303.04  31
   0  -1  -6 110561. 3226.07   7
   0   1   6 120777. 3158.40  14
   0  -1  -6 108383. 3446.33  30
   0  -1   6 109575. 3531.86  16
   0   1   6 118052. 3116.95  31
   0   1  -6 115422. 3210.16   7
   0  -1   6 111562. 3268.70  12
   0   1  -6 109133. 3146.43  11
   0   1   6 106650. 3240.88  16
   0   1   6 121192. 3183.73   1
   0   1  -6 111426. 3264.23  21
   0  -1   6 111012. 3245.73  22
   0   1   6 106766. 3008.25   5
   0  -1  -6 113427. 3308.62  11
   0   1  -6 112457. 3432.33  30
   0   1   6 107612. 2821.85  24
   0   1  -6 115788. 3238.38  23
   0  -1  -6 111071. 3333.44  21
   0  -1   6 109829. 3408.41   5
   0  -1  -6 113322. 3300.93  20
   0  -1   7 214653. 5916.83  17
   0   1   7 213665. 5718.71  22
   0   1   7 213303. 5800.19  17
   0  -1   7 234806. 5210.79  24
   0   1   7 218516. 5633.48  12
   0   1   7 220877. 5467.70   1
   0   1   7 206386. 5340.37   5
   0   1  -7 214039. 5658.15  21
   0   1  -7 208941. 5853.13  30
   0  -1   7 207144. 5795.48   5
   0  -1   7 212633. 5650.19  12
   0  -1  -7 212776. 5663.55  20
   0   1   7 231603. 5479.03  14
   0  -1  -7 214532. 5677.22  11
   0   1   7 185436. 4979.57  24
   0  -1  -7 206623. 5705.58  21
   0   1   7 218090. 5465.18  31
   0   1  -7 215084. 5530.03  11
   0   1  -7 213271. 5557.37   7
   0   1  -7 212133. 5516.33  20
   0  -1   7 217571. 5656.82  22
   0  -1  -7 203260. 5858.86  30
   0   1   7 203498. 5640.00  16
   0  -1   7 213622. 5675.68  31
   0  -1   7 205492. 5971.58  16
   0   1  -7 212614. 5566.37  23
   0  -1  -7 224143. 5397.44  23
   0  -1  -7 209638. 5590.80   7
   0   1   8 77700.4 2673.43  12
   0   1  -8 81234.8 2619.93  23
   0   1  -8 78875.2 2901.22  30
   0   1  -8 76083.3 2593.60   7
   0  -1  -8 73812.3 2623.84   7
   0   1   8 76543.9 2717.98  16
   0  -1   8 74432.3 2947.98  16
   0  -1   8 77048.8 2925.21  17
   0  -1   8 74524.7 2764.81   5
   0   1  -8 76401.3 2567.86  11
   0   1   8 77316.3 2428.57   5
   0  -1   8 83032.5 2209.17  24
   0  -1   8 77928.7 2711.13  12
   0   1   8 78058.2 2754.39  22
   0  -1  -8 82973.1 2460.77  23
   0   1   8 83011.3 2526.78   1
   0   1  -8 75825.2 2563.59  20
   0   1   8 82479.9 2884.48  17
   0   1   8 84937.2 2513.51  14
   0   1   8 77568.8 2541.77  31
   0  -1  -8 78972.2 2772.44  21
   0  -1   8 76866.2 2677.78  22
   0  -1   8 78851.9 2739.09  31
   0  -1  -8 78092.3 2938.30  30
   0  -1  -8 77698.6 2688.95  20
   0  -1  -8 79661.9 2716.80  11
   0   1  -8 80610.2 2708.52  21
   0   1  -9 139496. 4091.53  21
   0  -1   9 130145. 4121.65   5
   0   1  -9 138901. 3985.31   7
   0   1   9 127310. 3669.99   5
   0   1  -9 134617. 3900.89  23
   0   1  -9 125712. 3851.78  11
   0   1  -9 134786. 4284.20  30
   0  -1   9 125862. 4376.24  16
   0   1   9 124778. 3966.01  12
   0   1   9 135442. 4145.93  22
   0   1   9 135484. 3890.74  31
   0  -1  -9 121984. 3967.10  11
   0  -1  -9 128888. 3971.61   7
   0  -1   9 130452. 4038.25  12
   0  -1  -9 136482. 3745.20  23
   0  -1  -9 130530. 4317.10  30
   0   1  -9 128668. 3875.34  20
   0  -1  -9 131924. 4039.31  20
   0   1   9 127643. 4083.58  16
   0  -1   9 131566. 4361.89  17
   0  -1   9 119458. 3242.08  24
   0  -1   9 131764. 4037.13  22
   0   1   9 128156. 4226.65  17
   0  -1   9 130553. 4073.05  31
   0  -1  -9 133826. 4135.40  21
   0   1  10 62646.0 2460.04  12
   0  -1 -10 60484.7 2426.42  20
   0   1  10 59559.8 2624.72  17
   0   1 -10 63790.2 2688.96  30
   0  -1  10 62216.3 2526.84  31
   0   1  10 58807.9 2118.52   5
   0  -1 -10 63233.6 2477.81  11
   0   1 -10 63141.8 2331.15  23
   0  -1  10 58852.4 2482.64   5
   0  -1  10 62778.7 2507.36  22
   0  -1 -10 63439.1 2183.23  23
   0  -1 -10 61859.8 2687.02  30
   0  -1 -10 61878.6 2543.28  21
   0   1 -10 57538.7 2454.28  19
   0   1 -10 58901.8 2312.13  20
   0   1 -10 60265.9 2452.55  21
   0   1  10 62974.4 2564.09  22
   0   1  10 57611.5 2490.09  16
   0  -1  10 62399.7 2497.50  12
   0  -1  10 57780.8 2714.84  16
   0   1  10 57956.4 2968.77  15
   0  -1  10 59341.0 2711.70  17
   0   1 -10 64074.4 2384.53  11
   0   1 -10 57990.0 2330.80   7
   0   1  10 60728.5 2321.38  31
   0  -1 -10 58544.7 2369.68   7
   0  -1 -11 14076.7 1079.49   7
   0  -1  11 16778.7 1210.72  12
   0   1  11 15344.0 1080.40  31
   0   1 -11 14478.0 1218.70  30
   0  -1 -11 16191.2 1165.86  20
   0  -1  11 15921.8 1190.70  22
   0   1 -11 14409.0 1044.27  20
   0   1 -11 15167.5 1038.21  23
   0  -1  11 15060.9 1145.03   5
   0   1  11 18257.3 1699.28   6
   0   1 -11 14442.8 1147.53  19
   0  -1 -11 16401.9 1224.41  21
   0   1  11 15147.2 1464.41  15
   0   1 -11 16031.4 1111.89   7
   0   1 -11 15789.4 1087.24  11
   0  -1 -11 14828.5 941.250  23
   0  -1 -11 15272.6 1278.60  30
   0   1  11 17605.7 1228.62  12
   0   1  11 15439.4 1207.98  16
   0  -1  11 16301.8 1220.11  31
   0   1  11 14595.0 1168.07  22
   0  -1  11 14496.9 1281.12  17
   0  -1 -11 15476.9 1145.85  11
   0  -1  11 14852.2 1319.75  16
   0   1 -11 15784.5 1156.31  21
   0   1  11 17302.4 1336.09  17
   0  -1 -12 767.835 290.858  20
   0   1 -12 220.771 217.383  19
   0   1 -12 170.056 137.710  23
   0  -1 -12 688.075 278.676  11
   0  -1  12 602.182 444.233   6
   0   1  12 158.514 206.142  22
   0  -1  12 419.148 292.735  16
   0  -1  12 62.2521 233.183  22
   0   1  12 424.990 306.343  15
   0   1  12 215.683 214.163  12
   0  -1 -12 722.273 356.009  30
   0  -1 -12 404.757 170.684  23
   0   1  12 201.956 197.871  17
   0  -1  12 344.864 223.484  31
   0  -1  12 301.449 298.241  17
   0   1  12 643.561 379.804   6
   0   1 -12 434.355 274.456   7
   0  -1 -12 73.0846 211.665  21
   0   1 -12 901.868 309.865  11
   0   1 -12 227.959 232.449  30
   0   1 -12 97.3166 197.274  21
   0   1 -12 480.198 222.689  20
   0   1  12 579.511 228.801  31
   0  -1 -12 481.630 221.407   7
   0  -1  12 461.433 253.223  12
   0  -1  13 5431.71 780.256  31
   0   1 -13 5309.71 753.351  19
   0  -1 -13 6255.52 812.320  21
   0   1  13 5690.85 768.157  12
   0  -1 -13 5509.37 852.709  30
   0   1 -13 6652.36 746.942  20
   0  -1  13 5893.92 773.894  12
   0   1  13 5636.66 1058.37   6
   0   1  13 5029.68 966.910  15
   0   1 -13 6182.60 792.312  21
   0   1  13 6152.84 821.628  22
   0  -1 -13 5867.21 749.916  20
   0   1 -13 5725.63 675.721  23
   0   1  13 4930.94 800.435  17
   0  -1  13 4948.33 833.982  16
   0   1 -13 5323.59 735.343   4
   0  -1  13 4931.06 991.500  15
   0   1 -13 5313.08 801.277  30
   0   1 -13 4867.23 669.457   7
   0  -1 -13 5683.58 742.223  11
   0   1 -13 5688.74 707.363  11
   0  -1 -13 4897.53 693.390   7
   0  -1  13 6678.88 1144.63   6
   0  -1  13 6524.15 827.666  22
   0   1 -14-144.693 252.696  20
   0   1  14 278.501 274.975  22
   0   1  14-321.581 417.284  15
   0   1 -14 431.569 290.093  21
   0   1  14 691.723 519.169   6
   0   1 -14 278.667 256.910  19
   0   1  14 57.2602 217.328  12
   0   1 -14 138.164 237.910  30
   0  -1 -14 237.699 272.619  11
   0  -1 -14 216.719 208.881   7
   0   1 -14 118.688 191.495  11
   0  -1 -14-14.2042 229.002  30
   0   1  14-216.608 223.178  17
   0  -1 -14 104.039 217.039  19
   0  -1  14-259.799 239.305  22
   0  -1  14-174.516 242.082  12
   0   1 -14 139.804 210.339   4
   0   1 -14 7.73715 224.935   7
   0  -1 -14 434.643 286.806  20
   0  -1 -14-255.585 264.926  21
   0  -1  14-452.779 445.029  15
   0  -1  14 97.3875 414.716   6
   0   1 -15 796.043 379.101  21
   0   1  15 1580.12 616.698  15
   0  -1 -15 1875.39 503.803  20
   0  -1 -15 1547.70 518.442  30
   0   1  15 1420.97 525.454   6
   0   1 -15 1241.90 433.521  30
   0   1 -15 921.948 369.462   4
   0   1  15 1351.41 476.837  12
   0  -1 -15 1233.12 413.351   7
   0  -1  15 1123.89 397.062  12
   0   1  15 362.707 273.354  22
   0  -1 -15 1362.90 473.030  19
   0   1 -15 1295.73 398.584   7
   0  -1  15 2931.65 926.440   6
   0  -1  15 1158.36 638.844  15
   0   1 -15 686.543 362.240  19
   0  -1 -15 1766.94 483.269  11
   0  -1 -15 1172.33 424.359  21
   0  -1  15 332.723 335.990  22
   0   1  16 13127.3 1866.49   6
   0  -1  16 12840.7 1356.84  12
   0   1 -16 13311.2 1281.45   7
   0  -1 -16 11812.0 1389.11  30
   0  -1 -16 13322.1 1413.50  19
   0  -1 -16 12224.2 1311.71  21
   0   1  16 14437.1 1430.55  12
   0  -1 -16 12684.7 1260.30   7
   0   1  16 12784.2 1714.79  15
   0  -1  16 12695.7 1789.70  15
   0   1 -16 12670.1 1311.09   4
   0   1  16 12362.3 1360.28  22
   0   1 -16 12616.0 1307.62  21
   0  -1  16 15551.5 2055.42   6
   0  -1  16 12254.5 1347.72  22
   0   1 -16 12947.6 1432.55  30
   0   1 -16 11169.6 1274.44  19
   0   1  17 11845.7 1417.44  22
   0   1 -17 9845.86 1260.63  19
   0   1  17 11985.2 1879.38   6
   0   1  17 10340.9 1641.60  15
   0   1 -17 11815.6 1412.48  30
   0  -1 -17 11477.3 1358.18  19
   0   1 -17 9484.07 1139.68   7
   0  -1 -17 11117.3 1291.67  21
   0  -1  17 12746.5 1928.48   6
   0  -1 -17 12463.8 1461.84  30
   0   1 -17 10034.6 1234.38   4
   0  -1  17 12439.8 1404.53  22
   0  -1  17 10254.2 1281.88  12
   0   1  17 14258.4 1487.02  12
   0  -1  17 12303.7 1853.75  15
   0  -1 -17 9625.57 1143.98   7
   0  -1  18 11401.3 1857.49  15
   0   1 -18 12254.7 1393.02   4
   0  -1 -18 12733.5 1459.84   4
   0   1  18 12779.2 1526.85  22
   0  -1  18 12579.1 1474.24  22
   0  -2   0 1159.61 166.280  31
   0   2   0 970.657 111.979  29
   0  -2   0 1186.70 155.545  28
   0  -2   1 665415. 15140.0   5
   0   2  -1 643723. 14813.9  29
   0   2  -1 594206. 14801.4   9
   0  -2  -1 683072. 14851.6   5
   0   2   1 667520. 14704.9  18
   0   2   1 618340. 14865.5  29
   0  -2  -1 644897. 14950.8  31
   0  -2   1 680758. 15123.8  16
   0  -2  -1 708472. 14733.7   8
   0  -2   1 705022. 14750.9  13
   0  -2  -1 608504. 15023.0  21
   0   2   1 694210. 14891.8  22
   0  -2   1 689953. 15071.5  31
   0  -2   2 5004.56 278.735   2
   0   2  -2 4728.60 324.215  30
   0   2   2 4816.03 264.198  17
   0   2   2 4984.17 302.252  15
   0  -2  -2 4340.07 357.990  21
   0  -2   2 5403.44 391.186  31
   0   2  -2 4552.12 280.573  19
   0   2   2 4298.19 316.274  22
   0   2  -2 4570.09 295.356  29
   0  -2  -2 4426.47 372.408  11
   0  -2   2 4737.00 411.226  16
   0  -2  -2 4903.95 304.829  15
   0  -2   2 5405.97 369.254  17
   0   2   2 4667.47 288.253  12
   0   2   2 4588.54 247.019  23
   0   2  -2 4260.07 276.000   7
   0  -2   2 4449.24 406.183   5
   0  -2  -2 4506.61 373.632  20
   0   2   3 305013. 7471.66  22
   0   2  -3 294981. 7337.03  19
   0  -2  -3 309948. 7574.26  21
   0   2   3 327619. 7538.39  24
   0  -2  -3 312603. 7606.41  11
   0   2   3 315021. 7351.29  12
   0  -2   3 308460. 7420.10  12
   0  -2   3 303085. 7745.82  16
   0  -2  -3 308510. 7594.47  20
   0  -2   3 318633. 7592.01  31
   0  -2   3 317968. 7349.93   2
   0  -2   3 298179. 7330.86  22
   0   2   3 314375. 7499.19  15
   0   2  -3 302876. 7471.42  30
   0  -2   3 309227. 7758.13   5
   0   2   3 316379. 7112.33  16
   0  -2   3 310854. 7568.64  17
   0   2  -3 303814. 7390.42   4
   0  -2  -3 332053. 7206.79  23
   0   2  -3 317681. 7349.28   7
   0   2   3 315005. 7335.28  17
   0  -2  -4 89853.6 2255.05  23
   0   2   4 86885.5 2601.52  14
   0   2   4 84822.9 2231.59  16
   0   2  -4 92392.3 2437.84   7
   0  -2   4 86289.4 2650.09  17
   0   2  -4 90418.9 2618.09  23
   0  -2   4 87343.4 2808.33  16
   0  -2  -4 87528.3 2627.78  11
   0   2   4 88814.8 2472.72  24
   0   2  -4 84829.5 2129.45  32
   0  -2   4 89709.1 2617.17  31
   0  -2   4 88136.6 2424.98  22
   0   2   4 86153.8 2543.05  22
   0   2  -4 86954.5 2588.21  30
   0   2  -4 88983.7 2481.26   4
   0   2   4 86936.4 2637.39  15
   0  -2  -4 86118.2 2601.99  21
   0   2  -4 80567.6 2417.93  19
   0  -2   4 84940.3 2486.92  12
   0  -2   4 84312.9 2440.91   2
   0   2   4 84469.8 2433.85  17
   0   2   4 88047.0 2432.04  12
   0  -2   4 84760.7 2763.49   5
   0   2   4 82469.3 2613.93   1
   0  -2  -4 85846.2 2614.94  20
   0  -2  -5 58762.0 2163.81  30
   0  -2   5 62478.2 2206.12  17
   0   2   5 64209.3 2112.30   1
   0   2  -5 65013.6 2022.44  21
   0   2   5 64581.2 1914.02  24
   0  -2   5 65276.5 2156.53  31
   0  -2  -5 64975.2 2156.83  21
   0   2  -5 62722.7 1961.48   7
   0   2   5 60425.0 1826.31  16
   0  -2  -5 63054.5 2142.05  20
   0   2  -5 61916.9 2121.92  30
   0   2  -5 66751.3 2136.19  23
   0  -2  -5 62914.3 2141.48  11
   0  -2   5 60463.0 2325.21  16
   0   2  -5 58476.9 1969.96  19
   0  -2  -5 58813.2 1996.39   7
   0   2   5 63939.6 2084.67  14
   0   2   5 64149.0 2251.37  15
   0   2   5 65156.1 1990.32  12
   0   2   5 61342.3 2080.41  22
   0   2  -5 62871.8 2015.34   4
   0   2   5 60858.0 2016.86  17
   0   2   5 64214.8 1806.63  31
   0  -2   5 58135.5 2000.49  12
   0  -2   5 60812.9 2274.23   5
   0  -2  -5 64958.5 1799.92  23
   0  -2   5 63431.5 1991.31  22
   0   2   6 48.9163 117.045  15
   0   2   6 155.997 116.233   1
   0   2   6 221.985 121.475  17
   0   2  -6 351.703 144.395   7
   0   2  -6 226.918 142.572  30
   0   2   6 164.542 90.8092  31
   0  -2   6 157.745 157.537  16
   0  -2  -6-56.1655 131.559  21
   0  -2   6 226.573 156.366   5
   0   2   6 332.947 175.672  22
   0   2  -6 318.131 143.318  19
   0  -2   6 105.066 96.9133  12
   0   2  -6 175.607 117.816  11
   0   2  -6 213.525 112.044  21
   0   2  -6 85.4290 115.864   4
   0  -2  -6 104.066 102.924  20
   0   2   6-23.2201 69.5313  14
   0   2   6 93.3456 81.9335  16
   0   2   6 57.9376 30.3373   5
   0   2  -6 189.916 105.487  20
   0  -2  -6 107.502 41.6472   5
   0  -2   6 245.611 112.878  22
   0   2   6 78.2456 57.2974  24
   0  -2  -6 54.7678 90.8683   7
   0  -2  -6-30.5564 126.338  30
   0  -2   6 189.417 121.369  17
   0   2   6 72.3801 108.974  12
   0  -2  -6 122.637 77.1993  23
   0  -2   6 165.594 150.450  31
   0  -2  -6-46.6135 99.7179  11
   0   2  -6 180.818 96.0666  23
   0  -2   7 1071.68 279.096   5
   0   2  -7 1264.19 296.861  30
   0   2  -7 1349.69 265.556  21
   0   2   7 1210.00 241.527  12
   0  -2   7 976.813 244.388  31
   0  -2   7 714.892 194.803  12
   0   2   7 1312.71 256.718   1
   0   2   7 1613.42 313.103  22
   0   2   7 1423.47 335.033  15
   0  -2   7 891.329 278.866  17
   0  -2  -7 1063.81 234.542   7
   0   2   7 1310.68 230.147  16
   0   2   7 992.726 188.471  31
   0   2  -7 1331.98 234.707  11
   0  -2  -7 1194.76 277.501  21
   0   2   7 883.359 214.163  14
   0  -2  -7 1095.72 183.333  23
   0   2  -7 1059.47 237.475  23
   0  -2  -7 975.493 244.256  11
   0  -2   7 846.710 214.516  22
   0   2  -7 1040.84 229.326   7
   0  -2  -7 1130.92 283.505  30
   0   2   7 1456.94 287.056  17
   0   2  -7 949.465 213.277  20
   0   2  -7 903.449 215.369  19
   0   2   7 1159.60 150.046   5
   0  -2   7 1293.42 302.923  16
   0   2   7 995.263 160.150  24
   0  -2  -7 1346.82 171.987  24
   0  -2  -7 1425.56 300.180  20
   0   2  -7 1039.48 235.831   4
   0   2   8 13547.6 653.809   5
   0   2   8 15779.1 1043.59  22
   0  -2  -8 15041.9 1016.20  11
   0  -2   8 15878.8 1146.74  17
   0  -2  -8 15483.6 1112.98  30
   0  -2   8 16916.8 1037.77  12
   0   2   8 14870.9 1021.58  17
   0  -2  -8 15154.2 967.806   7
   0   2   8 15432.1 923.343  16
   0   2   8 14929.8 1182.34  15
   0   2  -8 15487.9 936.733   7
   0  -2   8 15051.7 1106.23   5
   0  -2   8 14975.6 1192.79  16
   0   2  -8 15793.3 984.495  23
   0  -2   8 13649.2 917.313  22
   0   2   8 16863.1 962.894  14
   0   2  -8 15201.7 966.362  21
   0   2  -8 16640.7 1015.33   4
   0  -2  -8 14708.7 1022.02  21
   0   2   8 15529.7 845.076  31
   0  -2  -8 15871.4 799.575  23
   0   2   8 14768.0 942.599  12
   0   2  -8 15267.5 890.503  11
   0   2  -8 15328.8 1063.75  30
   0   2  -8 14919.1 882.204  20
   0   2  -8 14480.9 957.251  19
   0  -2  -8 15450.7 1019.57  20
   0   2   8 15490.5 935.468   1
   0  -2   8 15056.7 1046.69  31
   0   2  -9 43022.9 1870.41  21
   0  -2   9 40211.7 2175.17  16
   0   2  -9 40408.0 1861.46  19
   0  -2  -9 42398.1 1851.98   7
   0   2   9 40035.7 1931.02  17
   0   2  -9 44544.4 2059.39  30
   0   2   9 40581.8 1920.24  22
   0   2   9 40856.0 1780.71  16
   0  -2   9 39358.7 2006.35   5
   0  -2  -9 43206.5 1970.26  21
   0  -2   9 41742.0 1850.82  22
   0   2   9 41343.0 1830.21  12
   0  -2  -9 42113.7 2074.71  30
   0   2  -9 41980.9 1780.92   7
   0   2  -9 40103.9 1696.00  11
   0  -2  -9 41643.1 1911.47  20
   0  -2   9 42003.7 1885.43  12
   0   2  -9 43225.5 1840.67  23
   0  -2   9 41981.4 1979.07  31
   0   2   9 40151.8 1653.89  31
   0   2  -9 40516.9 1851.42   4
   0   2   9 41485.3 1741.12   1
   0  -2   9 43068.9 1494.50  24
   0  -2   9 42370.6 2122.81  17
   0   2  -9 44527.8 1765.09  20
   0  -2  -9 42374.8 1576.60  23
   0   2   9 39621.4 2187.61  15
   0   2   9 43206.9 1754.45  14
   0  -2  -9 40205.2 1889.73  11
   0   2  10 71.4666 273.630   6
   0   2  10 277.685 236.439  22
   0   2 -10 90.7267 160.353   4
   0  -2 -10 406.747 161.610  23
   0  -2 -10 323.161 253.061  30
   0  -2 -10 59.4787 131.231   7
   0  -2  10 174.829 187.690  22
   0  -2  10-13.4866 151.671  12
   0   2  10 345.062 318.309  15
   0   2  10 42.7596 144.895  16
   0  -2 -10 111.353 163.128  21
   0  -2 -10 171.934 144.083  11
   0   2 -10 24.2493 140.315  11
   0   2 -10 261.806 155.024  21
   0   2 -10 75.4369 132.214   7
   0  -2  10 986.703 324.137   5
   0  -2  10 54.2436 152.656  31
   0   2 -10 179.190 152.352  23
   0  -2  10 153.958 209.810  17
   0   2 -10-71.1614 178.475  30
   0   2 -10 73.0953 177.152  19
   0  -2 -10 431.901 227.139  20
   0   2  10 86.4924 154.320  12
   0   2  10 369.108 174.761  31
   0   2  10 367.933 170.912  17
   0   2 -10 20.7719 124.957  20
   0  -2  10 113.757 198.818  16
   0  -2  11 79031.2 3113.27  12
   0   2  11 76496.6 2813.65  31
   0   2 -11 79545.8 2944.07  23
   0  -2 -11 84418.5 2696.20  23
   0   2 -11 76939.9 3231.15  30
   0  -2 -11 82225.8 3212.61  21
   0   2  11 79684.1 3056.05  12
   0   2  11 87029.7 4034.88   6
   0  -2 -11 81061.3 3045.03   7
   0  -2  11 75001.4 3181.67   5
   0   2  11 77483.3 3227.01  17
   0  -2 -11 82642.7 3132.65  20
   0   2 -11 79369.9 3077.95   4
   0   2 -11 80635.8 2881.79  11
   0   2 -11 77592.4 3065.90  19
   0  -2  11 76511.4 3511.99  16
   0   2 -11 86971.6 3127.36  21
   0   2  11 78310.7 3640.56  15
   0   2  11 79777.3 3193.27  22
   0  -2 -11 80486.1 3366.20  30
   0  -2  11 79383.0 3241.33  31
   0  -2  11 81696.3 3456.21  17
   0   2 -11 80627.7 2964.30   7
   0   2 -11 79405.1 2868.18  20
   0  -2  11 78443.4 3056.92  22
   0  -2 -11 81988.6 3144.15  11
   0  -2  12 7769.94 886.141  12
   0  -2 -12 8279.13 995.644  30
   0   2 -12 8951.77 855.452  23
   0   2  12 8778.75 964.017  22
   0   2 -12 7745.56 805.649   7
   0   2 -12 10019.7 945.539  21
   0   2 -12 7986.03 866.035  19
   0   2  12 8860.01 1145.77  15
   0  -2  12 8344.74 891.753  22
   0  -2  12 7434.44 1182.24   6
   0   2  12 8506.10 1221.09   6
   0   2 -12 7879.59 869.320   4
   0   2 -12 7857.08 955.749  30
   0   2  12 8219.68 879.091  12
   0  -2 -12 8485.06 928.089  21
   0  -2 -12 7146.67 819.733  11
   0  -2 -12 8492.47 897.198  20
   0   2  12 8679.00 989.410  17
   0  -2  12 8559.50 939.626   5
   0  -2 -12 8235.97 862.585   7
   0  -2  12 8248.11 954.198  31
   0  -2  12 6321.13 927.921  16
   0  -2  13 133645. 5697.11   6
   0   2 -13 116073. 4090.95   7
   0   2  13 113786. 4986.04  15
   0  -2 -13 117333. 4271.39  11
   0   2  13 126160. 5515.22   6
   0   2  13 119027. 4436.74  22
   0  -2 -13 116855. 4585.21  30
   0   2 -13 122275. 4542.36  30
   0   2  13 120411. 4586.61  17
   0   2 -13 113539. 4254.33  19
   0  -2  13 118082. 4342.67  12
   0   2  13 114102. 4238.82  12
   0   2 -13 115742. 4238.60   4
   0  -2 -13 119062. 4391.25  21
   0   2 -13 122815. 4285.82  21
   0  -2  13 105188. 4656.42  16
   0  -2  13 113331. 4243.50  22
   0  -2 -13 117307. 4261.02  20
   0  -2  13 122045. 4559.73  31
   0  -2 -13 114314. 4156.25   7
   0   2 -13 115161. 4006.71  23
   0   2 -14 312.697 281.806   7
   0   2  14 290.958 262.871  15
   0   2 -14-89.7954 211.489   4
   0   2 -14 73.0402 252.850  19
   0  -2  14 133.379 320.254  15
   0   2 -14 718.676 399.042  30
   0  -2 -14 43.1071 226.702   7
   0  -2  14 427.179 505.666   6
   0  -2 -14 36.1685 271.888  21
   0   2  14 37.7018 246.096  12
   0  -2 -14-211.062 299.169  11
   0  -2  14 113.086 215.171  31
   0   2  14-44.3640 309.186   6
   0  -2  14 364.888 287.074  12
   0  -2  14 415.289 308.946  22
   0   2  14 58.5081 250.702  17
   0  -2 -14 606.596 311.655  20
   0   2  14-121.062 256.563  22
   0   2 -14 162.496 190.472  23
   0  -2  14-118.995 236.796  16
   0  -2 -14 1.80794 297.805  30
   0  -2 -15 75812.9 3348.44   7
   0   2 -15 72489.8 3252.82   7
   0  -2 -15 75940.8 3403.39  11
   0  -2 -15 76219.2 3719.46  30
   0   2 -15 78022.5 3538.04  19
   0   2 -15 76223.1 3659.80  30
   0  -2  15 74894.5 3478.55  22
   0  -2 -15 78035.4 3565.04  21
   0   2  15 83219.9 4727.71   6
   0   2  15 77832.3 3502.40  12
   0  -2  15 86098.1 4857.30   6
   0  -2  15 77828.3 4574.22  15
   0   2  15 76682.5 3630.14  22
   0  -2  15 78629.9 3603.25  12
   0   2 -15 73330.4 3391.31   4
   0   2  15 79610.6 4276.87  15
   0  -2 -15 83917.4 3528.70  20
   0   2 -16 3900.84 752.739  19
   0  -2  16 5644.13 1261.99   6
   0  -2  16 3759.51 989.735  15
   0  -2 -16 3234.58 653.396   7
   0   2  16 4728.39 808.641  12
   0  -2 -16 4870.38 805.334  11
   0   2 -16 3232.60 690.618   4
   0   2 -16 3745.15 690.497   7
   0  -2  16 3515.38 745.431  12
   0  -2 -16 4539.46 775.494  20
   0   2 -16 4590.78 865.488  30
   0  -2  16 4388.28 828.854  22
   0   2  16 5267.50 1250.90   6
   0  -2 -16 3509.28 749.905  19
   0  -2 -16 4313.06 844.847  30
   0  -2 -16 4444.01 808.383  21
   0   2  16 5316.85 910.188  22
   0  -2 -17 42037.6 2521.33   7
   0  -2 -17 43695.5 2874.39  30
   0   2  17 45363.6 2868.53  22
   0  -2  17 42804.4 2688.30  22
   0   2  17 44878.5 2727.57  12
   0   2 -17 40544.3 2447.26   7
   0  -2 -17 39390.2 2655.35  19
   0   2 -17 38823.6 2582.38  19
   0  -2  17 44195.9 2773.01  12
   0  -2  17 46852.4 3820.63   6
   0  -2 -17 42795.6 2675.42  21
   0   2  17 51846.6 3964.32   6
   0  -2  17 42782.2 3560.28  15
   0   2 -17 44014.8 2644.32   4
   0   2 -17 46156.7 2894.12  30
   0  -2 -18-36.7581 306.733  30
   0  -2  18 469.063 403.391  22
   0   3   0 49.3770 57.5026   9
   0  -3   0 78.8187 92.9869  16
   0   3   0 54.1131 51.8628  30
   0   3   0 148.327 71.5755  29
   0  -3   0 94.2944 81.5616  20
   0   3   0 35.6706 40.0434  19
   0   3   0 118.764 58.9141  12
   0  -3   0 62.7971 90.5926  31
   0  -3   0 417.170 131.029   5
   0   3   0 117.611 40.5115  10
   0   3   0 57.6135 39.4596  18
   0  -3   0 61.8149 31.2191  10
   0  -3  -1 12343.6 584.114  16
   0  -3  -1 11965.1 604.211   5
   0   3   1 13444.6 500.280  25
   0   3   1 12159.8 542.696  19
   0   3  -1 12563.1 510.488  19
   0  -3   1 14550.4 518.501   3
   0  -3   1 12634.9 490.634   2
   0  -3   1 13575.4 515.785  13
   0  -3  -1 10567.8 632.066  31
   0   3   1 13073.7 595.145  29
   0  -3  -1 11745.6 479.959  15
   0  -3   1 11611.5 685.968  31
   0  -3   1 11946.2 709.714  16
   0   3   1 11862.0 447.459  27
   0   3   1 12125.1 528.641   6
   0   3  -1 11474.3 524.108  29
   0  -3  -1 12381.7 698.753  20
   0  -3   1 14158.1 507.981  25
   0  -3  -1 11913.6 453.230  10
   0   3  -1 11841.5 522.513  13
   0   3   1 11916.2 455.164  18
   0   3   1 12101.5 567.276  22
   0  -3   1 11371.8 707.453   5
   0   3   1 13698.5 599.184  30
   0  -3  -1 11733.9 683.497  11
   0   3  -1 12373.2 535.338   7
   0  -3  -1 12233.4 464.282  27
   0   3  -1 11953.6 557.830  30
   0   3  -1 12778.5 565.746   9
   0  -3  -1 12717.0 422.140   8
   0   3   1 12712.0 553.140  12
   0  -3   2 102783. 3118.79  16
   0   3  -2 107678. 2625.78  13
   0  -3  -2 100247. 2656.88  15
   0   3   2 110055. 2715.86  27
   0   3   2 104153. 2648.98   5
   0   3   2 99771.3 2611.16  15
   0  -3  -2 104490. 2555.71  18
   0   3   2 102200. 2576.53  18
   0  -3  -2 99601.4 3014.91  21
   0   3  -2 109867. 2743.52   7
   0   3   2 107963. 2894.01   6
   0   3  -2 104014. 2688.90  19
   0  -3  -2 105707. 3073.11  20
   0   3   2 118267. 2832.56  30
   0   3   2 107354. 2608.65  17
   0  -3  -2 106678. 3080.34  11
   0   3   2 105791. 2845.70  22
   0  -3   2 107929. 3180.24   5
   0   3  -2 107328. 2755.42  29
   0  -3   2 109939. 3066.40  31
   0   3   2 101926. 2609.24  16
   0  -3  -2 105872. 2681.64   5
   0   3   2 103167. 2735.01  12
   0   3   2 105733. 2852.47  29
   0   3  -2 104925. 2805.02  30
   0  -3   2 107584. 2660.79   2
   0  -3   3 29160.1 997.763   2
   0   3  -3 29387.5 1036.32   7
   0  -3   3 26153.5 1318.58   5
   0   3   3 28431.3 965.282  17
   0   3   3 27572.4 1024.49  12
   0   3   3 29681.3 1153.64  22
   0  -3   3 28217.0 1246.88  31
   0   3  -3 28183.3 1011.35  19
   0  -3  -3 29079.8 1253.45  21
   0  -3   3 29674.3 1371.41  16
   0   3   3 30379.0 1260.91   6
   0   3   3 28300.4 1036.16  15
   0  -3  -3 29434.6 1279.51  11
   0  -3  -3 28692.5 1269.18  20
   0   3  -3 27853.0 1049.35  29
   0   3  -3 29276.3 1124.98  30
   0   3   3 31091.6 1313.25  24
   0   3   4 377952. 9264.11  15
   0  -3   4 383989. 9435.87  17
   0   3   4 399275. 9093.36  17
   0  -3   4 396300. 9131.36   2
   0   3   4 368257. 9514.82   1
   0   3   4 381152. 9521.08  14
   0   3  -4 387907. 9197.68   4
   0   3   4 388411. 9333.14  22
   0  -3  -4 384233. 9470.25  21
   0   3  -4 377460. 9298.69  30
   0  -3  -4 402559. 9534.71  20
   0  -3   4 384027. 9746.50   5
   0   3   4 399544. 9444.31  24
   0  -3   4 383261. 9748.84  16
   0   3  -4 385635. 9188.16  29
   0   3   4 373680. 8746.79  16
   0  -3   4 395715. 9516.97  31
   0   3  -4 398826. 9136.98   7
   0   3  -4 380015. 9124.38  19
   0  -3   4 371353. 9230.34  12
   0   3   4 386069. 9139.80  12
   0  -3  -4 398591. 9541.51  11
   0  -3   5 105022. 2951.47  22
   0  -3   5 99919.8 3227.48  17
   0   3   5 102575. 2947.59  12
   0   3  -5 98820.7 2476.14  32
   0  -3   5 102915. 3457.57   5
   0   3   5 103552. 2631.48  16
   0  -3  -5 111519. 2742.48  23
   0   3  -5 101487. 2957.25  19
   0   3   5 103625. 2940.44  17
   0   3   5 102885. 3237.06  14
   0   3  -5 107021. 2954.36   7
   0  -3   5 106307. 3283.87  31
   0   3   5 109937. 3104.34  24
   0  -3   5 97268.7 3429.94  16
   0  -3  -5 108543. 3270.73  20
   0  -3  -5 105413. 3255.25  11
   0   3  -5 111235. 3266.77  23
   0  -3  -5 99011.6 3193.69  21
   0   3  -5 100519. 2990.09   4
   0   3   5 103955. 3129.99  22
   0   3   5 105560. 3273.64   1
   0  -3   5 104435. 2977.14   2
   0   3  -5 106801. 3151.57  30
   0   3   5 102862. 3149.26  15
   0  -3   5 102688. 3045.24  12
   0   3  -5 105963. 3023.90  29
   0   3   6 235853. 6150.32  17
   0   3   6 232218. 6437.94  15
   0   3   6 237396. 6410.08   1
   0  -3   6 238236. 6231.53  12
   0   3  -6 240454. 6102.66   7
   0   3   6 231086. 5785.48  16
   0  -3   6 235140. 6775.15  16
   0  -3   6 252430. 6527.80  31
   0   3   6 246372. 6150.77  12
   0  -3  -6 244797. 6443.92  21
   0   3  -6 239804. 6332.95  30
   0   3  -6 240003. 6205.28   4
   0   3   6 242227. 6357.95  22
   0  -3   6 238342. 6511.33  17
   0   3  -6 233118. 6137.40  19
   0  -3  -6 246296. 6463.13  20
   0   3   6 244765. 6415.60  14
   0  -3  -6 224686. 6433.14  30
   0  -3  -6 242740. 5828.95  23
   0  -3  -6 240107. 6447.70  11
   0   3  -6 250553. 6435.61  23
   0   3   6 251977. 6161.69  24
   0  -3   6 235471. 6696.27   5
   0  -3   6 231714. 6112.38  22
   0   3   7 96426.0 3412.75  15
   0  -3   7 96636.7 3652.43  16
   0   3   7 98729.9 2828.58  16
   0  -3  -7 95168.4 3388.06  30
   0   3  -7 100146. 3154.23   4
   0  -3  -7 105212. 3377.90  21
   0   3   7 97723.2 2937.33  24
   0   3   7 104194. 3270.60  14
   0   3   7 99344.1 3287.60   1
   0  -3   7 106282. 3447.17  31
   0  -3  -7 108389. 2815.05  23
   0  -3  -7 96100.9 3144.76   7
   0  -3   7 97313.8 3566.02   5
   0   3  -7 94260.2 3092.70  19
   0   3  -7 101442. 3316.53  30
   0   3  -7 103822. 3078.23   7
   0  -3  -7 99693.9 3338.08  20
   0   3   7 100338. 3163.58  17
   0   3   7 99335.9 3283.82  22
   0   3   7 102002. 3109.65  12
   0   3   7 103860. 2840.69  31
   0   3  -7 104935. 3327.76  23
   0  -3  -7 97834.4 3333.45  11
   0  -3   7 102198. 3124.09  22
   0  -3   7 100069. 3439.91  17
   0  -3   7 103772. 3227.24  12
   0  -3  -8 249980. 5886.52  23
   0   3  -8 233703. 6198.46   7
   0   3   8 235382. 5930.55  31
   0   3   8 248361. 7224.58   6
   0  -3   8 224423. 6795.26   5
   0   3   8 229262. 6252.42  12
   0   3  -8 248571. 6605.87  30
   0  -3   8 237061. 6761.07  17
   0  -3   8 228852. 6258.67  22
   0   3  -8 230122. 6283.81  19
   0  -3  -8 228775. 6518.38  11
   0  -3   8 228301. 6971.56  16
   0  -3  -8 234082. 6534.07  20
   0  -3  -8 216379. 6591.35  30
   0   3  -8 235789. 6436.91  23
   0   3   8 231819. 6751.70  15
   0   3   8 231633. 6357.49  17
   0   3   8 231568. 6347.03  14
   0   3   8 245052. 6546.98  22
   0  -3  -8 237409. 6561.57  21
   0   3   8 230304. 5962.61  16
   0  -3   8 241913. 6680.88  31
   0   3  -8 229766. 6311.51   4
   0  -3   8 230590. 6344.26  26
   0  -3   8 241294. 6426.83  12
   0  -3  -8 221540. 6287.85   7
   0  -3   9 142068. 4570.42  31
   0   3  -9 138840. 4458.72  30
   0  -3  -9 139255. 4594.93  30
   0  -3  -9 139645. 4452.81  21
   0  -3   9 140345. 4225.16  22
   0   3   9 133941. 3872.00  31
   0  -3   9 135332. 4288.41  12
   0  -3   9 131960. 4833.45  16
   0   3  -9 136641. 4111.04   7
   0  -3  -9 133937. 4219.18   7
   0   3   9 134910. 4684.88  15
   0  -3  -9 146108. 3807.43  23
   0   3   9 137403. 4193.19  12
   0  -3  -9 139983. 4449.64  11
   0   3   9 134079. 4298.48  17
   0  -3   9 134033. 4244.95  26
   0   3  -9 132770. 4214.72   4
   0  -3  -9 134817. 4398.04  20
   0  -3   9 141897. 4688.81  17
   0   3   9 143024. 4455.66  22
   0   3  -9 137544. 4302.47  23
   0   3   9 133188. 3919.57  16
   0   3   9 147780. 5155.79   6
   0   3  -9 133024. 4201.91  19
   0  -3   9 136644. 4687.38   5
   0   3  10 102148. 3640.64  22
   0   3  10 103710. 4334.47   6
   0  -3 -10 91972.8 3676.51  30
   0   3  10 100562. 3115.40  31
   0   3  10 101970. 3580.52  17
   0  -3 -10 97205.5 3576.15  11
   0  -3  10 95656.9 3791.24   5
   0  -3 -10 96924.3 3404.68   7
   0   3  10 96846.0 3382.47  12
   0   3  10 95694.8 3875.96  15
   0  -3 -10 104010. 2988.89  23
   0  -3  10 95908.0 4011.98  16
   0  -3  10 97537.4 3692.57  31
   0  -3  10 104123. 3462.34  22
   0   3 -10 100618. 3477.50  23
   0  -3  10 98910.1 3834.22  17
   0   3  10 92043.2 3119.36  16
   0   3 -10 95280.4 3395.79  19
   0  -3 -10 99367.8 3576.88  20
   0  -3 -10 102265. 3650.94  21
   0   3 -10 98008.2 3436.56   4
   0   3 -10 97477.9 3621.86  30
   0   3 -10 95860.2 3279.99   7
   0  -3  10 98155.6 3503.75  12
   0   3  11 35586.5 1988.32  17
   0  -3 -11 34339.8 2069.29  30
   0   3  11 37570.2 1903.55  12
   0   3 -11 41539.9 2001.80   4
   0   3 -11 38236.2 2103.76  30
   0  -3  11 36873.3 1972.69  12
   0  -3  11 36848.8 2357.36  16
   0  -3 -11 39592.4 2059.41  11
   0   3 -11 37805.2 1906.49  23
   0  -3 -11 40139.3 1589.40  23
   0   3  11 39516.3 2088.87  22
   0  -3 -11 38790.9 2076.98  21
   0  -3 -11 37540.8 1912.08   7
   0  -3  11 38476.8 2164.45  31
   0  -3 -11 37591.7 2009.06  20
   0   3  11 38536.1 1714.07  31
   0   3  11 35118.6 2231.65  15
   0  -3  11 35843.3 2139.24   5
   0  -3  11 40188.7 1967.62  22
   0   3  11 41507.3 2635.47   6
   0   3  11 36983.5 1810.67   1
   0   3 -11 38866.9 1866.30   7
   0   3 -11 38061.9 1946.82  19
   0  -3 -12 40241.4 2328.81  30
   0  -3  12 40642.6 2094.39  22
   0   3 -12 40249.3 1984.44   7
   0  -3  12 39954.0 2557.03  16
   0   3 -12 39528.2 2085.80  19
   0  -3 -12 41700.9 2210.97  11
   0  -3  12 39828.5 2298.36   5
   0  -3  12 44738.7 2925.73   6
   0  -3  12 41689.5 2345.14  31
   0   3 -12 38136.1 2038.28   4
   0   3  12 40302.7 2225.56  22
   0   3  12 38047.4 2166.17  17
   0   3 -12 39365.3 2004.74  23
   0  -3  12 42483.3 2203.33  12
   0   3  12 37291.9 2018.31  12
   0   3 -12 40877.1 2240.69  30
   0  -3 -12 41108.6 2174.91  20
   0   3  12 41300.4 2805.48   6
   0  -3 -12 37741.4 2011.62   7
   0   3  12 36318.0 2411.70  15
   0  -3 -12 40593.9 2220.14  21
   0   3 -13 6795.14 803.248  23
   0  -3 -13 8114.26 981.139  21
   0   3  13 7128.09 1221.85   6
   0   3 -13 7106.64 867.863   4
   0  -3  13 6584.61 964.109  31
   0   3  13 5990.84 850.233  22
   0  -3  13 6366.17 823.728  22
   0   3 -13 7129.98 810.048   7
   0  -3 -13 7345.49 905.123  11
   0   3  13 7277.43 870.501  12
   0   3 -13 8129.27 986.266  30
   0   3  13 8275.60 998.443  17
   0  -3 -13 6538.87 849.474  20
   0  -3  13 6847.25 1052.85  16
   0  -3 -13 6818.57 821.346   7
   0   3  13 6548.63 1037.34  15
   0  -3 -13 7266.98 978.274  30
   0   3 -13 6390.42 838.507  19
   0  -3  13 7391.45 920.991  12
   0  -3  13 7324.54 1256.34   6
   0   3 -14-146.252 302.429   7
   0   3  14 256.955 271.527  12
   0   3 -14 83.2953 300.335   4
   0  -3  14 141.391 300.430  15
   0  -3  14 154.367 453.703   6
   0   3  14 680.177 414.401  22
   0  -3  14 187.668 243.060  16
   0   3  14 222.678 468.437   6
   0   3 -14 337.579 291.915  23
   0  -3  14 272.144 280.745  31
   0  -3 -14-33.5678 218.599  11
   0   3  14 320.382 313.766  15
   0  -3 -14 441.149 340.460   7
   0  -3  14 559.498 359.145  12
   0   3  14-226.557 232.883  17
   0  -3  14-27.7344 216.366  22
   0   3 -14-286.329 319.934  30
   0  -3 -14-217.272 290.687  30
   0  -3 -14 376.997 331.602  21
   0  -3 -14 535.206 338.633  20
   0   3 -14 380.184 238.495  19
   0   3  15 3058.96 896.219   6
   0  -3  15 2166.23 562.142  22
   0   3  15 2273.81 625.816  22
   0  -3 -15 2947.34 664.285  21
   0   3 -15 2943.62 578.095   7
   0  -3  15 2664.76 885.142   6
   0   3 -15 3431.64 734.109  30
   0   3 -15 2604.37 611.141  19
   0  -3  15 2603.62 609.042  12
   0   3  15 2120.78 542.915  12
   0  -3 -15 2794.69 657.436  30
   0  -3 -15 2860.85 640.971   7
   0  -3 -15 2247.44 591.166  11
   0  -3  15 3282.84 1008.15  15
   0  -3 -15 1556.51 487.854  20
   0   3 -15 3185.26 636.617   4
   0   3  15 2529.91 630.372  17
   0   3 -16 1629.49 492.174   4
   0   3 -16 1524.79 471.350  19
   0   3  16 2293.16 575.036  12
   0   3 -16 2896.51 597.030   7
   0   3  16 2123.91 838.748   6
   0  -3  16 3566.82 1066.98   6
   0  -3 -16 2078.23 599.641  21
   0   3 -16 2555.05 680.518  30
   0   3  16 1832.15 577.065  22
   0  -3  16 2453.57 623.745  22
   0  -3 -16 2148.87 576.745  11
   0  -3  16 2236.85 839.615  15
   0  -3 -16 1831.61 526.061   7
   0  -3 -16 2117.29 587.803  20
   0  -3 -16 1621.84 553.341  30
   0  -3  16 1643.00 538.236  12
   0  -3 -17 14776.2 1530.08  21
   0   3 -17 13193.8 1482.47  30
   0   3  17 13189.9 1526.93  22
   0   3 -17 12230.3 1399.35  29
   0   3  17 13476.9 2003.25   6
   0  -3 -17 11492.1 1293.98   7
   0  -3 -17 12418.1 1480.88  30
   0  -3  17 13547.9 1515.19  12
   0  -3 -17 10701.5 1359.00  19
   0   3 -17 13717.1 1431.12  19
   0  -3  17 13395.0 2018.93   6
   0   3 -17 13287.3 1332.62   7
   0   3 -17 11721.2 1302.23   4
   0  -3  17 11765.7 1358.94  22
   0  -3  17 9281.48 1630.59  15
   0   3  17 12776.2 1404.49  12
   0   4   0 56870.6 1697.70  12
   0   4   0 58702.9 1718.31  30
   0   4   0 58622.9 1776.07   9
   0  -4   0 54916.2 1890.55  20
   0   4   0 53851.6 1888.25  28
   0   4   0 56426.2 1632.43  19
   0  -4   0 52856.9 1967.68  31
   0   4   0 54926.2 1446.81  10
   0  -4   0 55968.3 1451.10  10
   0   4   0 54660.8 1680.44  29
   0   4   0 57080.8 1612.73  18
   0  -4   0 53631.3 1929.21   5
   0  -4   0 55122.8 1896.89  16
   0  -4  -1 5250.26 495.525  11
   0   4   1 5415.18 279.057  27
   0  -4  -1 4892.18 325.926  15
   0   4   1 4784.91 314.278   6
   0  -4   1 4726.05 477.330  16
   0   4   1 4811.45 360.798  12
   0   4   1 5680.42 301.770  25
   0  -4  -1 5471.52 252.495   8
   0  -4  -1 4087.67 441.207  31
   0   4   1 5578.14 409.196  30
   0  -4   1 4887.03 501.086  31
   0   4  -1 4611.12 351.242  29
   0   4   1 4978.99 506.230  28
   0  -4   1 5638.33 293.711   3
   0   4  -1 5445.90 297.062  10
   0  -4  -1 5172.49 291.147  27
   0   4   1 5291.06 312.500  18
   0   4  -1 4523.04 361.024   9
   0   4  -1 5349.83 455.549  28
   0   4  -1 5545.65 348.299  19
   0  -4  -1 5015.93 483.174  20
   0   4   1 5366.22 373.858  19
   0  -4  -1 5162.88 422.101  16
   0   4   1 5072.79 249.233   8
   0  -4   1 5983.82 302.813  25
   0  -4  -1 5230.44 439.253   5
   0   4   1 5588.33 301.938   3
   0   4  -1 5010.78 381.447  30
   0  -4   1 4408.59 486.385   5
   0   4   2 207461. 5331.30  22
   0  -4   2 226312. 5126.70   2
   0  -4  -2 209436. 5267.19   5
   0  -4  -2 211795. 5678.49  20
   0  -4  -2 193963. 5038.28  15
   0   4  -2 228167. 5125.14  13
   0   4  -2 207503. 5229.57   9
   0   4  -2 216653. 5221.90   7
   0  -4   2 209182. 5786.30   5
   0   4   2 206895. 5040.40  15
   0   4  -2 205705. 5215.14  29
   0   4   2 214094. 5103.26  27
   0   4   2 213764. 5367.00  29
   0  -4  -2 204909. 5617.67  21
   0   4   2 207491. 5310.14   6
   0   4  -2 222681. 5330.63  30
   0  -4   2 206002. 5731.07  16
   0   4   2 209999. 5226.26  12
   0  -4  -2 211376. 5679.64  11
   0   4   2 211618. 5016.58  17
   0  -4   2 215679. 5703.42  31
   0   4   2 209749. 5018.36  18
   0   4  -2 208902. 5144.94  19
   0   4   3 30099.9 1244.49  29
   0  -4   3 33568.3 1091.66   2
   0   4   3 31086.4 1024.68  17
   0   4  -3 31133.0 1136.91   7
   0   4  -3 31760.3 1107.49  19
   0  -4  -3 31956.7 1451.57  20
   0  -4  -3 31605.8 1429.13  21
   0   4   3 34348.5 1551.01  24
   0   4   3 29853.2 977.760   5
   0  -4   3 26214.7 834.359  32
   0   4   3 30134.6 1138.94  12
   0   4   3 28804.6 941.724  16
   0   4   3 33022.8 1151.20  27
   0  -4  -3 33548.8 1478.69  11
   0  -4   3 32104.4 1536.94  16
   0   4   3 29298.6 1023.26  15
   0   4   3 32998.5 1275.21  22
   0   4  -3 30280.3 1207.62  30
   0   4  -3 30324.3 1147.07  29
   0  -4   3 32863.6 1461.65  31
   0  -4   3 31056.9 1544.16   5
   0   4   3 30647.2 1305.79   6
   0   4  -3 33500.5 1043.16  13
   0  -4  -3 30047.9 1028.83   5
   0   4   4 135386. 3727.46  22
   0   4  -4 130192. 3473.95  19
   0  -4   4 130295. 4128.99  16
   0   4  -4 128372. 3547.70  29
   0  -4  -4 130886. 3893.57  21
   0   4  -4 125575. 3634.39  30
   0   4   4 133654. 3525.66  12
   0   4   4 124152. 3457.39  15
   0  -4   4 128656. 4133.84   5
   0   4   4 135331. 3917.55   6
   0   4  -4 133785. 3525.82   7
   0   4   4 138850. 3998.52  24
   0  -4  -4 133261. 3968.84  20
   0  -4  -4 130729. 3957.86  11
   0  -4   4 129850. 3932.00  31
   0   4   4 123596. 3949.08  14
   0  -4   4 127603. 3445.10   2
   0   4   4 127592. 3389.28  17
   0   4   5 3308.02 441.526  24
   0   4  -5 3429.16 408.960  30
   0   4   5 2915.00 392.279  22
   0   4   5 2964.41 359.364  15
   0   4   5 2583.16 295.869  17
   0   4  -5 3186.83 362.966  29
   0   4   5 3294.19 464.397   6
   0   4   5 2490.58 413.211   1
   0   4  -5 3096.21 346.795   7
   0  -4  -5 2280.13 379.742  21
   0  -4   5 2470.14 453.710  16
   0   4  -5 2135.79 286.527  19
   0   4  -5 2909.73 358.568   4
   0  -4  -5 2480.22 404.353  11
   0  -4   5 3139.13 454.541  31
   0   4   5 3054.92 344.616  12
   0   4   5 2669.83 178.930  16
   0  -4  -5 2683.86 412.922  20
   0   4   5 2969.51 443.215  14
   0  -4   5 2958.38 487.216   5
   0  -4   5 2829.98 325.552   2
   0   4   6 18195.0 1152.26  14
   0   4   6 17500.6 1219.67   6
   0  -4  -6 17176.2 1128.18  11
   0   4   6 15912.8 874.035  17
   0  -4   6 15751.4 896.155   2
   0   4  -6 15699.4 1065.06  23
   0  -4   6 15934.8 969.046  12
   0   4  -6 16702.8 1020.61  30
   0   4   6 16983.7 1017.11  24
   0  -4  -6 16015.5 1089.44  20
   0   4  -6 16890.6 910.184  19
   0   4  -6 17768.5 973.155   4
   0  -4  -6 17804.9 1116.78  21
   0  -4   6 18079.3 1166.08  31
   0   4   6 17313.1 1025.69  15
   0   4   6 16944.5 1130.79   1
   0  -4   6 15337.7 1185.43   5
   0   4   6 16139.8 899.943  12
   0   4   6 15348.9 611.209  16
   0  -4   6 16577.6 1256.45  16
   0   4  -6 17073.4 910.874   7
   0   4  -6 16564.6 946.326  29
   0   4   6 16706.8 1027.26  22
   0   4   7 1809.76 363.503  22
   0   4  -7 611.501 204.536   4
   0  -4  -7 788.771 256.773  20
   0   4   7 608.352 189.741  17
   0   4  -7 434.863 77.3539  32
   0  -4   7 911.840 296.731   5
   0   4   7 930.544 236.612  12
   0   4  -7 842.839 219.842   7
   0  -4   7 608.249 279.113  31
   0  -4  -7 652.683 238.785  30
   0   4  -7 458.205 196.075  29
   0  -4  -7 630.204 232.173  21
   0  -4  -7 726.358 261.094  11
   0  -4   7 1430.57 324.775  12
   0   4  -7 990.383 274.502  23
   0   4  -7 365.985 162.298  30
   0   4  -7 1273.69 261.276  19
   0  -4   7 776.324 328.691  16
   0   4   7 699.833 129.137  16
   0   4   7 775.888 246.215  15
   0  -4  -7 777.494 153.123  23
   0   4   7 642.660 240.040   6
   0   4   8 11583.3 847.523  12
   0   4  -8 11556.7 857.477  19
   0  -4  -8 12312.5 1012.66  20
   0   4   8 11824.4 644.730  16
   0   4   8 13234.7 1050.22  15
   0  -4  -8 12307.3 1041.93  30
   0   4  -8 12660.6 864.313   7
   0   4   8 14115.2 1031.68  22
   0   4  -8 12918.9 1007.38  23
   0  -4   8 12491.0 1191.26  16
   0  -4  -8 12232.2 1000.38  21
   0  -4   8 13006.8 1087.47  31
   0  -4   8 12655.8 1157.48   5
   0   4  -8 12761.7 920.247  29
   0   4   8 12572.4 720.596  31
   0  -4  -8 13844.6 1072.06  11
   0  -4  -8 11781.0 903.758   7
   0   4  -8 12865.7 983.684  30
   0  -4   8 11504.2 848.235  22
   0  -4   8 14148.4 996.950  12
   0  -4  -8 13362.7 713.576  23
   0   4  -8 13588.2 935.654   4
   0   4   8 12677.6 898.386  17
   0  -4   8 12551.1 928.387  26
   0   4   8 14657.1 1263.78   6
   0  -4  -9 2182.19 447.970  20
   0  -4   9 1934.75 364.200  22
   0  -4  -9 2449.44 484.708  11
   0   4  -9 2766.64 472.859  23
   0  -4   9 2188.82 544.409  16
   0   4   9 2217.02 476.710  15
   0  -4   9 1255.08 315.977  12
   0   4  -9 1642.43 379.616  30
   0   4  -9 2448.65 407.396   7
   0  -4  -9 2516.03 438.710   7
   0   4   9 1990.27 370.869  12
   0  -4   9 1883.89 475.886   5
   0   4   9 2349.19 410.057  17
   0   4   9 2086.57 568.254   6
   0   4  -9 1915.50 389.891  29
   0   4  -9 2332.60 396.095   4
   0   4  -9 1957.04 361.149  19
   0  -4   9 2657.24 524.831  31
   0  -4  -9 1537.96 366.985  21
   0  -4   9 1943.46 391.346  26
   0  -4  -9 2696.57 321.340  23
   0   4   9 1948.42 288.259  31
   0  -4  -9 2410.57 490.307  30
   0   4   9 2047.90 434.045  22
   0  -4  10 67310.1 2714.84  26
   0  -4 -10 68772.9 2896.03  21
   0  -4  10 66178.6 3123.86   5
   0   4  10 68000.8 2736.20   1
   0   4  10 71351.6 3441.95   6
   0   4  10 64156.9 2599.58  12
   0  -4  10 68094.7 3327.07  16
   0   4  10 69578.4 2719.87  14
   0   4 -10 68552.1 2845.52  30
   0   4 -10 69224.6 2713.30  29
   0  -4 -10 66489.4 2858.40  20
   0  -4 -10 65497.9 2853.04  11
   0  -4  10 64445.8 2718.51  12
   0   4  10 65219.3 2986.68  15
   0   4  10 65889.5 2303.89  31
   0  -4  10 68739.4 3038.80  31
   0   4 -10 68679.7 2582.03   7
   0   4 -10 66285.0 2632.31  19
   0   4  10 67669.4 2720.88  17
   0  -4 -10 66749.1 2684.38   7
   0   4 -10 68015.3 2680.19   4
   0  -4 -10 64811.5 2940.83  30
   0  -4  10 64158.9 2603.20  22
   0  -4 -10 72165.8 2249.83  23
   0   4 -10 64644.8 2722.82  23
   0   4  10 66230.1 2829.41  22
   0   4  11 16974.5 1196.49  14
   0  -4  11 14235.9 1330.18  31
   0   4 -11 16697.7 1323.28  30
   0  -4 -11 14381.3 1312.89  30
   0  -4 -11 17582.3 1365.99  11
   0   4 -11 15762.5 1205.89  29
   0   4  11 18357.8 1717.73   6
   0   4  11 15934.8 1397.48  15
   0  -4 -11 17320.0 1335.60  20
   0  -4 -11 13238.4 1113.31   7
   0  -4 -11 15904.2 1313.90  21
   0  -4  11 15661.1 1546.61  16
   0  -4  11 15372.3 1413.80   5
   0   4 -11 14950.5 1152.02  19
   0   4  11 14506.8 1139.42   1
   0   4 -11 15909.8 1134.22   7
   0  -4  11 16325.1 1204.61  22
   0   4  11 17003.1 1275.56  17
   0  -4  11 15786.5 1254.26  12
   0   4 -11 17056.1 1240.21   4
   0   4 -11 15186.1 1205.63  23
   0   4  11 17339.4 1345.06  22
   0   4  11 15266.0 1160.89  12
   0  -4 -12 120504. 4401.67  21
   0  -4  12 127828. 5379.35   6
   0   4 -12 112436. 4109.89  23
   0  -4 -12 116792. 4325.76  20
   0  -4 -12 112664. 4101.35   7
   0  -4  12 110842. 4521.85  31
   0   4 -12 115832. 3973.98   7
   0  -4  12 114572. 4927.92  16
   0   4 -12 115970. 4171.01  29
   0   4 -12 114803. 4316.01  30
   0   4  12 113755. 4221.47  17
   0   4 -12 114586. 4086.57   4
   0  -4 -12 117667. 4347.45  11
   0   4  12 116822. 4371.25  22
   0  -4  12 115061. 4079.45  22
   0  -4  12 114001. 4226.71  12
   0  -4 -12 115701. 4490.87  30
   0   4  12 112690. 4590.90  15
   0   4  12 121549. 5202.22   6
   0  -4  12 113514. 4603.68   5
   0   4 -12 113604. 4067.94  19
   0   4  12 114457. 4060.39  12
   0   4  13 9679.07 1210.28  15
   0  -4 -13 9818.05 1033.80   7
   0   4 -13 10219.9 1041.54  19
   0  -4  13 11257.4 1147.77  12
   0  -4 -13 10644.1 1201.25  30
   0   4 -13 11301.8 1073.97  23
   0   4 -13 10504.0 1001.54   7
   0  -4  13 9942.83 1352.14  16
   0  -4 -13 9986.98 1115.20  11
   0   4  13 9811.21 1017.86  12
   0   4 -13 10509.2 1039.88   4
   0   4 -13 10461.6 1090.39  29
   0  -4  13 12834.8 1629.69   6
   0   4  13 12721.1 1580.28   6
   0  -4 -13 10208.2 1116.70  20
   0  -4 -13 8457.75 1033.10  21
   0  -4  13 11924.7 1320.92  31
   0   4  13 11951.0 1180.42  17
   0   4 -13 9135.25 1078.01  30
   0  -4  13 9888.39 1041.30  22
   0  -4  13 10563.5 1225.33   5
   0   4  13 9366.91 1099.70  22
   0  -4  14 85639.3 4088.97  31
   0  -4 -14 90393.1 3802.17  20
   0  -4 -14 88708.9 3988.56  30
   0   4 -14 86123.9 3829.68  30
   0  -4  14 80435.6 3657.02  12
   0   4  14 87299.5 4673.60   6
   0  -4  14 91617.9 4864.88   6
   0  -4  14 85732.9 4383.34  16
   0  -4 -14 85833.0 3788.41  21
   0   4  14 83745.1 3747.21  17
   0   4 -14 82371.0 3394.68   7
   0  -4 -14 85903.0 3742.63  11
   0   4 -14 85022.5 3566.61   4
   0   4 -14 84337.2 3497.52  23
   0   4  14 85682.0 3587.82  12
   0   4  14 91247.7 3932.03  22
   0   4 -14 83214.1 3619.31  29
   0  -4 -14 85075.4 3573.63   7
   0   4 -14 82488.8 3527.95  19
   0  -4  14 81394.9 3531.34  22
   0  -4  15 3775.64 1017.21  15
   0   4 -15 4173.59 765.221  29
   0  -4 -15 3551.99 753.022  30
   0   4  15 3406.85 738.334  22
   0   4 -15 5612.13 842.254   4
   0   4 -15 2614.04 608.848  19
   0  -4 -15 3139.34 654.486  11
   0   4  15 4819.57 847.213  17
   0  -4  15 4308.41 786.625  12
   0  -4 -15 3248.28 643.157  20
   0   4 -15 3348.92 634.342  23
   0   4  15 2676.15 843.966   6
   0   4 -15 4065.24 690.148   7
   0  -4  15 3339.02 827.969  16
   0   4 -15 3241.71 706.148  30
   0  -4  15 3692.22 1023.92   6
   0  -4 -15 3059.04 648.012   7
   0  -4  15 2501.92 671.220  31
   0  -4 -15 3741.17 758.182  21
   0   4  15 3837.76 706.062  12
   0   4  16 65755.3 4346.25   6
   0  -4 -16 62034.0 3140.25   7
   0   4 -16 65040.6 3078.02   7
   0  -4  16 62275.3 3331.36  12
   0   4 -16 62732.8 3183.05  19
   0  -4 -16 60007.4 3196.00  20
   0  -4 -16 62560.2 3272.36  11
   0  -4  16 70230.3 4559.45   6
   0   4 -16 56516.8 3030.83   4
   0  -4  16 65357.0 4498.75  15
   0   4  16 62393.4 3197.10  12
   0   4 -16 61837.1 3242.99  29
   0   4  16 63689.2 3448.87  22
   0  -4 -16 63205.2 3342.38  21
   0   4 -16 62796.1 3374.94  30
   0  -4 -16 62891.9 3469.40  30
   0   4 -17 2963.29 639.837   7
   0  -4 -17 2604.94 635.321  21
   0   4 -17 4386.79 841.111  19
   0   4 -17 1848.10 632.824  29
   0   4 -17 3553.95 837.252  30
   0  -4 -17 3688.14 872.934  30
   0   4  17 2855.96 761.549  22
   0  -4 -17 1619.64 520.199   7
   0   4  17 2700.10 997.551   6
   0   4  17 3941.51 843.779  12
   0  -4  17 3894.09 1194.44   6
   0   4 -17 3512.24 752.339   4
   0  -4  17 3256.52 1083.58  15
   0   5   0 299.318 135.298   9
   0  -5   0 251.560 158.660  31
   0   5   0 22.4758 65.5406  18
   0   5   0 110.668 99.2593  28
   0  -5   0 201.125 185.029   5
   0   5   0 75.3658 80.6531  19
   0   5   0 20.7770 42.5208  10
   0   5   0 816.991 165.449  12
   0  -5   0 111.382 107.815  20
   0   5   0 757.089 159.049  30
   0   5   0-8.17544 60.8529  29
   0  -5   0 91.1608 111.304  16
   0   5   1 316.260 92.1487  18
   0   5   1 474.674 75.1790   8
   0   5  -1 425.253 137.671  30
   0   5   1 458.297 175.287  28
   0   5   1 539.555 99.8705   6
   0   5  -1 398.868 94.2908  10
   0   5   1 275.834 74.9189  10
   0  -5  -1 264.239 146.254  20
   0   5   1 1133.09 201.396  29
   0   5  -1 376.474 122.021   9
   0  -5  -1 179.541 131.786  31
   0  -5   1 1312.73 301.769   5
   0   5   1 474.492 130.075  12
   0  -5   1 147.983 133.474  16
   0  -5   1 364.666 188.418  31
   0   5  -1 157.582 74.9318  19
   0  -5  -1 411.752 191.193  11
   0   5   1 436.899 122.058  19
   0  -5  -1 653.791 187.713   5
   0   5  -1 536.154 161.220  28
   0   5  -1 373.487 127.231  29
   0  -5  -1 324.766 130.687  16
   0   5   1 556.445 151.252  30
   0   5   2 27828.2 964.139  27
   0   5  -2 29656.0 1071.68  19
   0   5  -2 31066.1 1200.49  30
   0  -5  -2 26306.0 956.862  15
   0   5   2 28939.4 1193.92  22
   0   5   2 28798.1 1132.19   6
   0  -5  -2 30680.7 1474.44  11
   0  -5  -2 26992.0 1401.17  20
   0  -5   2 27538.6 1482.44   5
   0  -5   2 30273.2 1030.67   2
   0   5  -2 27671.3 1137.34   9
   0  -5   2 29730.3 1489.83  16
   0  -5  -2 26353.5 1382.63  21
   0  -5  -2 26798.6 1295.32  31
   0   5  -2 27122.3 1066.77  13
   0   5   2 27223.2 939.044  18
   0   5   2 28903.7 1222.52  29
   0   5   2 28062.0 942.619  17
   0  -5   2 28343.4 1447.62  31
   0   5  -2 28678.1 1117.65  29
   0   5   2 35784.1 1331.85  30
   0  -5  -2 28316.2 1225.07   5
   0   5  -2 28583.4 1109.23   7
   0   5   2 26721.7 1105.87  12
   0   5   3 100468. 3046.98   6
   0   5  -3 106278. 2988.27  30
   0  -5   3 101066. 3373.97  31
   0   5   3 97049.8 2749.74  27
   0  -5  -3 99688.8 2843.24   5
   0   5  -3 100674. 2863.23   7
   0   5   3 93227.8 2624.42  15
   0   5  -3 94170.6 2857.25   9
   0  -5  -3 99337.5 3308.38  21
   0   5  -3 100060. 2786.75  19
   0   5   3 98969.8 2864.67  12
   0   5   3 103544. 2632.49  18
   0  -5  -3 104083. 3382.39  11
   0  -5   3 104442. 2750.57   2
   0   5   3 100864. 2650.10  17
   0   5   3 103001. 3032.81  22
   0   5  -3 100737. 2871.96  29
   0  -5   3 97803.1 3438.10  16
   0   5   3 105342. 2966.07  30
   0   5   3 100681. 3033.04  29
   0  -5  -3 104027. 3365.22  20
   0   5  -3 108400. 2733.71  13
   0  -5   3 101147. 3512.95   5
   0  -5   4 93450.9 3496.94   5
   0   5   4 100868. 2866.38  27
   0   5  -4 95070.0 2978.23  30
   0  -5   4 104798. 3438.13  31
   0   5  -4 100583. 2914.04  29
   0   5   4 89087.8 2468.94  16
   0  -5   4 100357. 3548.22  16
   0  -5  -4 102637. 3405.07  20
   0  -5  -4 99891.4 2624.70   5
   0   5  -4 102248. 2837.21  19
   0   5   4 93798.8 2678.86  15
   0   5   4 100360. 3079.55  22
   0   5   4 97461.3 3182.64   6
   0  -5   4 102874. 2795.20   2
   0   5   4 100152. 2690.70  17
   0   5  -4 103714. 2699.45  13
   0  -5  -4 104804. 3425.47  11
   0   5  -4 102708. 2888.81   7
   0   5   4 106254. 3494.90  24
   0   5   4 97630.4 2878.26  12
   0  -5  -4 95550.8 3297.51  21
   0   5   5 120218. 3573.29  15
   0  -5   5 130003. 4463.55   5
   0  -5   5 126523. 4424.15  16
   0   5  -5 132073. 3657.07  19
   0   5   5 136935. 4179.32   6
   0  -5  -5 135641. 4242.16  11
   0   5   5 131638. 3548.89  17
   0   5  -5 134702. 3705.74   7
   0   5   5 133556. 3953.66  22
   0  -5  -5 133702. 4191.41  21
   0  -5   5 135637. 3648.62   2
   0   5  -5 132441. 3762.12  29
   0  -5  -5 138776. 4261.13  20
   0  -5   5 134965. 4284.02  31
   0   5  -5 128823. 3835.47  30
   0   5   5 128053. 3690.22  12
   0   5   6 81037.5 2724.01  15
   0   5   6 85336.6 2717.32  12
   0   5  -6 81305.0 2840.99  30
   0   5  -6 85883.8 2780.01  29
   0   5   6 84779.6 2945.43  22
   0  -5  -6 81828.0 3090.31  21
   0  -5   6 85278.1 3197.96  31
   0  -5   6 80253.5 3344.79   5
   0   5   6 86080.6 2620.07  17
   0   5   6 90659.1 3277.71   6
   0   5  -6 88157.5 2713.83  19
   0  -5   6 85955.6 2703.60   2
   0  -5   6 81947.5 3389.01  16
   0  -5  -6 92644.0 3244.17  20
   0   5  -6 89643.1 3177.29  23
   0   5  -6 84537.3 2703.18   7
   0  -5  -6 88794.2 3206.89  11
   0   5  -7 147601. 4189.17   7
   0   5   7 149591. 4508.52  22
   0   5  -7 143697. 4597.96  23
   0  -5   7 143532. 4210.75   2
   0  -5   7 140391. 4295.01  26
   0   5   7 136591. 4279.34  15
   0  -5   7 145523. 5036.67   5
   0  -5  -7 150308. 4669.23  21
   0  -5   7 147718. 4791.86  31
   0  -5   7 140237. 5035.27  16
   0  -5  -7 148215. 4709.79  20
   0  -5  -7 151604. 4750.00  11
   0   5   7 148132. 4880.10   6
   0   5   7 145204. 4106.83  17
   0   5  -7 141874. 4249.15  29
   0   5  -7 143623. 4162.42  19
   0   5  -7 148121. 4426.86  30
   0   5   7 141645. 4175.23  12
   0  -5  -8 131276. 4346.86  11
   0   5  -8 125607. 3807.19   7
   0   5  -8 122999. 4192.23  23
   0   5  -8 126808. 3923.50  29
   0   5   8 120803. 4018.61  15
   0  -5  -8 112828. 4136.48  30
   0   5   8 124232. 4211.28  14
   0   5  -8 129659. 4098.25  30
   0  -5   8 124949. 3974.88  26
   0   5   8 129091. 4165.63  22
   0  -5   8 128291. 4439.89  31
   0   5  -8 127507. 3921.49   4
   0  -5  -8 129264. 4318.68  20
   0   5  -8 128418. 3846.30  19
   0   5   8 127460. 4574.96   6
   0  -5   8 124814. 4704.68  16
   0   5   8 121535. 4240.70   1
   0  -5  -8 123891. 4236.25  21
   0   5   8 118668. 3784.82  12
   0  -5   8 118518. 4565.10   5
   0   5   8 117408. 3749.32  17
   0   5   9 81958.0 2981.55  17
   0   5  -9 81845.2 3256.38  23
   0   5  -9 88921.6 3276.49  30
   0   5  -9 88045.9 3097.19   4
   0   5   9 91408.6 3351.01  22
   0  -5   9 83109.0 3149.87  12
   0   5   9 87442.7 3310.25  14
   0  -5   9 83538.3 3113.47  26
   0  -5  -9 92914.0 3442.46  21
   0   5  -9 85887.5 2971.38   7
   0  -5  -9 89020.0 3438.44  11
   0   5   9 85992.8 3031.81  12
   0  -5   9 89622.4 3587.12  31
   0  -5  -9 85931.7 3391.13  20
   0  -5   9 80607.6 3758.56  16
   0  -5   9 85612.1 3714.32   5
   0  -5  -9 82184.9 3384.06  30
   0   5   9 78284.3 3183.18  15
   0   5  -9 88216.4 3111.08  29
   0   5   9 84178.0 3312.91   1
   0   5   9 94073.5 3859.76   6
   0   5  -9 84061.2 2989.76  19
   0  -5  -9 79838.4 3061.76   7
   0   5   9 87368.0 2627.71  31
   0  -5  10 33529.7 2075.87  31
   0   5  10 33637.6 2259.09   6
   0   5  10 30475.9 1634.98  12
   0   5 -10 31600.7 1718.81  29
   0   5  10 31952.0 1865.52  22
   0  -5  10 29519.2 1706.68  26
   0  -5  10 29854.0 1736.88  12
   0   5  10 30086.9 1798.43   1
   0  -5 -10 31157.9 1890.07  20
   0   5 -10 32649.9 1843.27  30
   0  -5  10 30719.9 2109.16   5
   0  -5 -10 29338.8 1675.46   7
   0  -5 -10 29959.7 1889.23  30
   0   5  10 32170.1 1687.58  17
   0  -5  10 31844.0 2238.81  16
   0   5 -10 31094.4 1646.67  19
   0   5 -10 32369.5 1632.22   7
   0   5 -10 32161.9 1702.40   4
   0   5 -10 31407.7 1823.21  23
   0  -5 -10 30555.3 1881.49  11
   0   5  10 29999.7 1751.44  14
   0   5  10 32945.7 1915.19  15
   0  -5 -10 32148.0 1898.05  21
   0   5 -11 41848.0 2023.40  19
   0   5 -11 40913.9 2169.03  23
   0  -5 -11 37805.0 2035.05   7
   0   5 -11 43648.5 2104.70   4
   0   5  11 39013.6 2101.37   1
   0   5 -11 38721.4 2145.88  30
   0  -5 -11 40875.5 2279.85  11
   0  -5  11 40369.1 2659.75  16
   0   5  11 38042.1 1999.36  17
   0  -5  11 38447.2 2450.02   5
   0   5  11 40726.7 2228.38  22
   0  -5 -11 34753.6 2179.14  30
   0   5  11 40166.1 2629.39   6
   0   5 -11 40501.8 2064.46  29
   0   5  11 39090.9 1992.82  12
   0  -5 -11 41841.3 2276.59  21
   0   5  11 39716.3 2077.36  14
   0   5  11 37673.8 2223.20  15
   0  -5  11 40555.6 2107.06  26
   0   5 -11 38868.2 1918.33   7
   0  -5  11 39594.2 2414.13  31
   0  -5 -11 41365.5 2284.47  20
   0  -5  11 41236.6 2167.86  12
   0   5  12 41158.3 2167.47  14
   0   5 -12 40789.5 2063.42   7
   0   5 -12 41270.9 2258.55  23
   0  -5 -12 41079.1 2368.45  11
   0  -5 -12 43772.7 2429.68  21
   0   5  12 41372.0 2832.99   6
   0   5 -12 44689.9 2384.42  30
   0  -5  12 42558.2 2613.75  31
   0  -5 -12 41229.3 2443.10  30
   0   5  12 41564.1 2198.30   1
   0   5 -12 41665.8 2208.12  29
   0  -5  12 41599.1 2821.35  16
   0   5 -12 43944.6 2178.92  19
   0  -5 -12 41537.6 2211.43   7
   0  -5  12 40331.9 2586.71   5
   0   5  12 44325.7 2203.19  12
   0  -5  12 48024.6 3075.28   6
   0   5  12 42115.7 2215.51  17
   0   5 -12 43963.1 2224.71   4
   0   5  12 44282.5 2433.33  22
   0  -5 -12 40789.6 2346.57  20
   0  -5  12 42567.2 2305.93  12
   0  -5 -13 10778.2 1107.40   7
   0  -5 -13 11786.9 1229.17  11
   0   5 -13 9969.53 1031.05   4
   0   5 -13 12174.1 1228.30  30
   0   5  13 10974.5 1127.82  17
   0   5  13 10101.7 1052.50  12
   0  -5  13 10005.8 1263.75   5
   0   5  13 10891.8 1488.96   6
   0   5  13 9482.07 1131.37  22
   0   5 -13 10899.2 1102.10  29
   0  -5 -13 11329.4 1268.59  30
   0   5 -13 9310.77 1035.30  23
   0  -5 -13 12434.2 1271.51  20
   0  -5  13 12202.7 1519.94  16
   0  -5  13 11747.5 1570.16   6
   0  -5 -13 12562.6 1286.05  21
   0  -5  13 12586.6 1241.14  12
   0  -5  13 10330.2 1275.20  31
   0   5 -13 10246.4 997.790   7
   0   5 -13 10384.8 1059.12  19
   0   5  14 599.553 245.869  12
   0   5  14 498.944 335.872   6
   0  -5 -14 546.264 355.807  21
   0  -5  14 294.938 421.352   6
   0   5 -14 493.774 333.259  23
   0  -5  14 611.085 433.181  16
   0   5 -14 52.3877 214.550   4
   0   5 -14 175.185 304.385  30
   0  -5 -14 928.096 402.187  11
   0   5 -14 176.465 221.814   7
   0  -5  14 134.165 293.954  31
   0  -5 -14 619.794 359.999  30
   0   5 -14 1133.04 427.698  19
   0  -5 -14 600.386 308.869   7
   0   5  14 108.390 295.329  22
   0   5 -14 896.880 353.719  29
   0  -5 -14-52.6191 346.427  20
   0  -5 -15 4866.90 851.460  20
   0  -5  15 5628.09 1128.72  16
   0  -5  15 6537.83 1369.81  15
   0  -5 -15 6143.01 971.731  21
   0  -5 -15 4851.64 833.868  11
   0   5 -15 4552.39 766.713  23
   0  -5 -15 3963.54 806.487  30
   0   5 -15 4822.43 776.423  19
   0  -5  15 5242.49 995.864  31
   0   5  15 4210.12 796.542  22
   0   5  15 5571.22 836.680  12
   0  -5 -15 5372.44 851.019   7
   0   5 -15 5369.22 888.497  30
   0  -5  15 5917.32 1223.59   6
   0   5 -15 4909.22 826.215  29
   0   5 -15 5460.56 832.294   4
   0   5 -15 4446.34 718.796   7
   0   5  15 5257.49 1145.91   6
   0  -5 -16 1228.73 471.399   7
   0  -5 -16 1816.70 552.735  11
   0  -5  16 1999.09 873.041   6
   0   5 -16 2191.65 588.940  29
   0  -5  16 1849.57 769.053  15
   0   5 -16 2233.86 602.922  19
   0   5 -16 1048.92 342.194   7
   0  -5  16 2124.84 813.202  16
   0  -5 -16 2128.38 602.554  20
   0   5 -16 1486.05 555.498  30
   0   5  16 2012.46 635.371  22
   0   5  16 2001.59 522.426  12
   0   5  16 3378.41 1049.64   6
   0  -5 -16 2595.19 723.972  30
   0  -5 -16 1450.88 535.515  21
   0   5 -16 2113.06 571.661   4
   0   5 -17 13336.0 1359.25   7
   0   5  17 12997.5 1414.73  12
   0   5  17 14321.3 2046.60   6
   0   5 -17 14003.9 1501.57  29
   0   5  17 14072.7 1579.98  27
   0  -5 -17 15521.0 1602.57  11
   0   5 -17 12367.9 1366.56  19
   0  -5 -17 14158.1 1568.80  21
   0  -5 -17 14779.1 1653.44  30
   0  -5 -17 13756.6 1502.00  20
   0  -5  17 16483.8 2256.02   6
   0   6   0 100464. 2789.72  18
   0   6   0 98959.6 2918.28  12
   0  -6   0 99777.4 3268.98  16
   0   6   0 103586. 3056.13   9
   0   6   0 102485. 2552.01  10
   0   6   0 100459. 2950.00  30
   0   6   0 101103. 2852.64  19
   0   6   0 95182.6 3228.54  28
   0  -6   0 100709. 3277.37  11
   0  -6   0 102570. 3293.78  20
   0   6   0 102185. 2944.93  29
   0  -6   0 98574.0 3332.67   5
   0  -6   0 96282.6 3389.25  31
   0   6   0 100358. 2481.76   8
   0  -6  -1 196155. 5619.51  11
   0   6  -1 205961. 5046.60  19
   0   6   1 186402. 5628.67  28
   0   6   1 204545. 5171.71  12
   0   6   1 203694. 5118.45  19
   0   6   1 219793. 4834.94  10
   0  -6   1 200620. 5774.08   5
   0  -6   1 199220. 5675.05  16
   0   6  -1 208852. 5209.68  30
   0   6   1 207072. 4664.91   8
   0  -6  -1 207169. 5454.74  16
   0   6  -1 198512. 5130.47  29
   0   6  -1 193369. 4780.68  10
   0  -6  -1 200694. 5647.44  20
   0   6   1 216113. 5272.90  30
   0   6   1 209725. 4955.42  18
   0  -6   1 181996. 4736.02   6
   0   6  -1 202870. 5182.19  12
   0  -6  -1 193478. 5640.74  31
   0  -6  -1 200450. 5527.89   5
   0   6  -1 210312. 5528.18  28
   0   6  -1 205056. 5242.58   9
   0  -6   1 199539. 5769.69  31
   0   6   1 201947. 5226.91  29
   0  -6   2 8872.02 857.002   5
   0   6   2 11239.4 756.391  30
   0  -6  -2 7652.15 648.930   5
   0   6  -2 8821.55 590.181  29
   0   6   2 8980.20 662.099  29
   0   6   2 8566.70 466.736  17
   0  -6   2 9838.42 546.374   2
   0  -6  -2 7525.42 704.282  31
   0  -6  -2 8136.06 762.886  11
   0  -6   2 8831.08 816.743  31
   0   6   2 8454.00 544.773   6
   0   6  -2 7972.60 598.732   9
   0   6   2 8492.33 447.810  27
   0   6  -2 9081.96 629.235  30
   0   6   2 9873.36 667.173  22
   0   6   2 8650.27 478.822  18
   0  -6  -2 9263.86 811.514  20
   0   6  -2 8638.23 546.899  19
   0  -6  -2 9243.25 811.771  21
   0  -6   2 8878.71 828.823  16
   0   6   2 9416.56 619.031  12
   0  -6  -3 209328. 6157.24  21
   0   6   3 220903. 5760.22  22
   0   6   3 212964. 5266.54  17
   0   6  -3 221417. 5693.63  30
   0   6  -3 219096. 5475.94  19
   0  -6   3 217768. 6422.81   5
   0   6   3 216750. 5776.09  29
   0   6  -3 205425. 5574.74   9
   0   6   3 212096. 5693.58   6
   0   6   3 210529. 5565.33  12
   0  -6  -3 222118. 5669.87   5
   0  -6  -3 212771. 6196.87  20
   0  -6   3 227099. 5421.84   2
   0   6   3 212207. 5349.65  27
   0  -6   3 216717. 6265.95  31
   0   6  -3 220550. 5579.33   7
   0   6  -3 214241. 5574.95  29
   0  -6   3 207934. 6291.56  16
   0   6   3 209889. 5266.04  18
   0  -6  -3 209928. 6193.87  11
   0   6   3 238769. 5778.04  30
   0   6  -3 225833. 5424.76  13
   0   6  -4 51358.9 1834.49  29
   0   6   4 50610.6 1815.37  12
   0  -6  -4 48707.8 2193.37  21
   0   6   4 53147.2 1753.66  27
   0   6   4 53561.9 2011.67  22
   0  -6   4 54012.2 2356.20  31
   0  -6  -4 49764.1 2253.73  11
   0  -6   4 52409.6 2462.34   5
   0  -6  -4 51671.0 1704.34   5
   0   6   4 51166.3 2025.91   6
   0   6  -4 52115.8 1754.89  19
   0   6  -4 50654.9 1806.62   7
   0  -6  -4 53114.7 2295.62  20
   0  -6   4 53407.5 1727.26   2
   0   6  -4 51960.7 1639.15  13
   0  -6   4 54902.0 2471.35  16
   0   6   4 47677.9 1545.28  15
   0   6  -4 52680.9 1939.41  30
   0  -6   4 42719.0 1363.76  32
   0   6   4 52189.9 1596.38  17
   0   6  -4 48699.0 1798.90   9
   0  -6   5 93219.5 3391.89  31
   0   6   5 90414.0 3010.20  22
   0  -6   5 95023.0 3639.28   5
   0   6  -5 89335.9 2801.14  29
   0   6   5 82269.4 2497.52  15
   0  -6   5 90822.6 2679.12   2
   0  -6  -5 91799.5 3341.24  11
   0  -6  -5 89506.2 3256.33  21
   0   6  -5 88800.6 2910.26  30
   0   6   5 90539.4 2773.67  12
   0  -6   5 89482.0 3519.48  16
   0  -6  -5 92645.4 3345.39  20
   0   6  -5 92916.0 2775.39   7
   0   6   5 90492.0 2557.66  17
   0   6  -5 88272.3 2681.59  19
   0   6   5 92659.1 3162.95   6
   0   6   5 91804.0 2755.29  27
   0   6  -5 94148.9 2572.38  13
   0   6   5 86419.2 2256.93   5
   0   6   6 179.833 143.823   6
   0   6   6 101.934 83.4612  17
   0   6   6 35.1622 192.311   1
   0   6   6 141.347 154.128  27
   0  -6  -6 10.4812 186.615  21
   0   6   6 268.912 144.530  12
   0   6  -6 308.340 176.472  23
   0   6  -6 170.516 152.612  30
   0   6  -6 189.931 137.953   7
   0  -6   6 414.279 257.391  16
   0   6   6 197.408 126.043  15
   0   6  -6 396.615 147.803  19
   0  -6   6 137.818 261.217   5
   0  -6  -6 358.980 235.802  20
   0   6  -6 261.536 155.917  29
   0   6   6 382.369 191.660  22
   0  -6  -6 113.924 176.336  11
   0  -6   6 95.1598 190.062  31
   0  -6   6 201.626 125.863   2
   0   6   6 201.467 191.714  14
   0   6   7 173.522 198.817   1
   0   6   7 189.412 187.018   6
   0   6   7 219.064 169.792  22
   0   6  -7 258.151 172.059  29
   0  -6  -7 274.919 242.398  21
   0   6  -7 50.3922 166.983  23
   0  -6  -7 346.716 221.396  11
   0   6  -7 108.212 112.645  19
   0   6   7-28.3557 176.090  14
   0  -6   7 154.978 178.992   5
   0   6   7 534.485 194.130  15
   0   6   7 234.475 105.610  17
   0  -6   7 177.868 276.090  31
   0  -6  -7 160.543 220.959  20
   0  -6   7 81.9023 238.119  16
   0  -6   7 78.2605 142.395  26
   0   6   7 180.612 107.659  12
   0   6   7 208.444 156.596  27
   0   6  -7 312.636 213.843  30
   0  -6   7 159.060 143.568   2
   0   6  -7 67.2942 103.444   7
   0  -6   8 401.250 196.411  26
   0  -6   8 68.8709 116.576   2
   0   6  -8 407.050 209.490  30
   0   6  -8 322.305 169.148  19
   0   6   8 483.980 235.416   1
   0   6  -8 148.008 141.650   7
   0   6   8 20.8740 146.431  14
   0   6   8 133.736 136.494  12
   0   6  -8 293.147 178.138  29
   0   6  -8 159.355 193.262  23
   0   6   8 156.331 143.686  15
   0  -6  -8 594.917 247.574  20
   0  -6   8 305.501 259.747  31
   0   6   8 222.901 146.849  17
   0   6   8 466.824 235.512  22
   0   6   8 165.422 194.234   6
   0  -6  -8 57.1539 161.931  11
   0  -6  -8 317.643 246.441  21
   0  -6   8 318.317 308.364   5
   0  -6   8-36.9888 219.543  16
   0   6  -9 42257.7 1912.09   7
   0   6  -9 44676.5 1948.17  19
   0  -6   9 44562.3 2459.28  31
   0  -6   9 41249.1 2538.05   5
   0  -6  -9 39443.8 2195.61  30
   0   6   9 43410.7 1889.77  17
   0  -6   9 42164.7 2631.86  16
   0   6   9 42963.1 2249.80  14
   0  -6  -9 43866.5 2284.96  21
   0   6   9 41888.1 2278.19   1
   0   6   9 45028.4 2539.34   6
   0   6   9 40990.2 2015.26  15
   0   6   9 43681.6 1605.73  31
   0   6   9 40989.8 2136.17  22
   0   6   9 45080.4 1977.07  12
   0   6  -9 45112.0 2142.94  30
   0   6  -9 44107.7 2023.04  29
   0  -6  -9 44230.6 2335.74  11
   0  -6  -9 44091.7 2326.00  20
   0  -6   9 40614.8 2008.31  26
   0   6  -9 41262.2 2210.96  23
   0  -6  10 2021.73 445.313  26
   0  -6 -10 2796.92 511.307   7
   0   6 -10 1916.84 400.478  29
   0   6  10 1634.84 408.812  22
   0  -6 -10 2658.91 587.140  21
   0  -6 -10 2653.83 587.183  20
   0   6  10 2926.68 559.141  14
   0   6  10 2585.65 535.686   1
   0   6 -10 2869.08 549.183  23
   0   6 -10 2700.76 448.362   7
   0   6  10 2486.00 601.025   6
   0   6  10 1768.45 388.904  17
   0  -6  10 2865.19 677.018   5
   0   6 -10 2635.11 508.287  30
   0  -6 -10 3144.99 626.179  30
   0  -6  10 3047.36 651.326  31
   0  -6 -10 2755.86 563.629  11
   0   6 -10 2282.00 423.543  19
   0  -6  10 2476.98 653.091  16
   0   6  10 2692.29 456.685  12
   0  -6  11 99044.2 4690.41  16
   0   6 -11 101619. 3994.80  23
   0  -6  11 101534. 3846.11  26
   0   6  11 98736.4 3915.83  14
   0   6 -11 107060. 3722.20  19
   0   6  11 104018. 3715.24  17
   0   6  11 109196. 4704.74   6
   0  -6 -11 112440. 4292.01  20
   0   6  11 100531. 3687.59  12
   0  -6 -11 98807.8 3814.65   7
   0  -6 -11 108445. 4230.06  11
   0   6 -11 102344. 3782.78  29
   0   6  11 108638. 4110.33  22
   0   6  11 97166.0 3957.79   1
   0   6 -11 104350. 3968.91  30
   0  -6 -11 106726. 4162.44  21
   0  -6  11 104701. 4452.08  31
   0   6 -11 104001. 3657.64   7
   0  -6 -11 101161. 4148.56  30
   0  -6  11 100190. 4504.61   5
   0  -6 -12 16636.4 1487.00  20
   0   6  12 15035.8 1223.31  17
   0   6  12 14070.9 1340.16  22
   0  -6  12 13954.7 1254.81  26
   0  -6  12 16549.5 1758.06   6
   0   6  12 15021.6 1303.62  14
   0   6 -12 13223.6 1203.14  29
   0  -6 -12 15019.2 1431.28  30
   0   6 -12 15020.3 1209.57  19
   0  -6 -12 14969.7 1412.96  11
   0   6  12 14857.5 1213.89  12
   0  -6  12 13921.5 1642.90  16
   0   6 -12 15907.1 1377.56  23
   0  -6 -12 15164.7 1397.21  21
   0  -6 -12 14721.5 1262.61   7
   0  -6  12 14650.3 1566.59   5
   0   6  12 13895.2 1281.15   1
   0   6 -12 13159.2 1262.59  30
   0   6  12 14416.4 1608.59   6
   0   6 -12 16184.3 1221.40   7
   0  -6  12 16133.9 1610.56  31
   0  -6 -13 150561. 5582.17  11
   0  -6 -13 148556. 5624.85  30
   0  -6  13 173843. 6759.51   6
   0   6  13 153258. 5167.04  12
   0  -6  13 147780. 6338.23  16
   0  -6 -13 150070. 5552.79  20
   0   6 -13 150970. 5224.31  29
   0   6 -13 155476. 5478.30  30
   0   6 -13 151164. 5084.27  19
   0   6 -13 148636. 4995.95   7
   0   6 -13 141682. 5258.89  23
   0  -6  13 150509. 5996.38  31
   0   6  13 154659. 5579.65  22
   0   6  13 157017. 6409.34   6
   0  -6 -13 141268. 5172.94   7
   0  -6  13 145128. 5960.72   5
   0  -6 -13 149168. 5536.35  21
   0  -6  14 11009.6 1620.15   6
   0   6 -14 8171.76 976.905  19
   0   6 -14 8812.69 1113.05  30
   0  -6 -14 7998.57 1010.54   7
   0  -6  14 9393.97 1330.12  31
   0   6  14 7944.55 972.006  12
   0   6  14 9230.48 1185.38  22
   0   6 -14 8390.65 1023.21  29
   0  -6 -14 8696.15 1145.00  11
   0  -6  14 7357.92 1283.14  16
   0   6 -14 8324.48 951.081   7
   0  -6 -14 10265.2 1225.49  20
   0  -6 -14 9533.09 1189.62  21
   0  -6 -14 10184.3 1255.34  30
   0  -6  14 8207.40 1245.69   5
   0   6 -14 8033.44 1012.42  23
   0   6  14 7289.31 1272.64   6
   0   6 -15 87887.9 3875.23  29
   0   6  15 85107.2 3978.30  27
   0   6 -15 81802.3 3776.13  23
   0   6  15 91125.8 4225.49  22
   0  -6 -15 94606.7 4218.98  20
   0  -6  15 92394.5 4982.83  16
   0  -6  15 92482.5 4659.24  31
   0   6 -15 90599.8 4063.25  30
   0   6  15 84863.4 3770.30  12
   0  -6  15 92232.5 5173.20   6
   0  -6 -15 81100.6 3785.37   7
   0   6  15 92208.5 5044.48   6
   0  -6 -15 86150.2 4186.30  30
   0   6 -15 86017.7 3653.44   7
   0  -6 -15 86725.6 4104.29  21
   0  -6 -15 90685.6 4166.68  11
   0   6 -15 86030.0 3747.78  19
   0  -6 -16 16004.6 1543.91   7
   0  -6 -16 12429.6 1453.96  11
   0   6  16 13369.1 1381.83  12
   0   6  16 14297.9 1971.04   6
   0  -6  16 12299.6 1645.99  31
   0   6 -16 13375.5 1313.60   7
   0   6  16 13717.9 1578.10  22
   0  -6  16 11674.9 1732.51  16
   0  -6  16 12668.1 1973.66  15
   0   6 -16 12271.7 1290.20  19
   0   6 -16 14779.0 1481.63  29
   0  -6 -16 13342.9 1550.60  30
   0   6 -16 11951.3 1312.08  23
   0  -6 -16 13829.9 1509.31  20
   0  -6  16 12503.4 1899.75   6
   0   6 -16 14937.6 1555.71  30
   0   6  16 12284.1 1432.80  27
   0  -6 -16 13891.9 1533.32  21
   0   6 -17 56692.3 3083.50  19
   0  -6 -17 59684.2 3392.81  20
   0  -6 -17 53576.3 3356.78  30
   0  -6 -17 60080.8 3399.25  11
   0   6  17 55139.2 3311.42  27
   0   6  17 57976.3 3185.68  12
   0  -7   0 124.706 147.412  11
   0   7   0 236.596 110.437  19
   0   7   0 41.0149 112.482  29
   0  -7   0 102.681 128.925  20
   0  -7   0 60.8651 168.448   5
   0   7   0 46.3217 80.4571  12
   0   7   0 29.9918 105.434  28
   0  -7   0 51.9540 137.444  31
   0   7   0 426.328 104.721  10
   0   7   0-97.8093 110.965  30
   0  -7   0 258.170 183.561  16
   0   7   0 16.5743 102.870   9
   0   7   0 32.7478 35.8351   8
   0   7   0 61.9755 91.8750  18
   0   7  -1 38911.1 1440.29  18
   0   7   1 36229.0 1441.32  19
   0   7   1 37703.3 1890.69  28
   0   7  -1 36644.9 1466.68  29
   0  -7   1 36377.2 1896.20   5
   0  -7  -1 35672.4 1673.26  16
   0  -7   1 35644.6 1813.31  16
   0  -7   1 35092.5 1683.09  20
   0   7  -1 35615.9 1480.91  12
   0  -7  -1 36465.0 1810.09  11
   0   7  -1 38234.3 1759.07  28
   0   7  -1 35774.9 1166.55  10
   0   7   1 41934.4 1623.70  30
   0   7  -1 36156.1 1388.07  19
   0   7   1 37391.8 1047.48   8
   0  -7   1 32982.8 1073.24   6
   0  -7  -1 34917.5 1730.39   5
   0   7   1 37961.2 1491.97  12
   0   7  -1 35344.2 1483.44  30
   0   7  -1 37851.7 1557.72   9
   0  -7   1 36010.6 1900.42  31
   0  -7  -1 36732.4 1859.85  31
   0   7   1 35668.5 1517.92  29
   0  -7  -1 35184.8 1784.35  20
   0   7   1 36450.7 1307.68  18
   0   7  -2 38473.8 1589.17  30
   0  -7  -2 38194.4 1740.34   5
   0   7   2 41319.7 1640.59  22
   0  -7   2 38352.4 1402.12   2
   0  -7   2 41094.7 2055.85  31
   0   7  -2 39008.1 1542.72  29
   0   7  -2 37983.6 1587.68   9
   0  -7   2 38399.0 1266.52   3
   0   7   2 44382.2 1627.06  12
   0   7   2 40438.8 1676.83  29
   0  -7  -2 37989.2 1930.43  11
   0   7   2 35595.4 1340.97   6
   0   7   2 40936.5 1313.98  17
   0   7  -2 40602.9 1481.01  19
   0   7  -2 41258.0 1865.52  28
   0  -7   2 41087.8 1297.00  25
   0  -7   2 39321.3 2001.70  16
   0  -7   2 38300.2 2038.47   5
   0   7   2 51105.3 1916.30  30
   0  -7  -2 38609.0 1937.85  21
   0  -7  -2 40454.5 1966.79  20
   0   7   2 38281.5 1333.32  18
   0  -7  -2 37782.4 1860.15  31
   0   7  -2 38045.8 1326.86  10
   0  -7  -3 27652.9 1626.44  21
   0   7  -3 28270.4 1191.39  19
   0   7  -3 27516.4 1260.66  29
   0   7   3 30080.3 1424.09  29
   0   7   3 28287.1 1054.91  18
   0  -7   3 29812.1 1165.86   2
   0   7   3 29243.4 1296.49  12
   0   7   3 29220.0 1389.01  22
   0   7   3 27953.2 1063.78  27
   0   7  -3 27930.0 1199.58  13
   0  -7  -3 27374.7 1639.60  20
   0   7  -3 27955.3 1295.69   9
   0  -7  -3 28215.9 1376.76   5
   0   7  -3 28328.3 1323.88  30
   0  -7  -3 27261.1 1633.34  11
   0  -7   3 27382.9 1746.30   5
   0   7   3 29328.4 1045.65  17
   0   7   3 25303.1 1235.26   6
   0  -7   3 29841.3 1766.87  16
   0  -7   3 26010.5 1636.73  31
   0   7   3 31807.7 1422.59  30
   0   7   4 46333.8 1939.59  22
   0   7  -4 47362.0 1716.08  19
   0  -7   4 46410.1 1661.71   2
   0  -7   4 46907.9 2432.64   5
   0   7   4 47170.7 1645.31  27
   0   7  -4 46144.8 1778.29   7
   0   7   4 50775.2 1907.24  30
   0   7   4 46037.4 1527.90  17
   0   7  -4 47506.9 1817.11   9
   0   7  -4 44356.4 1597.11  13
   0  -7  -4 49811.6 2297.50  21
   0  -7  -4 50183.6 2328.23  20
   0  -7   4 47163.0 2327.12  31
   0  -7   4 45964.1 2389.41  16
   0   7  -4 45994.7 1868.40  30
   0  -7  -4 44115.3 2229.79  11
   0   7   4 45045.5 1922.25   6
   0  -7  -4 47674.0 1769.75   5
   0   7   4 46967.0 1806.36  12
   0   7  -4 45763.1 1790.02  29
   0  -7  -4 46795.9 1892.80  26
   0   7   4 47026.5 1527.77  18
   0   7   4 47919.8 1978.13  29
   0   7  -5 41396.4 1736.34  29
   0  -7   5 46770.9 2318.55  31
   0  -7  -5 38871.2 2126.49  11
   0   7  -5 44670.1 1866.19  30
   0  -7  -5 41972.2 2176.87  20
   0   7   5 45216.4 1672.88  27
   0  -7  -5 42853.2 1503.75   5
   0   7  -5 43809.9 1542.38  13
   0   7  -5 43303.5 1660.53  19
   0   7   5 43147.6 1918.37  22
   0   7   5 40415.5 1410.94  15
   0   7   5 43047.8 1731.16  12
   0  -7   5 43146.5 2387.99   5
   0  -7  -5 43255.2 2171.79  21
   0   7   5 44238.5 2007.59   6
   0  -7   5 42230.1 1625.77   2
   0   7   5 40386.2 2204.37  14
   0  -7   5 41884.1 2334.45  16
   0   7   5 43038.5 1491.33  17
   0   7  -5 43220.4 1734.99   7
   0   7  -5 44270.7 1758.05   9
   0   7   6 164800. 5703.34   1
   0  -7   6 178030. 4908.02   2
   0   7   6 164095. 4601.09  15
   0   7  -6 189875. 4716.59  13
   0   7  -6 178074. 4915.76  19
   0   7  -6 175948. 5661.34  23
   0   7  -6 178516. 5186.36  30
   0  -7  -6 184949. 5793.57  11
   0  -7   6 182604. 6091.39  16
   0  -7   6 174663. 6048.55   5
   0   7   6 186538. 4992.08  27
   0   7   6 164580. 5701.70  14
   0   7  -6 185112. 5030.56   7
   0   7   6 178804. 5513.99   6
   0  -7  -6 182363. 5760.81  20
   0  -7   6 179645. 5187.69  26
   0   7   6 185607. 5370.61  22
   0   7   6 178040. 5010.20  12
   0  -7  -6 181520. 5677.03  21
   0   7   6 176710. 4718.06  17
   0  -7   6 181537. 5867.64  31
   0   7  -6 176986. 5057.10  29
   0   7   7 19841.7 1158.35  12
   0   7   7 19033.5 1012.54  17
   0  -7   7 19622.7 1137.33   2
   0   7   7 17781.6 1446.92   1
   0  -7  -7 20640.1 1483.75  21
   0   7  -7 18872.3 986.977  13
   0  -7  -7 21770.0 1548.80  20
   0   7  -7 20187.5 1165.59   7
   0  -7   7 19185.6 1632.42   5
   0  -7   7 20310.8 1686.71  16
   0  -7  -7 21302.1 1547.40  11
   0   7  -7 20629.5 1139.48  19
   0   7   7 20936.8 1363.60  22
   0   7   7 20720.8 1193.32  27
   0   7  -7 19802.0 1195.75  29
   0   7  -7 19962.5 1484.05  23
   0  -7   7 21727.9 1605.58  31
   0   7  -7 19856.1 1253.88  30
   0   7   7 18908.4 1009.96  15
   0   7   7 20477.1 1540.35  14
   0   7   7 19487.8 1433.09   6
   0  -7   7 20368.3 1276.78  26
   0   7   8 94862.0 3530.98  22
   0   7   8 89196.8 3715.13  14
   0   7  -8 89913.3 3209.13  29
   0  -7   8 88961.1 4055.79   5
   0   7  -8 87068.9 3643.92  23
   0   7  -8 92291.5 3160.93   7
   0   7   8 93755.3 3807.73   6
   0   7   8 92956.9 2997.59  17
   0   7   8 100794. 3307.98  27
   0  -7   8 92640.0 3343.39  26
   0   7   8 89829.5 3149.17  12
   0  -7  -8 99423.0 3849.60  11
   0   7  -8 95050.5 3143.47  19
   0  -7   8 92207.3 4154.59  16
   0  -7   8 95840.0 3934.19  31
   0   7  -8 94028.9 3395.98  30
   0  -7  -8 94496.3 3778.20  20
   0  -7  -8 89765.4 3653.08  21
   0   7   8 87010.3 3724.27   1
   0  -7   8 89694.4 3146.01   2
   0   7   9 8267.40 994.892   1
   0   7  -9 7704.66 851.647  30
   0  -7  -9 7937.60 973.218  20
   0   7   9 7418.22 864.585  22
   0  -7  -9 9131.55 1057.25  11
   0   7   9 9165.23 1033.52  14
   0   7   9 8250.70 728.816  17
   0  -7   9 7958.20 1043.65  31
   0   7   9 7452.05 758.767  12
   0  -7   9 9014.42 1177.24   5
   0   7  -9 8349.58 788.941   7
   0   7   9 8265.33 836.461  27
   0  -7  -9 6671.31 864.156  30
   0   7  -9 8859.05 796.119  19
   0  -7   9 7861.03 1132.00  16
   0   7   9 10941.7 1183.16   6
   0   7  -9 6879.31 895.899  23
   0   7  -9 9775.49 885.025  29
   0  -7  -9 10725.4 1100.40  21
   0  -7   9 7734.39 835.773  26
   0   7  10 59961.0 2960.65  14
   0  -7 -10 63164.2 3017.51  21
   0  -7  10 58967.7 3328.54   5
   0   7 -10 59671.3 2934.11  23
   0   7  10 59429.4 2968.67   1
   0   7  10 62772.2 2897.46  22
   0  -7 -10 63895.5 3086.21  11
   0   7 -10 59467.6 2719.99  30
   0   7  10 63270.8 2493.23  17
   0  -7  10 57347.9 3133.06  31
   0   7 -10 61556.4 2637.08  29
   0   7  10 62926.3 2595.97  12
   0  -7 -10 57513.2 2672.93   7
   0  -7 -10 56575.4 2892.63  30
   0   7  10 65190.9 2731.77  27
   0  -7  10 59814.0 3462.99  16
   0   7 -10 62044.3 2535.55  19
   0   7  10 62849.6 3253.69   6
   0  -7  10 62952.1 2746.20  26
   0  -7 -10 64267.4 3094.55  20
   0   7 -10 63533.9 2563.79   7
   0  -7  11 8674.18 968.862  26
   0  -7 -11 7639.36 926.427   7
   0   7 -11 9416.47 953.592  29
   0   7 -11 9510.35 1012.92  30
   0  -7 -11 8921.04 1103.10  11
   0   7  11 9419.87 1098.96   1
   0   7 -11 9145.51 896.870  19
   0  -7  11 9212.23 1262.56   5
   0  -7  11 10077.2 1384.62  16
   0   7 -11 10088.3 937.497   7
   0   7 -11 9019.50 1047.75  23
   0   7  11 10072.9 973.678  12
   0   7  11 9522.56 1075.32  14
   0   7  11 9754.09 1084.43  22
   0   7  11 8673.22 943.039  27
   0  -7 -11 10753.5 1176.42  21
   0   7  11 9106.73 1237.01   6
   0  -7 -11 8556.25 1070.97  30
   0  -7 -11 7841.04 1029.85  20
   0  -7  11 10212.2 1291.79  31
   0   7 -12 18381.0 1416.21  29
   0  -7  12 15622.6 1832.51  16
   0  -7  12 17917.9 1776.58  31
   0  -7 -12 17875.7 1604.58  20
   0  -7 -12 18271.5 1634.09  11
   0   7 -12 17350.7 1310.31  19
   0  -7 -12 16182.5 1529.45  30
   0  -7  12 18827.5 1905.93   6
   0  -7  12 16318.6 1385.83  26
   0   7  12 17568.9 1541.92  22
   0  -7 -12 18296.2 1470.51   7
   0  -7 -12 16887.9 1544.89  21
   0   7  12 17994.8 1547.12   1
   0   7 -12 18133.3 1552.02  23
   0   7  12 15039.7 1406.17  14
   0   7  12 17919.2 1363.03  12
   0   7  12 16768.5 1398.17  27
   0  -7  12 16679.9 1780.42   5
   0   7  12 15114.9 1688.99   6
   0   7 -12 17040.5 1458.61  30
   0   7 -12 19718.8 1395.56   7
   0   7 -13 532.003 252.419   7
   0   7 -13 516.110 330.004  29
   0  -7  13 387.421 423.545   6
   0  -7 -13 375.220 289.997  21
   0  -7  13 48.0721 374.861   5
   0   7 -13 358.636 273.171  30
   0  -7 -13-41.5272 240.561  30
   0   7 -13 286.650 194.859  19
   0   7  13 117.360 267.426  27
   0   7  13 43.1526 192.153  12
   0  -7  13 502.278 464.110  31
   0  -7 -13 586.181 422.985  11
   0  -7  13 7.27735 225.644  26
   0   7  13 554.943 334.547  22
   0  -7  13 442.544 359.312  16
   0  -7 -13 542.627 370.592  20
   0   7 -13-208.121 323.568  23
   0   7  13 647.492 383.367   6
   0  -7 -13 180.582 346.529   7
   0   7 -14 292.002 232.122  19
   0  -7  14 421.976 408.635  31
   0  -7 -14 964.462 394.705   7
   0  -7  14 1671.41 733.764   6
   0   7 -14 849.142 431.853  29
   0   7  14 598.504 310.860  22
   0   7 -14 579.042 323.049  30
   0   7 -14 1425.99 475.002   7
   0   7  14 136.080 392.339   6
   0   7 -14 977.422 480.198  23
   0  -7 -14 1230.75 526.010  30
   0  -7 -14 176.986 319.316  21
   0  -7 -14 618.861 441.049  11
   0   7  14 1288.77 498.841  27
   0   7  14 373.814 314.361  12
   0  -7 -14 763.002 439.284  20
   0  -7  14 870.810 404.227  16
   0  -7  14 464.427 435.976   5
   0  -7 -15 2561.86 693.058  21
   0  -7 -15 1865.90 603.052  30
   0   7 -15 2400.92 622.369  30
   0  -7  15 1638.55 674.677  31
   0   7  15 1292.68 513.552  27
   0   7  15 1594.10 679.992   6
   0   7  15 957.473 342.124  12
   0  -7  15 2686.78 839.186  16
   0  -7  15 1165.69 582.985   6
   0  -7 -15 1418.88 510.663  11
   0   7  15 930.695 472.645  22
   0   7 -15 1901.01 533.290  23
   0   7 -15 1627.63 486.138   7
   0  -7 -15 3058.71 698.304  20
   0   7 -15 2042.25 577.470  29
   0   7 -15 2060.76 502.737  19
   0  -7 -15 1337.71 488.504   7
   0   7  16 23653.7 1978.88  27
   0  -7  16 26803.9 2996.13  15
   0   7  16 23030.4 2525.79   6
   0   7  16 28852.1 2317.21  22
   0   7 -16 22751.9 1777.76   7
   0   7 -16 23286.6 1905.63  29
   0   7  16 23820.9 1880.10  12
   0  -7 -16 24735.2 2114.38  11
   0  -7 -16 26356.5 2171.35  20
   0  -7 -16 20281.7 1955.10  30
   0   7 -16 23001.0 1920.32  23
   0  -7  16 21665.9 2302.00  31
   0   7 -16 22418.4 1971.22  30
   0  -7  16 23168.9 2537.16  16
   0  -7  16 27355.6 2815.96   6
   0  -7 -16 22768.6 1904.69   7
   0   7 -16 23023.1 1805.13  19
   0  -7 -16 26133.3 2190.71  21
   0  -7 -17 1884.57 658.627  20
   0  -7 -17 1739.14 636.735  11
   0  -8   0 269804. 7534.64  20
   0   8   0 287831. 7106.41  30
   0   8   0 262608. 6987.31  12
   0   8   0 281739. 6825.88  18
   0   8   0 243863. 7411.40  28
   0  -8   0 265497. 7511.55  11
   0   8   0 268047. 6428.02  10
   0   8   0 275130. 7214.91   9
   0   8   0 272723. 6304.36   8
   0   8   0 273485. 6890.75  19
   0  -8   0 275498. 7704.32   5
   0  -8   0 258862. 7714.71  31
   0   8   0 267196. 7013.39  29
   0  -8   0 278473. 7587.28  16
   0  -8   1 17505.6 1348.71  31
   0   8   1 18646.2 890.045  18
   0  -8   1 18971.9 1229.59  20
   0   8  -1 18260.5 1086.88   9
   0  -8   1 17277.9 1279.46  16
   0   8  -1 17354.9 941.078  18
   0   8  -1 15640.6 1151.36  28
   0   8   1 18431.7 1022.40  12
   0  -8  -1 19725.4 1336.86  11
   0   8   1 19465.4 1103.53  30
   0  -8  -1 17772.0 1313.13  31
   0   8   1 18626.2 1329.39  28
   0  -8  -1 17805.2 1193.80  16
   0   8  -1 18788.8 1050.05  30
   0   8   1 18436.8 988.413  19
   0   8   1 16271.7 1016.16  29
   0  -8  -1 16399.1 1196.67   5
   0   8  -1 18982.2 749.909  10
   0   8  -1 17551.4 1003.49  29
   0   8  -1 17729.7 1017.73  12
   0  -8  -1 18864.2 1317.49  20
   0   8  -1 16833.2 918.261  19
   0  -8   1 16782.1 1324.53   5
   0   8  -2 197703. 5256.78  29
   0   8   2 201488. 5368.16  22
   0   8   2 193803. 5254.64  12
   0  -8  -2 198234. 5410.65  26
   0   8   2 196888. 4927.67  18
   0  -8  -2 192174. 5919.68  11
   0   8  -2 194271. 5113.42  19
   0   8   2 195892. 4851.18  17
   0   8  -2 170158. 5791.97  23
   0  -8   2 190898. 5987.99  16
   0   8   2 196440. 5423.99  29
   0   8  -2 183181. 4821.85  10
   0  -8  -2 185526. 5794.67  31
   0  -8  -2 192832. 5658.20   5
   0   8  -2 200623. 5350.76  30
   0   8   2 168958. 4759.97   6
   0  -8  -2 190236. 5900.72  20
   0  -8   2 189425. 6047.13  31
   0   8  -2 195550. 5354.39   9
   0   8  -2 192276. 5298.16  12
   0  -8   2 196720. 6150.68   5
   0  -8   2 199892. 5051.52   2
   0   8  -2 187902. 5698.80  28
   0  -8  -2 193934. 5936.28  21
   0  -8   3 6404.31 832.697  16
   0   8   3 5707.89 413.289  17
   0  -8   3 5429.96 469.601   2
   0   8   3 4957.74 519.604  12
   0  -8  -3 5514.06 585.422  26
   0  -8  -3 6091.86 768.833  11
   0   8   3 5393.73 574.028  30
   0  -8  -3 5146.23 709.465  20
   0   8   3 6239.69 643.708  29
   0  -8  -3 5445.54 610.264   5
   0   8   3 4943.04 494.482   6
   0   8   3 6000.10 436.849  18
   0   8  -3 5910.24 699.451  28
   0   8  -3 5390.00 559.373  30
   0  -8  -3 5200.42 705.882  21
   0   8  -3 5384.71 497.795  19
   0   8   3 5721.45 599.848  22
   0   8  -3 6307.09 596.129   9
   0   8   3 5097.35 388.268  27
   0   8  -3 5408.44 433.292  10
   0  -8   3 5140.76 735.639  31
   0  -8   3 5994.70 829.061   5
   0   8  -3 5631.82 551.128  29
   0  -8   4 165722. 5514.85  16
   0  -8  -4 159553. 4572.48   5
   0   8   4 146937. 4557.41   6
   0  -8   4 164390. 5454.74  31
   0   8   4 160954. 4778.71  29
   0   8   4 148476. 4159.15  27
   0   8   4 155960. 4097.50  18
   0  -8  -4 159734. 4680.48  26
   0   8  -4 153244. 4282.08  13
   0   8  -4 156762. 4512.61  29
   0   8  -4 162739. 4644.57  30
   0   8  -4 151966. 4517.99   9
   0   8  -4 163624. 4401.10  19
   0  -8  -4 159708. 5263.63  11
   0  -8  -4 156581. 5238.61  20
   0   8   4 158414. 4088.41  17
   0  -8   4 163151. 5578.51   5
   0  -8   4 164682. 4340.30   2
   0   8   4 173582. 4700.11  30
   0  -8  -4 151439. 5143.98  21
   0   8   4 155700. 4497.75  12
   0   8   4 160169. 4744.31  22
   0  -8  -5 11530.5 1117.72  20
   0   8  -5 12320.7 857.960   7
   0   8   5 11317.7 732.136  27
   0   8  -5 11765.8 789.356  19
   0  -8  -5 11720.4 1131.79  11
   0  -8   5 12229.6 784.941   2
   0  -8  -5 12015.6 1120.35  21
   0  -8   5 11875.9 1231.93  16
   0  -8   5 12082.9 1196.05  31
   0   8   5 11706.2 664.460  17
   0   8  -5 10578.2 815.518  29
   0   8   5 10292.8 1104.11  14
   0   8   5 11220.6 818.832  12
   0   8   5 11805.2 952.626   6
   0  -8  -5 11013.5 736.052   5
   0  -8   5 9383.51 470.137  32
   0  -8   5 11720.9 907.896  26
   0   8  -5 10281.9 1059.93  23
   0   8  -5 12803.4 924.014  30
   0   8  -5 12327.8 866.832   9
   0   8   5 11441.2 935.656  22
   0   8  -5 11754.0 711.958  13
   0  -8  -5 11834.7 907.639  26
   0  -8   5 12375.0 1293.50   5
   0  -8   6 830.898 363.293  31
   0   8  -6 930.211 239.515  19
   0  -8   6 967.927 300.450  26
   0   8   6 373.789 219.357  14
   0  -8   6 780.154 380.814   5
   0   8  -6 482.302 181.109   7
   0  -8   6 910.499 411.595  16
   0  -8   6 917.019 232.621   2
   0  -8  -6 402.085 279.310  20
   0   8   6 678.444 283.888   6
   0   8  -6 946.501 355.881  23
   0  -8  -6 196.380 211.571  11
   0   8  -6 1029.41 304.599  30
   0   8   6 452.088 251.636   1
   0   8  -6 939.123 194.946  13
   0   8   6 837.006 237.860  27
   0   8   6 739.063 231.608  12
   0   8   6 683.582 185.766  17
   0   8   6 661.040 252.588  22
   0  -8  -6 852.622 305.682  21
   0   8  -6 607.841 207.101   9
   0   8  -6 322.862 188.524  29
   0  -8   7-57.8361 307.178  16
   0   8  -7 25.9085 95.0801  13
   0  -8  -7 136.685 250.764  11
   0  -8   7-21.4790 116.518   2
   0  -8  -7 474.065 388.998  20
   0   8   7 130.427 148.085  27
   0   8   7-59.6637 195.607   1
   0   8   7 261.193 236.567  14
   0   8   7 64.7495 85.1022  17
   0   8  -7 28.7136 151.188  29
   0   8  -7 115.050 145.605   7
   0   8   7-10.1030 189.785   6
   0   8   7 0.57498 171.685  22
   0   8  -7 37.6028 171.431  23
   0   8  -7 243.741 196.393   9
   0  -8   7-51.3036 258.692   5
   0  -8  -7 81.3919 225.527  21
   0   8  -7 266.982 217.162  30
   0  -8   7-288.315 350.490  31
   0  -8   7 120.690 190.121  26
   0   8  -7 78.0841 125.693  19
   0   8   7-50.2269 131.055  12
   0  -8   8 2766.81 438.579   2
   0  -8  -8 3531.68 647.028  21
   0  -8  -8 3407.74 663.951  11
   0   8   8 3795.89 533.280  27
   0   8  -8 2977.09 454.791  19
   0  -8   8 3778.10 746.715   5
   0   8   8 2996.35 400.224  17
   0   8   8 3616.46 604.975  22
   0   8   8 3569.04 703.131   1
   0   8   8 3556.95 510.674  12
   0   8   8 2882.71 595.917   6
   0   8   8 2195.79 537.870  14
   0   8  -8 2224.61 444.283  30
   0  -8   8 2381.91 595.910  31
   0   8  -8 3060.91 481.863   7
   0  -8  -8 3803.66 679.368  20
   0   8  -8 3216.42 513.453  29
   0  -8   8 3510.01 547.292  26
   0  -8   8 3244.62 741.807  16
   0   8  -8 4075.40 737.498  23
   0   8   9 416.180 290.213   1
   0  -8   9 372.753 283.149  26
   0   8   9 286.063 197.127  14
   0   8   9 832.370 417.415   6
   0  -8   9 566.925 399.544  31
   0   8   9 981.806 364.749  22
   0  -8  -9 457.692 286.749  21
   0  -8  -9 400.533 249.425  20
   0   8  -9-40.9804 176.050  29
   0  -8   9 376.974 177.742   2
   0   8  -9 749.278 327.572  30
   0  -8   9 667.867 417.961   5
   0  -8  -9 431.801 254.147  11
   0   8  -9 591.897 224.101   7
   0   8   9 605.784 290.352  27
   0   8   9 257.052 178.114  12
   0   8  -9 580.415 244.654  19
   0   8  -9 1084.83 402.699  23
   0  -8   9 402.100 410.365  16
   0  -8  10 69017.7 3852.63  16
   0   8 -10 67841.4 2722.80  19
   0   8  10 65940.8 3266.29  14
   0  -8 -10 69489.3 3313.83  21
   0   8  10 72636.6 3217.05  22
   0  -8  10 64040.6 2906.11  26
   0   8  10 67218.0 3334.12   1
   0   8  10 66561.2 3431.35   6
   0  -8 -10 74199.1 3462.82  20
   0   8 -10 70355.7 3335.41  23
   0  -8  10 65366.6 3667.32   5
   0  -8 -10 76733.4 3503.75  11
   0   8 -10 66212.4 2830.07  29
   0   8  10 66504.3 2816.68  27
   0  -8  10 66586.8 3542.69  31
   0   8  10 66742.5 2784.30  12
   0   8 -10 70223.2 2795.59   7
   0  -8 -10 64255.0 3179.60  30
   0   8 -10 63987.1 2915.48  30
   0   8  11 319.409 235.028  12
   0   8 -11 214.677 232.124  23
   0   8  11-131.950 242.865   1
   0  -8  11 970.436 476.187  31
   0  -8  11 34.8413 384.174   6
   0  -8  11 195.052 320.151  16
   0   8  11 434.005 310.895  27
   0  -8  11 210.930 308.066   5
   0  -8 -11 862.129 360.777   7
   0  -8 -11 1155.86 485.120  21
   0   8 -11 570.690 296.814  19
   0   8 -11 555.281 326.002   7
   0  -8 -11 333.868 227.831  11
   0  -8 -11 871.747 446.210  20
   0   8  11 844.409 431.330  14
   0  -8 -11 460.997 320.787  30
   0   8  11 149.465 292.213   6
   0  -8  11 693.682 313.344  26
   0   8 -11 767.214 355.330  29
   0   8 -11 310.572 250.956  30
   0   8  11 643.283 300.967  22
   0   8  12 83508.8 4240.83   6
   0   8 -12 78184.9 3229.01  19
   0  -8  12 78814.5 4153.07  31
   0  -8 -12 83686.3 3924.26  11
   0  -8  12 87955.3 4489.90   5
   0   8 -12 82875.0 3437.09  29
   0   8  12 81716.0 3727.81  22
   0   8  12 78389.9 3391.96  27
   0   8 -12 80083.4 3539.63  30
   0  -8 -12 85111.5 3896.57  30
   0  -8  12 80054.2 4480.19  16
   0   8 -12 81327.5 3287.40   7
   0  -8 -12 78590.1 3494.80   7
   0  -8 -12 83284.4 3911.73  20
   0  -8  12 92238.2 4477.58   6
   0   8  12 81097.0 3329.36  12
   0  -8 -12 81238.4 3829.80  21
   0   8 -12 75745.6 3677.11  23
   0  -8  12 77882.2 3476.26  26
   0   8  12 76462.9 3702.85   1
   0   8  12 79731.2 3694.12  14
   0  -8  13 2018.17 567.293  26
   0  -8 -13 2516.08 670.557  20
   0   8  13 2204.01 520.219  12
   0   8 -13 2199.47 495.242  19
   0   8  13 2664.05 794.977   6
   0  -8 -13 2446.68 652.708  21
   0  -8 -13 2903.50 698.496  11
   0   8  13 3427.59 655.416  27
   0   8 -13 2475.92 642.045  23
   0   8 -13 2182.99 480.121   7
   0  -8 -13 2817.01 632.374   7
   0   8 -13 2796.63 631.565  30
   0  -8  13 2199.24 772.407  16
   0   8  13 1721.53 542.134  22
   0   8 -13 2730.00 603.034  29
   0  -8  13 1759.03 651.398   5
   0  -8  13 2361.01 759.718   6
   0  -8 -13 1991.02 592.919  30
   0  -8  13 1606.70 632.957  31
   0  -8  14 93683.5 4943.39   6
   0   8 -14 77652.8 3726.44  30
   0   8 -14 79863.7 3453.46   7
   0  -8 -14 81079.8 4014.48  21
   0  -8 -14 78700.7 3952.69  30
   0  -8  14 81025.6 4794.00  16
   0   8  14 75757.4 3577.59  27
   0  -8 -14 86173.4 4149.80  11
   0   8  14 85141.7 4033.38  22
   0   8 -14 75704.2 3759.60  23
   0   8  14 83487.4 4604.39   6
   0   8 -14 79228.8 3431.11  19
   0  -8 -14 78186.9 3666.19   7
   0  -8  14 86201.8 4618.81  31
   0   8  14 72956.6 3409.81  12
   0   8 -14 81256.4 3615.59  29
   0  -8 -14 82590.0 4063.77  20
   0  -8  14 77669.0 4448.72   5
   0   8  15 3677.24 721.366  12
   0   8  15 4947.44 846.801  27
   0  -8 -15 5024.83 988.491  11
   0  -8 -15 4528.77 913.114  20
   0   8  15 2905.46 885.316   6
   0  -8  15 4649.71 1180.14  16
   0   8 -15 5457.18 830.656   7
   0  -8  15 3234.52 905.019  31
   0  -8  15 4125.48 1009.22   5
   0  -8 -15 3922.92 848.320  21
   0   8 -15 4599.27 882.167  30
   0  -8  15 5517.16 1270.26   6
   0   8 -15 4742.51 772.085  19
   0   8  15 4958.56 943.240  22
   0   8 -15 4138.61 775.873  29
   0   8 -15 3698.28 785.652  23
   0  -8 -15 4412.06 808.689   7
   0  -8 -15 6284.50 1060.46  30
   0   8 -16 64158.3 3364.00  29
   0   8 -16 60971.7 3154.96   7
   0   8  16 64873.7 4384.01   6
   0  -8  16 72977.1 4721.72   6
   0  -8 -16 68714.0 3810.40  11
   0  -8 -16 72183.8 3868.58  20
   0   8 -16 65399.2 3256.34  19
   0  -8  16 63224.3 4195.40  31
   0   8  16 65861.3 3486.55  27
   0  -8  16 60720.4 4357.63  16
   0   8 -16 68036.2 3570.45  23
   0   9   0-111.150 170.668  30
   0  -9   0 48.5025 149.255  11
   0   9   0 63.6882 45.0033   8
   0  -9   0-48.0011 228.915   5
   0   9   0 135.248 80.3610  10
   0  -9   0 224.503 161.700  26
   0  -9   0 203.605 246.078  31
   0   9   0 156.368 122.616  18
   0   9   0-88.2237 155.379  28
   0   9   0-33.2896 97.8112  19
   0  -9   0 27.0731 164.473  20
   0   9   0 262.316 167.672  12
   0  -9   0 146.710 196.417  16
   0   9   0 84.5504 131.660  29
   0  -9   1 19632.6 1184.45  26
   0  -9  -1 17902.7 1276.68  16
   0   9   1 19451.2 1111.00  12
   0   9   1 18785.8 955.453  18
   0  -9  -1 20251.5 1431.12  11
   0   9  -1 18793.0 1124.51  30
   0  -9  -1 18575.4 1375.04  20
   0   9  -1 17580.3 1131.30   9
   0   9   1 17881.5 1118.75  29
   0   9  -1 20508.3 1146.24  29
   0  -9   1 18500.8 1304.74  11
   0  -9   1 17782.0 1426.97   5
   0   9   1 21665.6 1231.23  30
   0  -9   1 17299.3 1427.83  31
   0   9  -1 16874.5 1265.59  28
   0   9   1 17558.0 1392.84  28
   0  -9  -1 19199.8 1389.79   5
   0  -9  -1 19179.6 1168.06  26
   0   9  -1 18434.7 1032.16  18
   0   9   1 19305.2 1069.22  19
   0  -9  -1 18521.2 1421.95  31
   0   9  -1 18887.0 1122.77  12
   0  -9   1 19144.1 1426.13  16
   0   9  -1 18796.9 1025.76  19
   0   9  -1 18942.2 795.602  10
   0  -9   1 18800.7 1312.39  20
   0   9   1 19367.0 1113.60  22
   0   9  -2 7206.24 665.562  30
   0   9   2 4933.89 365.510   6
   0   9   2 6970.33 489.439  17
   0  -9   2 7005.65 558.373   2
   0  -9   2 6511.31 729.079  20
   0  -9   2 8533.86 958.283  16
   0  -9  -2 6484.80 655.992  26
   0   9  -2 6450.36 834.830  23
   0  -9  -2 5904.51 768.579  20
   0  -9   2 6891.63 882.744  31
   0  -9   2 5411.21 788.682   5
   0   9   2 6529.18 504.618  18
   0   9  -2 5797.47 619.094   9
   0  -9   2 6251.12 646.005  26
   0   9   2 7238.00 648.531  12
   0   9  -2 6639.06 580.698  19
   0   9   2 6714.14 668.801  29
   0  -9  -2 7743.94 875.140  31
   0  -9  -2 6432.87 818.117  11
   0   9   2 9984.96 864.561  30
   0   9  -2 6578.33 647.994  12
   0   9  -2 6837.49 621.925  18
   0   9  -2 6225.60 448.774  10
   0  -9  -2 7144.78 775.435   5
   0   9  -2 6616.97 632.906  29
   0   9   2 7496.47 692.355  22
   0  -9  -2 7665.59 883.545  21
   0   9  -3 83393.7 3651.75  23
   0   9  -3 100498. 3251.52   9
   0  -9  -3 96026.7 3773.56  20
   0   9  -3 98765.6 3023.18  19
   0  -9  -3 95642.5 3779.05  11
   0  -9   3 99556.2 2962.81   2
   0   9  -3 92727.2 3109.05  29
   0  -9  -3 93844.8 3765.11  21
   0  -9  -3 97042.0 3419.74   5
   0  -9   3 95768.6 3952.49  31
   0   9   3 117026. 3511.88  30
   0   9  -3 104895. 3295.73  30
   0   9   3 102952. 3394.33  29
   0  -9   3 92847.8 3263.45  26
   0  -9  -3 97549.0 3300.22  26
   0  -9   3 98499.3 3949.40  16
   0   9  -3 91932.9 2793.86  10
   0   9   3 96032.2 2715.53  17
   0  -9   3 101877. 4096.49   5
   0   9   3 86545.5 2824.92   6
   0   9   3 95012.6 3162.06  12
   0   9   3 99062.3 3297.81  22
   0   9   3 95259.6 2797.55  18
   0  -9  -4 26933.8 1500.77  26
   0  -9  -4 26996.2 1803.46  21
   0   9   4 25817.4 1358.44   6
   0   9  -4 29441.4 1256.47  10
   0   9   4 31343.6 1543.99  30
   0   9  -4 28154.4 1324.83  19
   0  -9   4 27929.6 1923.99  31
   0   9   4 27505.6 1538.57  29
   0  -9  -4 30181.5 1912.56  20
   0   9   4 29421.0 1123.72  17
   0  -9   4 26868.5 1492.87  26
   0   9  -4 24518.1 1754.37  23
   0  -9   4 28519.7 2016.39   5
   0  -9   4 29396.8 1300.45   2
   0   9   4 27207.0 1134.97  27
   0   9   4 30951.5 1600.28  22
   0  -9  -4 27977.1 1491.82   5
   0   9   4 26818.0 1399.72  12
   0  -9   4 28014.7 1964.04  16
   0   9  -4 24998.8 1361.51  29
   0   9  -4 28497.8 1453.34   9
   0   9  -4 27547.4 1464.11  30
   0   9   4 28077.9 1142.49  18
   0  -9  -4 27388.5 1829.45  11
   0  -9  -5 142762. 5117.57  20
   0   9   5 135725. 5158.94  14
   0  -9   5 155029. 5507.44  16
   0  -9  -5 143798. 5120.15  11
   0   9   5 146203. 4333.05  12
   0  -9  -5 144921. 5095.98  21
   0  -9   5 151439. 4157.93   2
   0  -9   5 146101. 4525.36  26
   0   9  -5 142743. 4434.05  30
   0  -9   5 145925. 5299.19  31
   0   9  -5 141027. 4161.99  19
   0   9   5 153964. 4658.66  22
   0   9  -5 127221. 4944.73  23
   0  -9   5 152453. 5558.09   5
   0  -9  -5 137170. 4444.90  26
   0   9   5 141127. 3969.42  27
   0   9  -5 144755. 4351.05  29
   0   9   5 148978. 3855.76  17
   0   9  -5 140907. 4353.00   9
   0  -9  -5 143446. 4231.30   5
   0   9   5 139948. 4478.40   6
   0   9  -5 131369. 3992.92  13
   0  -9   6 22678.1 1421.54  26
   0   9   6 25750.9 1382.50  12
   0  -9  -6 23924.7 1435.67  26
   0  -9   6 24568.9 1955.23  16
   0   9   6 21711.2 1752.95  14
   0   9   6 23353.1 1803.69   1
   0  -9   6 25460.4 2017.27   5
   0  -9   6 23876.5 1256.99   2
   0   9   6 22867.7 1484.28  22
   0  -9   6 23538.4 1844.08  31
   0   9  -6 20254.0 1647.65  23
   0   9  -6 26269.7 1320.32  19
   0   9   6 25486.4 1578.19   6
   0   9  -6 24292.2 1356.55   7
   0   9  -6 23912.8 1134.18  13
   0   9   6 24013.0 1210.95  27
   0   9  -6 23806.8 1356.91   9
   0   9  -6 23354.9 1416.37  30
   0   9  -6 24085.7 1366.71  29
   0  -9  -6 21654.6 1659.75  21
   0  -9  -6 23194.1 1728.79  20
   0  -9  -6 21460.4 1669.28  11
   0  -9   7 180348. 6570.39   5
   0   9  -7 164389. 5923.43  23
   0  -9   7 171811. 6246.57  31
   0   9  -7 168196. 5148.28   9
   0   9   7 172475. 5688.50   6
   0  -9   7 173261. 5410.13  26
   0  -9  -7 179708. 6084.47  11
   0   9   7 187598. 5677.52  22
   0  -9  -7 180807. 6018.25  21
   0   9   7 170763. 5159.17  12
   0  -9   7 177514. 5093.13   2
   0   9  -7 172842. 5048.07  19
   0   9   7 161900. 6041.05  14
   0  -9   7 179328. 6540.32  16
   0   9  -7 178825. 5215.45   7
   0   9   7 183074. 5075.19  27
   0   9   7 169504. 6121.86   1
   0   9  -7 174921. 5251.30  29
   0   9  -7 180804. 5422.80  30
   0  -9  -7 181286. 6101.10  20
   0   9   8 8502.70 1015.96   6
   0  -9   8 8668.52 1220.63  16
   0   9   8 9525.81 993.987  22
   0  -9   8 9448.66 1225.33  31
   0   9   8 9007.62 850.127  12
   0  -9  -8 10770.5 1199.84  20
   0  -9  -8 8144.63 1040.95  21
   0   9   8 9843.00 1169.22  14
   0   9  -8 10579.0 978.938  30
   0   9   8 7280.84 1045.16   1
   0   9  -8 8274.15 778.912  19
   0  -9  -8 7168.69 1005.09  11
   0  -9   8 9691.36 840.742   2
   0   9  -8 9000.02 837.356   9
   0   9  -8 8781.28 1096.81  23
   0   9  -8 8641.22 830.575   7
   0  -9   8 7365.26 1153.02   5
   0   9  -8 9450.95 883.966  29
   0   9   8 10196.4 846.900  27
   0  -9   8 9914.86 969.020  26
   0   9   9 149120. 5122.89  22
   0  -9   9 149671. 6091.25  16
   0   9  -9 140950. 4686.88  29
   0   9   9 134158. 5369.03  14
   0  -9   9 142794. 4879.22  26
   0   9  -9 143378. 4642.59   7
   0   9   9 142959. 5517.20   1
   0   9   9 145251. 5392.84   6
   0  -9  -9 150885. 5456.51  21
   0  -9   9 149177. 6048.93   5
   0   9   9 145290. 4616.81  27
   0   9  -9 149322. 4574.55  19
   0   9  -9 142882. 4609.06   9
   0   9  -9 148998. 4922.97  30
   0  -9  -9 144392. 5459.44  11
   0  -9  -9 147776. 5497.03  20
   0  -9   9 152154. 5859.58  31
   0  -9   9 136609. 4571.23   2
   0   9   9 146194. 4663.23  12
   0   9  -9 138377. 5332.88  23
   0  -9  10 11518.1 1313.84   6
   0   9 -10 11672.7 1021.49   7
   0   9 -10 11507.1 1126.32  30
   0   9 -10 10468.3 1258.53  23
   0  -9  10 10042.9 1345.99  31
   0   9 -10 11535.4 996.362  19
   0   9  10 9874.77 1224.64   1
   0   9  10 9731.42 1214.88   6
   0   9  10 10033.3 1238.62  14
   0   9  10 11781.8 1040.66  12
   0  -9  10 8893.94 1343.95   5
   0   9  10 12239.7 1230.65  22
   0  -9 -10 10390.4 1232.93  21
   0   9 -10 11760.8 1069.94  29
   0  -9  10 11906.1 1554.33  16
   0  -9 -10 12968.0 1396.59  11
   0  -9 -10 11398.6 1304.71  20
   0   9  10 11232.5 1018.99  27
   0  -9  10 9481.52 1041.65  26
   0  -9  11 74256.0 3778.62   6
   0  -9 -11 65004.5 3431.66  20
   0  -9  11 63762.8 3818.38   5
   0  -9  11 64770.2 3718.18  31
   0   9 -11 68289.6 2970.77  29
   0  -9 -11 66200.5 3457.73  11
   0   9 -11 66528.5 2851.13   7
   0   9  11 63510.2 3180.92  22
   0   9  11 63016.0 2829.92  27
   0   9  11 60562.2 3331.54   1
   0  -9  11 62459.4 3005.94  26
   0   9 -11 61289.9 2977.53  30
   0  -9 -11 58703.3 3173.27  30
   0   9  11 62832.5 3321.73  14
   0   9 -11 66449.0 2793.32  19
   0   9  11 67476.9 3581.70   6
   0  -9  11 66648.4 4016.29  16
   0   9 -11 60680.6 3279.42  23
   0  -9 -11 65793.7 3375.70  21
   0   9  11 62963.3 2808.00  12
   0   9  12 272.369 261.977  12
   0  -9  12 357.493 306.418  26
   0   9 -12-10.0384 262.320   7
   0  -9 -12 307.831 254.444  30
   0  -9  12 893.977 467.908   6
   0   9 -12 344.993 227.873  19
   0  -9  12 29.5339 400.972  31
   0   9  12 515.821 488.754   6
   0  -9  12 790.626 492.706   5
   0  -9 -12 174.179 216.376   7
   0   9 -12 1073.19 466.006  30
   0   9  12 36.7458 316.042   1
   0  -9 -12 205.247 253.533  21
   0   9 -12 409.369 315.715  23
   0   9  12-236.940 347.197  14
   0   9  12 575.919 313.701  27
   0   9  12 667.428 420.583  22
   0  -9 -12 487.525 322.351  11
   0  -9 -12 942.787 506.342  20
   0   9 -12 599.773 351.566  29
   0  -9  12 670.608 491.263  16
   0   9 -13 7938.69 999.387  29
   0  -9  13 6538.70 1249.71   5
   0  -9 -13 6486.78 1072.10  20
   0   9  13 6173.69 1148.71   6
   0   9  13 5525.42 935.446   1
   0   9 -13 5525.37 927.960  23
   0   9 -13 7888.08 1025.51  30
   0  -9 -13 5579.91 888.250   7
   0   9  13 6418.26 1042.55  22
   0  -9  13 8857.34 1501.33  16
   0   9  13 6908.14 888.739  12
   0  -9  13 5973.24 1142.60  31
   0  -9  13 7864.29 1295.77   6
   0   9 -13 6267.19 848.043   7
   0  -9 -13 6635.99 1068.12  21
   0  -9 -13 6052.54 1006.55  11
   0   9 -13 6766.51 855.840  19
   0  -9  13 6696.51 969.290  26
   0   9  13 6631.67 934.412  27
   0  -9 -13 7340.10 1105.26  30
   0   9 -14 817.871 349.116  29
   0  -9  14 887.605 478.819  26
   0  -9  14 71.5726 519.671  16
   0  -9 -14 809.143 459.104  11
   0  -9 -14 1705.80 571.298  21
   0  -9 -14 852.627 424.617  30
   0   9 -14 728.832 322.139  19
   0  -9 -14 717.974 387.758   7
   0  -9 -14 461.252 302.491  20
   0  -9  14 613.636 374.912  31
   0   9 -14 1434.41 534.087  23
   0   9  14 871.043 504.848   6
   0   9 -14 1084.35 485.379  30
   0   9  14 939.974 319.844  12
   0  -9  14 485.401 343.242   5
   0  -9  14 2296.54 821.480   6
   0   9  14 943.093 519.657  22
   0   9 -14 925.505 376.373   7
   0  -9  15 2707.21 926.191  16
   0  -9 -15 3775.72 881.921  21
   0  -9 -15 3261.26 702.899   7
   0   9  15 4496.70 960.450  22
   0   9 -15 3047.27 617.232  19
   0  -9  15 3146.90 903.479   5
   0   9  15 3537.39 931.860   6
   0   9 -15 3732.21 812.472  30
   0   9 -15 5274.42 976.895  23
   0  -9  15 677.759 556.503  31
   0  -9 -15 4306.48 932.772  20
   0   9 -15 3585.14 723.403  29
   0   9 -15 3356.66 688.856   7
   0  -9 -15 3940.62 883.781  11
   0  -9  15 4139.48 1103.57   6
   0   9 -16 2149.18 568.966  19
   0  -9  16 1774.69 687.019   6
   0  -9  16 3483.15 1079.17  31
   0  10   0 15287.8 1064.12  29
   0  10   0 15365.6 1039.88  12
   0 -10   0 17269.0 1421.93   5
   0  10   0 16779.7 966.469  18
   0  10   0 17448.9 754.936  10
   0 -10   0 17028.0 1356.69  11
   0  10   0 16841.6 1027.06  19
   0 -10   0 15480.2 1292.01  16
   0 -10   0 17242.1 1354.48  20
   0 -10   0 15622.8 1396.61  31
   0  10   0 17314.8 1138.25  30
   0 -10   0 15868.3 1115.94  26
   0 -10   1 187132. 6158.33   5
   0 -10   1 179167. 5731.33  11
   0  10   1 181889. 4904.43  18
   0 -10  -1 183081. 6039.91  31
   0 -10  -1 179273. 5861.22   5
   0  10  -1 184762. 5077.30  19
   0 -10   1 171592. 5309.71  26
   0  10   1 183723. 5335.66  29
   0 -10  -1 176081. 5329.13  26
   0 -10  -1 185536. 5733.39  16
   0  10  -1 179950. 4546.19  10
   0 -10   1 172094. 5677.20  20
   0 -10  -1 178908. 5880.03  11
   0 -10   1 181253. 6161.24  31
   0 -10   1 172287. 4962.72   2
   0  10   1 180427. 5143.42  19
   0  10   1 185997. 5223.10  22
   0  10  -1 181941. 5288.78  30
   0  10  -1 180084. 5253.74  12
   0 -10  -1 188279. 5936.85  20
   0 -10   1 182544. 5971.29  16
   0  10   1 183819. 5227.66  12
   0  10  -1 181598. 4438.59   8
   0  10  -1 183775. 5244.94  29
   0  10  -1 185622. 5427.35   9
   0  10  -1 180017. 5062.84  18
   0  10   1 202612. 5476.30  30
   0 -10  -2 44992.5 2072.97  26
   0 -10  -2 45474.4 2475.64  21
   0 -10  -2 50506.8 2535.77  20
   0 -10   2 44504.0 2247.68  20
   0  10   2 50612.8 2041.81  12
   0  10   2 46887.1 1725.64  18
   0 -10   2 48465.2 2678.49   5
   0  10   2 48351.7 2065.65  22
   0  10   2 59512.6 2435.93  30
   0  10   2 46495.0 1644.15  17
   0 -10  -2 48551.2 2508.18  11
   0  10  -2 46017.7 1933.01  18
   0  10  -2 46220.3 1868.19  19
   0  10  -2 52265.4 2173.62   9
   0  10   2 46814.0 2094.29  29
   0 -10   2 46047.7 2613.64  31
   0  10  -2 48177.9 2017.46  29
   0 -10  -2 44775.4 2409.05  31
   0 -10   2 46213.2 2100.09  26
   0  10  -2 44273.2 1998.69  12
   0 -10   2 50660.1 2644.68  16
   0  10  -2 48486.4 2072.73  30
   0 -10  -2 47132.4 2341.52   5
   0 -10   2 46099.9 1809.40   2
   0  10  -2 41277.9 2396.72  23
   0  10  -2 46295.8 1575.34  10
   0 -10  -3 68687.0 3227.67  11
   0 -10  -3 73868.7 2998.29   5
   0  10   3 72881.7 2314.72  18
   0 -10   3 70814.9 2778.73  26
   0  10  -3 69924.6 2248.61  10
   0  10  -3 69838.5 2706.84  30
   0 -10   3 75267.7 2475.80   2
   0 -10   3 76710.3 3490.76  16
   0 -10   3 74222.7 2977.50  20
   0 -10  -3 70191.1 2765.87  26
   0 -10  -3 75709.5 3330.54  21
   0  10   3 73587.7 2786.62  22
   0 -10  -3 70813.4 3249.60  20
   0  10  -3 72955.0 2668.05  29
   0  10  -3 69613.2 2506.30  19
   0  10  -3 65920.1 3203.28  23
   0  10   3 77184.3 2881.70  29
   0 -10   3 65995.0 3330.93  31
   0  10  -3 73566.0 2761.03   9
   0  10   3 86050.5 2985.14  30
   0  10   3 73020.1 2667.57  12
   0 -10   3 74718.2 3547.78   5
   0  10   3 70200.6 2194.29  17
   0  10  -3 71253.2 2718.67  12
   0  10  -3 75109.8 2691.44  18
   0 -10   4 9152.00 1122.18  16
   0  10   4 9130.01 873.545  29
   0  10  -4 7830.60 738.753  29
   0  10   4 7791.86 569.430  18
   0 -10  -4 7328.40 955.021  20
   0 -10  -4 8650.35 838.885  26
   0 -10  -4 9982.88 898.201   5
   0  10   4 7901.51 772.721  30
   0  10  -4 7913.65 682.187  19
   0  10   4 7554.19 724.086  12
   0  10  -4 8642.46 799.620   9
   0  10   4 7929.71 805.273  22
   0  10  -4 7236.36 749.513  30
   0 -10   4 9483.94 1187.99   5
   0 -10  -4 8062.96 1000.59  11
   0 -10  -4 7903.80 1000.97  21
   0  10  -4 8376.99 963.160  28
   0  10  -4 8004.73 621.986  10
   0 -10   4 8695.68 1119.03  31
   0 -10   4 8659.70 688.122   2
   0 -10   4 9158.72 869.567  26
   0  10  -4 8532.70 1040.90  23
   0  10  -5 11233.5 1215.80  23
   0  10  -5 12939.1 1033.51  30
   0  10   5 13359.6 1387.39  14
   0  10  -5 12518.5 886.034  19
   0  10   5 13739.1 1111.36  29
   0 -10   5 13972.1 1478.42   5
   0 -10   5 11621.5 1011.66  26
   0  10  -5 12393.9 821.491  10
   0 -10  -5 13680.8 1344.66  20
   0  10  -5 12162.2 968.626   9
   0 -10  -5 12642.8 946.659   5
   0  10  -5 12158.9 953.577  29
   0 -10  -5 11966.8 1019.19  26
   0 -10  -5 11975.3 1244.35  21
   0  10   5 11881.0 931.227  12
   0  10   5 11862.3 746.806  27
   0 -10   5 12190.6 857.358   2
   0 -10   5 10940.5 1275.28  31
   0 -10   5 12413.6 1372.16  16
   0 -10  -5 12482.8 1288.28  11
   0  10   5 12096.0 1045.50  22
   0  10  -6 7123.78 996.247  23
   0 -10  -6 7689.30 999.330  21
   0  10  -6 8039.24 791.476   9
   0 -10  -6 10147.3 934.069  26
   0  10  -6 8899.52 866.820  30
   0  10   6 9476.50 1166.46   1
   0  10   6 7187.32 1032.61  14
   0 -10   6 7857.55 1150.08   5
   0 -10   6 7488.75 1121.46  16
   0  10   6 8573.60 668.963  27
   0  10  -6 9190.80 830.266  29
   0  10  -6 8823.34 752.298  19
   0  10   6 7974.72 777.443  12
   0  10   6 10729.3 1014.34  22
   0 -10   6 8069.66 1129.21  31
   0 -10  -6 9569.64 1122.33  11
   0 -10   6 8429.84 870.526  26
   0 -10  -6 7747.45 1042.18  20
   0 -10   6 8668.94 735.419   2
   0  10  -7 1240.00 313.537  19
   0  10  -7 1175.68 339.596   7
   0  10   7 1687.12 466.963  22
   0 -10   7 738.214 388.081  16
   0  10   7 674.242 297.884   6
   0 -10  -7 929.146 492.518  11
   0 -10  -7 1622.10 396.431  26
   0  10   7 1095.37 290.978  12
   0  10  -7 1461.51 398.216  30
   0  10  -7 1318.46 344.893  29
   0  10  -7 1143.05 304.772   9
   0  10   7 1504.56 306.609  27
   0 -10   7 645.182 402.297   5
   0  10  -7 993.741 365.055  23
   0 -10   7 1539.00 518.679  31
   0  10   7 1481.95 489.195   1
   0 -10   7 1537.36 333.851   2
   0  10   7 739.433 363.390  14
   0 -10   7 943.881 340.349  26
   0 -10  -7 996.928 445.846  20
   0 -10  -7 1728.48 508.497  21
   0 -10  -8 3727.24 738.507  21
   0  10  -8 3577.80 747.440  23
   0  10  -8 4930.95 657.672  29
   0  10   8 4121.88 696.467  22
   0 -10   8 5206.20 999.038  16
   0 -10   8 3710.52 812.406  31
   0 -10  -8 4535.07 833.080  20
   0 -10  -8 3761.62 770.261  11
   0  10   8 3538.78 540.451  12
   0  10  -8 4672.33 682.076  30
   0 -10   8 4118.97 566.452   2
   0  10   8 3633.77 767.090   1
   0  10  -8 4281.98 598.672   9
   0 -10   8 4370.00 669.899  26
   0  10  -8 4044.03 593.229   7
   0  10   8 3253.18 735.089  14
   0  10  -8 4703.72 599.326  19
   0  10   8 4166.91 706.114   6
   0 -10   8 5119.05 975.343   5
   0 -10   9 13485.5 1357.83   6
   0  10  -9 13436.8 1126.72  29
   0  10   9 14090.8 1512.44   1
   0  10   9 11703.4 1209.28  22
   0 -10  -9 12213.1 1389.83  11
   0  10  -9 11732.5 1036.77   9
   0 -10   9 13328.3 1652.40  16
   0 -10   9 15011.0 1645.97  31
   0 -10   9 13465.3 1629.19   5
   0  10   9 13161.8 1344.26   6
   0  10   9 11583.0 1365.08  14
   0  10  -9 11733.9 1117.04  30
   0 -10  -9 12816.0 1375.09  21
   0  10  -9 13215.9 1091.76   7
   0 -10   9 13137.6 1207.19  26
   0  10  -9 11683.9 992.223  19
   0 -10  -9 13269.4 1450.75  20
   0  10  -9 9737.43 1260.38  23
   0  10   9 12307.1 1062.68  12
   0  10  10 1015.71 391.842  22
   0  10  10 1546.44 505.692  14
   0  10 -10 1360.12 398.064   7
   0  10  10 1526.42 382.129  12
   0  10 -10 1160.23 376.444   9
   0  10 -10 1934.20 521.057  30
   0 -10  10 2207.68 629.320   6
   0 -10 -10 1525.45 542.131  20
   0  10  10 1756.64 574.869   1
   0  10 -10 1980.56 432.322  19
   0 -10  10 565.908 426.583   5
   0  10 -10 1296.82 445.312  23
   0 -10  10 2029.39 504.574  26
   0 -10  10 1574.92 641.495  16
   0 -10 -10 1479.53 550.655  11
   0  10 -10 2005.86 472.947  29
   0 -10 -10 1278.30 462.361  21
   0 -10  10 1248.34 563.961  31
   0  10 -11 47420.2 2555.32  30
   0  10  11 46828.8 2711.76  22
   0  10  11 44452.6 2878.89   1
   0  10  11 47067.7 2364.05  12
   0 -10  11 51057.2 3069.46   6
   0  10 -11 40094.7 2699.29  23
   0 -10  11 43258.2 3223.97   5
   0  10 -11 45330.6 2246.30  19
   0 -10 -11 45976.3 2904.86  11
   0  10 -11 45124.5 2318.72   7
   0 -10 -11 44599.5 2858.37  20
   0 -10  11 48042.4 3254.91  31
   0 -10  11 43346.0 2492.46  26
   0  10 -11 44613.7 2278.73   9
   0 -10 -11 42591.5 2671.16  30
   0 -10  11 49057.4 3480.89  16
   0  10  11 44068.8 2836.24  14
   0 -10 -11 43747.1 2780.29  21
   0  10 -11 42518.7 2322.70  29
   0  10 -12 5696.74 832.514  29
   0 -10 -12 5624.34 1012.40  11
   0  10  12 5098.91 765.685  12
   0 -10 -12 5466.98 946.193  30
   0  10  12 5150.28 962.924   1
   0 -10  12 4758.50 1083.41  31
   0 -10 -12 4881.94 818.953   7
   0 -10 -12 5943.70 1026.60  20
   0  10  12 4412.89 820.491  22
   0 -10  12 6010.21 1265.54  16
   0  10 -12 5072.92 925.226  23
   0 -10  12 5791.26 1181.74   5
   0 -10  12 5666.91 881.735  26
   0 -10  12 5814.27 1078.98   6
   0  10 -12 6930.92 959.159  30
   0  10  12 6544.85 1064.70  14
   0 -10 -12 5543.49 956.492  21
   0  10 -12 5577.07 805.664   7
   0  10 -12 7022.01 865.004   9
   0  10 -12 5551.73 765.372  19
   0  10 -13 47289.2 2586.48  29
   0 -10  13 46292.9 3431.05  31
   0 -10  13 40512.5 2577.26  26
   0  10  13 45693.0 2485.43  12
   0 -10  13 48635.1 3550.71   5
   0  10 -13 44139.6 2644.49  30
   0 -10 -13 38707.6 2521.64   7
   0  10 -13 46140.7 2476.35   7
   0  10  13 46866.0 2889.37  22
   0  10 -13 43368.3 2373.47   9
   0  10 -13 47462.3 2457.20  19
   0 -10 -13 42573.6 2921.74  20
   0  10  13 40410.1 2786.14   1
   0 -10 -13 47032.7 2998.55  21
   0 -10  13 48493.4 3685.09  16
   0  10 -13 40744.5 2799.12  23
   0 -10 -13 45203.8 2903.16  30
   0 -10 -13 49819.7 3143.16  11
   0  10 -14 3700.88 837.313  23
   0  10 -14 3254.83 642.670   7
   0 -10  14 1809.15 782.907   5
   0 -10 -14 2415.95 642.568   7
   0 -10 -14 2889.16 790.545  20
   0  10  14 3115.58 779.655  22
   0  10 -14 2479.87 625.779  30
   0  10 -14 3768.28 741.705  29
   0 -10 -14 3965.97 855.923  21
   0 -10  14 3062.23 911.819  16
   0  10 -14 3153.61 619.782  19
   0 -10 -14 3220.68 797.703  11
   0 -10  14 2979.33 720.558  26
   0 -10  14 2829.39 921.298  31
   0 -10  15 35987.9 3148.93   5
   0 -10 -15 38244.5 2850.05  20
   0  10 -15 37644.4 2302.96  19
   0 -10  15 37386.1 3242.59  31
   0  10 -15 33347.0 2573.50  23
   0 -10  15 42904.5 3660.82  16
   0 -10 -15 39123.7 2887.53  11
   0  10 -15 35164.2 2368.89  29
   0 -11   0 9.57526 243.625  31
   0 -11   0 39.8164 231.113  11
   0  11   0-58.2647 173.733  12
   0 -11   0 345.509 169.880  26
   0 -11   0 70.3427 205.020  20
   0  11   0 90.5366 130.422  19
   0  11   0-19.4177 184.894  29
   0 -11   0 243.933 319.759   5
   0  11   0 63.9887 131.567  18
   0  11   0 273.171 173.419  30
   0 -11   0 381.048 275.006  16
   0 -11   1 3198.90 607.269  20
   0  11  -1 3263.02 650.137  23
   0 -11  -1 3076.89 609.512   5
   0  11  -1 3798.04 477.290  18
   0 -11   1 3564.28 709.357  31
   0 -11   1 3048.50 515.522  26
   0  11  -1 3316.74 501.093  30
   0 -11  -1 4274.23 683.303  16
   0  11   1 2829.16 464.794  12
   0 -11   1 4120.24 492.786   2
   0 -11   1 4624.83 727.121  11
   0  11   1 4658.83 629.087  30
   0 -11   1 5512.26 824.662  16
   0  11  -1 3738.02 527.419  29
   0  11  -1 3968.00 500.097  19
   0  11  -1 4575.16 579.683  12
   0  11   1 4224.07 461.638  18
   0  11   1 4763.77 581.567  22
   0 -11  -1 2842.14 618.772  31
   0 -11   1 4079.17 767.000   5
   0 -11  -1 3789.50 671.453  20
   0 -11  -1 3865.03 664.471  11
   0  11   1 4561.44 600.652  29
   0 -11  -1 3177.17 529.275  26
   0  11  -1 2895.44 511.186   9
   0  11   1 4098.08 532.671  19
   0  11   2 23584.1 1084.49  17
   0  11   2 31124.0 1747.31  30
   0 -11   2 25243.0 1947.54   5
   0 -11  -2 25115.8 1811.36  21
   0  11  -2 21427.2 1406.59   9
   0 -11  -2 22692.7 1638.60   5
   0 -11  -2 25056.3 1789.70  20
   0 -11   2 23304.6 1622.97  11
   0 -11   2 21846.4 1566.65  20
   0  11   2 25934.4 1470.37  22
   0 -11  -2 26068.0 1830.40  11
   0  11  -2 22898.9 1278.00  19
   0 -11   2 23497.8 1472.29  26
   0  11  -2 22637.4 1393.36  30
   0  11   2 24459.1 1171.47  18
   0  11  -2 23597.9 1324.11  18
   0 -11  -2 23494.8 1744.16  31
   0 -11  -2 23630.6 1467.33  26
   0  11  -2 20119.7 1660.02  23
   0 -11   2 25147.0 1938.26  31
   0  11  -2 22734.4 1378.79  12
   0  11  -2 21035.5 1587.63  28
   0  11   2 24498.3 1478.63  29
   0 -11   2 23838.2 1819.09  16
   0  11  -2 24222.2 1408.81  29
   0  11   2 25454.0 1414.22  12
   0 -11   2 22484.0 1218.92   2
   0 -11  -3 275.040 222.552  26
   0 -11  -3 676.643 337.097  21
   0 -11   3 919.832 319.443  20
   0  11  -3 497.588 236.083  12
   0  11  -3 586.468 227.901  19
   0 -11   3 603.709 362.017  31
   0 -11   3 723.103 358.355   5
   0  11   3 1046.91 327.338  29
   0  11  -3 220.332 205.458  28
   0 -11   3 390.172 236.941  26
   0  11  -3 733.207 188.989  10
   0  11   3 677.216 263.353  30
   0  11  -3 435.123 233.043  23
   0  11  -3 652.440 284.194   9
   0  11   3 369.887 169.701  12
   0 -11   3 1171.80 464.289  16
   0 -11   3 547.808 195.858   2
   0  11  -3 523.828 274.029  18
   0  11  -3 875.033 269.101  30
   0 -11  -3 675.588 322.134   5
   0  11   3 654.164 167.475  18
   0 -11  -3 537.262 287.426  11
   0  11   3 753.931 282.973  22
   0 -11  -3 1077.71 425.356  20
   0  11  -3 653.277 250.776  29
   0  11  -4 129882. 4307.62  29
   0 -11   4 142449. 5500.71  16
   0  11  -4 135500. 4472.94  12
   0  11  -4 140213. 4206.98  19
   0  11   4 152589. 4610.22  30
   0 -11  -4 134568. 4528.77  26
   0  11  -4 114781. 4959.22  23
   0 -11  -4 145003. 5295.37  11
   0  11  -4 135939. 3894.84  10
   0  11   4 138644. 4619.52  29
   0 -11  -4 141917. 5245.12  21
   0  11   4 140039. 4382.88  12
   0 -11   4 136361. 5442.25  31
   0  11  -4 143701. 4448.70  18
   0 -11   4 134508. 4680.00  20
   0 -11  -4 140622. 5221.83  20
   0  11  -4 139753. 4487.16   9
   0 -11   4 135923. 4095.00   2
   0 -11   4 140671. 5580.38   5
   0 -11  -4 140753. 4670.29   5
   0 -11   4 136105. 4560.15  26
   0  11  -4 135870. 4983.94  28
   0  11  -4 142399. 4524.91  30
   0  11   4 138684. 4570.75  22
   0  11   5 36089.8 2509.80  14
   0  11  -5 42920.2 2471.49  28
   0 -11  -5 45653.7 2646.88  11
   0  11  -5 44980.3 1912.05  19
   0 -11   5 42978.4 2158.14  26
   0  11   5 46039.4 2131.50  30
   0  11   5 41087.2 1961.43  12
   0 -11   5 41551.5 2773.71   5
   0  11  -5 42549.7 2045.46   9
   0 -11   5 40796.4 1803.78   2
   0  11   5 45504.8 2251.17  29
   0  11   5 42186.7 2155.37  22
   0  11  -5 44110.6 2123.77  30
   0  11  -5 41648.4 1995.81  29
   0 -11   5 45016.8 2827.16  16
   0  11  -5 37746.8 2470.33  23
   0 -11  -5 40837.5 2097.09  26
   0  11  -5 41849.3 1722.76  10
   0 -11   5 41282.5 2698.49  31
   0 -11  -5 39855.8 2495.16  20
   0 -11  -5 42006.6 2530.54  21
   0  11  -6 94256.0 3117.99  10
   0  11  -6 96528.9 3241.35  19
   0 -11  -6 92416.4 4124.94  20
   0  11   6 94847.4 3361.97  12
   0  11  -6 93741.0 3512.00  30
   0  11   6 96958.9 3677.53  22
   0 -11   6 100188. 4589.63  16
   0 -11  -6 88784.0 4047.91  21
   0  11   6 82565.6 4120.87  14
   0 -11   6 95926.0 4447.69  31
   0 -11  -6 91368.2 3518.82  26
   0 -11   6 91302.4 3155.92   2
   0  11   6 81477.0 4087.06   1
   0  11  -6 91599.2 3396.52   9
   0 -11  -6 92793.4 4150.50  11
   0  11  -6 94538.6 3399.56  29
   0 -11   6 92344.4 3577.41  26
   0  11  -6 83737.1 4027.38  23
   0 -11   6 96331.0 4587.44   5
   0 -11   7 33525.9 1987.68  26
   0  11   7 31929.5 2408.65  14
   0 -11   7 32755.2 2511.88  31
   0  11  -7 36097.9 1911.63   9
   0 -11   7 36005.6 2703.79   5
   0  11   7 33319.1 2443.38   1
   0  11  -7 37868.5 2027.49  30
   0  11  -7 36920.6 1780.10  19
   0  11   7 36228.5 1863.40  12
   0 -11  -7 34420.7 2378.15  20
   0 -11  -7 33713.3 2363.84  11
   0 -11  -7 34736.4 1988.13  26
   0 -11  -7 35768.3 2401.55  21
   0 -11   7 40545.0 2831.25  16
   0  11  -7 31501.2 2311.78  23
   0  11  -7 38064.5 1941.33  29
   0  11   7 40403.1 2205.10  22
   0 -11  -8 158141. 5818.07  21
   0 -11   8 143438. 5072.89  26
   0 -11   8 147042. 6101.54  31
   0 -11  -8 149041. 5059.75  26
   0  11   8 155667. 5338.23  22
   0  11   8 144946. 5889.41   1
   0  11   8 149163. 4817.77  12
   0  11  -8 149016. 4883.23  29
   0  11  -8 150957. 4696.18  19
   0  11  -8 135530. 5624.14  23
   0  11  -8 143701. 5006.01  30
   0  11  -8 149709. 4851.33   7
   0  11   8 142504. 5826.47  14
   0 -11   8 158752. 6461.29  16
   0  11  -8 144009. 4817.50   9
   0 -11  -8 148696. 5801.87  11
   0 -11   8 157724. 6481.92   5
   0 -11  -8 149155. 5776.46  20
   0  11  -9 22324.3 1419.87  19
   0  11   9 21231.1 1967.54   1
   0 -11   9 20792.3 1601.65  26
   0  11  -9 22699.3 1544.75  29
   0 -11  -9 22470.1 1961.71  11
   0 -11  -9 22227.3 1617.80  26
   0 -11   9 21394.4 2163.23   5
   0  11  -9 23911.9 1556.90   7
   0 -11  -9 21339.5 1867.06  21
   0 -11   9 21086.7 2088.22  31
   0  11  -9 20926.5 1447.82   9
   0  11   9 20923.6 1458.80  12
   0  11  -9 18270.0 1777.53  23
   0  11   9 19143.3 1843.53  14
   0  11   9 22818.1 1732.91  22
   0  11  -9 20213.9 1540.21  30
   0 -11  -9 20685.8 1883.60  20
   0 -11   9 22272.4 2235.75  16
   0  11  10 77402.6 3569.03  22
   0  11  10 71599.8 3069.03  12
   0 -11  10 68732.7 3259.42  26
   0 -11 -10 77040.4 3895.33  20
   0  11  10 63156.4 3668.37   1
   0  11 -10 72577.9 2975.25  19
   0  11 -10 64673.8 3630.18  23
   0  11 -10 72416.7 3275.76  30
   0 -11 -10 70672.1 3703.70  21
   0 -11  10 70537.4 4256.93   5
   0  11  10 67250.6 3743.99  14
   0  11 -10 74389.3 3171.23  29
   0 -11 -10 69752.5 3767.59  11
   0 -11  10 72056.9 4172.07  31
   0  11 -10 73209.4 3092.51   9
   0 -11  10 80679.0 4546.37  16
   0  11 -10 75041.8 3133.05   7
   0 -11  11 3178.97 906.035   5
   0  11 -11 3669.29 631.409  19
   0 -11 -11 4285.48 849.150  30
   0 -11 -11 3868.35 833.172  21
   0  11 -11 3844.22 664.989   7
   0  11 -11 4554.90 705.350   9
   0  11  11 2336.23 721.724  14
   0 -11 -11 4781.33 929.582  20
   0  11  11 3844.33 787.143  22
   0  11 -11 2767.44 611.651  30
   0  11 -11 2459.34 685.606  23
   0  11 -11 2964.48 617.924  29
   0 -11  11 2859.07 875.304  16
   0  11  11 4502.72 932.001   1
   0 -11  11 3783.02 952.683  31
   0 -11  11 2796.04 643.967  26
   0  11  11 2832.87 555.586  12
   0 -11 -11 2877.82 797.479  11
   0 -11  12 12846.7 1774.70  31
   0 -11 -12 12281.7 1437.66  30
   0 -11  12 11735.5 1316.78  26
   0  11 -12 13021.8 1219.68   9
   0 -11  12 10614.3 1662.88   5
   0  11 -12 13640.5 1298.74  29
   0  11 -12 16808.0 1533.88  30
   0  11  12 11753.1 1172.20  12
   0 -11 -12 13681.6 1612.34  11
   0  11  12 12848.9 1581.85   1
   0 -11 -12 12966.0 1539.64  21
   0 -11 -12 13604.1 1588.05  20
   0  11 -12 12372.7 1516.67  23
   0 -11  12 13965.3 1959.07  16
   0  11 -12 13055.3 1202.42  19
   0  11  12 13412.1 1480.72  22
   0  11 -12 11720.2 1180.25   7
   0  11  12 12416.4 1505.76  14
   0  11 -13 372.275 257.498   9
   0 -11 -13-157.917 383.272  21
   0 -11 -13-47.9334 417.131  20
   0  11 -13 296.299 279.795   7
   0 -11  13 64.8812 395.787   5
   0 -11 -13-366.517 417.624   7
   0  11 -13 379.609 294.609  29
   0 -11 -13 143.648 352.647  11
   0  11 -13 575.933 412.451  30
   0  11 -13 483.931 357.785  23
   0 -11  13 243.819 536.402  16
   0 -11  13 2.00013 286.022  26
   0 -11  13-419.937 521.816  31
   0  11  13-61.1217 316.604   1
   0  11 -13 68.2229 264.769  19
   0  11  13 152.371 352.815  22
   0 -11  14 894.632 630.479   5
   0 -11  14 1103.06 676.811  16
   0 -11 -14 523.125 354.602   7
   0  11 -14 720.794 349.660   9
   0  11 -14 678.682 352.917  19
   0 -11  14 1253.10 708.334  31
   0  11 -14 318.835 293.136  29
   0 -11 -14 345.930 293.280  11
   0  11 -14 32.5832 266.385   7
   0 -11 -14 805.342 546.538  20
   0  11 -14 90.6220 335.734  23
   0 -11 -14 979.724 508.681  21
   0  12   0 142801. 5521.82  23
   0  12   0 144498. 5527.17  28
   0  12   0 162474. 4865.17  19
   0  12   0 156117. 4680.56  18
   0 -12   0 153490. 5103.43  26
   0  12   0 159810. 5039.97  29
   0  12   0 162303. 4914.65  22
   0 -12   0 158657. 5631.48  11
   0  12   0 182329. 5258.17  30
   0  12   0 163847. 5015.58  12
   0 -12   0 166567. 6005.44  31
   0 -12   0 171127. 5767.61  16
   0 -12   0 169134. 5952.61   5
   0 -12   0 163068. 5663.57  20
   0 -12  -1 70497.7 3363.13  11
   0  12   1 80445.7 3101.82  30
   0 -12   1 68764.8 2931.33  26
   0 -12   1 78468.5 3565.39  16
   0  12  -1 72223.7 2898.83  30
   0 -12   1 74667.0 3637.02   5
   0  12   1 76656.9 2857.87  22
   0 -12   1 70854.4 2621.03   2
   0  12  -1 72350.2 2705.20  19
   0  12  -1 72243.7 2849.63  12
   0 -12  -1 68306.8 2919.55  26
   0  12   1 72215.8 2545.22  18
   0 -12   1 77088.9 3371.68  20
   0  12  -1 64328.8 3311.75  23
   0 -12  -1 72831.8 3415.07   5
   0 -12   1 68515.0 3245.44  11
   0  12  -1 72815.1 2866.75  29
   0  12   1 72394.6 2918.80  29
   0  12  -1 75135.4 2704.59  18
   0 -12   1 70281.7 3570.64  31
   0 -12  -1 72042.5 3387.31  20
   0  12   1 73150.2 2844.42  12
   0  12  -1 62682.1 3180.26  28
   0 -12  -1 76644.9 3592.00  31
   0 -12   2 133650. 5340.52   5
   0  12  -2 127050. 4311.62  12
   0  12  -2 125964. 4800.18  28
   0  12   2 133609. 4355.02  22
   0 -12  -2 129416. 4440.81  26
   0  12  -2 109097. 4819.72  23
   0  12  -2 130082. 4103.70  19
   0 -12   2 125537. 3991.74   2
   0 -12   2 126350. 4759.30  11
   0  12   2 131662. 3885.07  18
   0  12  -2 137708. 4211.90  18
   0  12  -2 132286. 4470.13   9
   0 -12  -2 138944. 5106.10  20
   0 -12   2 131872. 4804.28  20
   0 -12  -2 134471. 4951.08   5
   0  12   2 133479. 4453.58  29
   0 -12   2 130105. 5141.52  16
   0  12  -2 131087. 4377.48  30
   0  12  -2 128153. 4272.43  29
   0  12   2 126884. 4243.97  12
   0 -12   2 127061. 5265.45  31
   0 -12   2 124948. 4424.29  26
   0 -12  -2 135508. 5088.09  11
   0 -12  -2 131533. 5036.55  31
   0 -12  -2 149763. 5338.26  21
   0  12   3 27717.7 1660.18  30
   0  12  -3 23511.0 1411.41  18
   0  12  -3 22256.3 1433.68  12
   0 -12  -3 22335.6 1500.72  26
   0 -12  -3 21576.7 1761.14  20
   0  12   3 23474.3 1495.14  22
   0 -12   3 23282.4 1925.94  16
   0 -12   3 21529.4 1609.92  11
   0  12  -3 22135.3 1295.69  19
   0  12   3 23070.7 1421.58  12
   0  12  -3 19539.7 1593.03  28
   0 -12  -3 23113.6 1666.09   5
   0  12   3 22607.8 1498.20  29
   0 -12   3 23578.5 2021.82   5
   0  12  -3 18015.0 1662.45  23
   0 -12   3 21509.1 1607.94  20
   0  12  -3 22497.1 1444.75  30
   0 -12   3 19829.2 1430.34  26
   0 -12  -3 25023.3 1907.94  11
   0 -12  -3 24388.5 1903.88  21
   0  12  -3 21630.4 1454.12   9
   0 -12   3 20887.2 1889.55  31
   0  12  -3 19941.1 1333.33  29
   0 -12   3 20402.5 1204.52   2
   0 -12   4 15969.7 1348.61  20
   0 -12  -4 16997.3 1593.18  20
   0  12   4 18485.8 1309.80  30
   0  12  -4 15224.2 1526.67  23
   0  12  -4 15919.3 1101.75  19
   0  12   4 17435.5 1344.23  29
   0 -12   4 19218.9 1788.55  16
   0  12  -4 18004.1 1538.48  28
   0 -12  -4 15025.4 1515.12  21
   0 -12   4 15369.3 1627.52  31
   0 -12   4 15568.3 1040.65   2
   0  12  -4 17967.0 1296.36  12
   0  12  -4 17313.6 1283.30  30
   0 -12   4 15382.2 1255.98  26
   0 -12  -4 17051.1 1304.01  26
   0  12  -4 16884.1 1258.89   9
   0 -12  -4 17608.2 1370.21   5
   0 -12  -4 15588.5 1552.79  11
   0 -12   4 20584.7 1912.97   5
   0  12  -4 18265.8 1255.15  18
   0  12   4 16061.4 1180.05  12
   0  12  -4 16632.7 1203.57  29
   0  12   4 16301.2 1270.27  22
   0  12   5 22259.3 1410.45  12
   0  12   5 21674.2 1541.24  29
   0  12   5 19398.3 1852.97  14
   0 -12   5 21840.9 1269.67   2
   0  12  -5 20736.7 1449.48  12
   0 -12  -5 20126.6 1790.08  21
   0  12   5 23694.9 1594.86  22
   0 -12  -5 20073.4 1471.89  26
   0 -12   5 21563.4 1572.73  20
   0  12  -5 21176.8 1445.11  18
   0  12  -5 19109.5 1766.26  23
   0 -12   5 23389.4 2065.33  16
   0  12   5 23653.5 1512.69  30
   0 -12   5 24269.1 1614.43  26
   0  12  -5 20975.5 1728.11  28
   0 -12   5 22808.4 2031.88  31
   0  12  -5 21901.7 1455.32   9
   0  12  -5 22150.8 1320.23  19
   0 -12   5 24640.0 2167.19   5
   0  12  -5 21931.7 1426.87  29
   0 -12  -5 22760.0 1899.90  11
   0 -12  -5 23776.3 1922.04  20
   0  12  -5 20626.7 1447.15  30
   0 -12   6 15332.3 1319.55  26
   0  12   6 14359.0 1575.49  14
   0  12  -6 14727.0 1567.82  23
   0  12  -6 16508.1 1308.52  18
   0 -12  -6 16920.6 1634.40  21
   0  12  -6 16931.9 1322.70  30
   0  12  -6 15977.8 1230.32  29
   0 -12  -6 16540.9 1638.78  11
   0  12  -6 15950.1 1247.44   9
   0 -12  -6 15606.2 1302.22  26
   0  12   6 16027.7 1679.87   1
   0 -12   6 16951.0 1800.03  16
   0 -12   6 17801.9 1895.15   5
   0 -12   6 19730.6 1923.43  31
   0 -12  -6 17292.1 1654.19  20
   0  12  -6 16170.9 1543.13  28
   0  12  -6 16016.7 1129.61  19
   0  12   6 15138.9 1305.25  22
   0  12   6 17341.4 1247.92  12
   0 -12  -7 1508.45 561.550  20
   0  12   7 1195.73 446.359   1
   0 -12  -7 1082.10 365.508  21
   0  12   7 1515.72 399.185  12
   0  12  -7 1354.99 354.134  29
   0 -12   7 2475.21 763.045  16
   0  12   7 1391.43 436.655  22
   0 -12  -7 1483.86 555.208  11
   0 -12   7 2147.05 523.008  26
   0  12  -7 1589.45 433.915  30
   0  12  -7 1188.58 488.809  28
   0 -12   7 995.151 531.325   5
   0 -12   7 2065.82 685.093  31
   0  12  -7 1896.75 385.120  19
   0  12  -7 2473.27 665.481  23
   0 -12  -7 1619.39 458.244  26
   0  12  -7 1834.77 428.953   9
   0  12   7 1309.38 541.674  14
   0  12   8 6317.18 1102.82  14
   0 -12   8 9459.38 1467.80  16
   0  12  -8 8093.59 911.270  29
   0 -12   8 8358.93 1015.92  26
   0 -12  -8 8415.85 1184.98  20
   0 -12  -8 7799.57 1146.16  21
   0  12  -8 7144.07 1132.01  23
   0  12   8 8761.50 1060.28  22
   0  12   8 7041.24 840.821  12
   0 -12  -8 8763.39 984.285  26
   0 -12   8 6116.94 1179.12  31
   0  12  -8 7871.07 895.198   9
   0 -12  -8 7697.87 1154.72  11
   0  12   8 6859.13 1129.91   1
   0  12  -8 8319.90 840.636  19
   0  12  -8 7779.17 945.640  30
   0 -12   8 7348.55 1256.55   5
   0  12   9 4640.14 954.649  14
   0 -12  -9 3508.65 798.176  21
   0 -12  -9 2976.82 622.669  26
   0  12  -9 3765.54 603.800  19
   0  12   9 4569.03 816.893  22
   0  12   9 3929.56 637.202  12
   0  12  -9 4649.29 709.143  29
   0 -12   9 4577.95 1008.74  16
   0 -12   9 3461.76 906.629   5
   0  12  -9 4889.93 766.157  30
   0 -12   9 4578.37 770.366  26
   0  12   9 3898.84 913.990   1
   0 -12  -9 4565.48 929.145  11
   0  12  -9 4027.02 651.379   9
   0 -12  -9 3638.20 819.564  20
   0 -12   9 4977.67 1057.14  31
   0  12  -9 3316.13 767.079  23
   0 -12  10 20894.9 1710.10  26
   0  12 -10 20924.5 1545.21   9
   0  12  10 21588.1 1548.21  12
   0  12  10 21644.2 1799.57  22
   0  12 -10 24832.2 1699.53  29
   0 -12 -10 23178.4 2062.47  21
   0  12 -10 20956.5 1464.39  19
   0  12  10 21700.0 2088.65   1
   0  12 -10 21793.8 1687.01  30
   0  12 -10 16434.8 1799.92  23
   0 -12  10 21524.9 2247.24  31
   0 -12  10 21511.3 2311.12   5
   0  12  10 20003.8 1989.69  14
   0  12 -10 22403.2 1607.50   7
   0 -12 -10 19906.9 1631.25  26
   0 -12 -10 24192.8 2129.56  11
   0 -12 -10 21981.8 2046.56  20
   0 -12  10 19217.5 2203.53  16
   0  12 -11 9128.17 1358.13  23
   0 -12  11 12788.3 1871.69  16
   0 -12 -11 10160.0 1413.83  11
   0 -12 -11 12137.3 1286.44  26
   0 -12  11 9020.44 1562.46   5
   0  12  11 8924.27 1358.44   1
   0  12  11 9700.67 1249.07  22
   0 -12 -11 12629.3 1570.05  20
   0  12 -11 10928.2 1124.75   9
   0  12 -11 11405.2 1259.16  30
   0 -12  11 12477.9 1733.18  31
   0  12 -11 11793.2 1183.87   7
   0 -12 -11 11987.5 1507.87  21
   0  12 -11 10788.2 1149.41  29
   0  12 -11 11172.4 1074.90  19
   0 -12  11 10464.3 1244.35  26
   0  12  11 10910.4 1479.04  14
   0 -12 -12 47601.3 3225.21  11
   0 -12  12 45038.3 2781.74  26
   0 -12  12 52266.7 3857.11   5
   0 -12  12 42631.4 3434.35  31
   0  12  12 48280.6 3267.36   1
   0  12  12 53588.8 3113.94  22
   0 -12  12 48022.1 3787.92  16
   0  12  12 45376.4 3127.50  14
   0  12 -12 52363.8 2698.97   7
   0 -12 -12 43815.5 3030.23  21
   0  12 -12 44867.0 2496.80   9
   0  12 -12 49660.7 2675.54  29
   0  12 -12 41529.4 3010.88  23
   0  12 -12 46300.5 2736.98  30
   0 -12 -12 45778.6 2689.20  26
   0  12 -12 46249.5 2427.23  19
   0 -12 -12 51189.3 3316.04  20
   0  12 -13 26344.5 1907.54   7
   0 -12  13 25749.4 2814.54  16
   0  12 -13 26741.0 1944.25  29
   0  12 -13 26021.3 2035.23  30
   0  12  13 22839.6 2193.91   1
   0  12 -13 23291.2 2239.19  23
   0 -12 -13 24720.6 2312.36  20
   0 -12 -13 25199.9 2330.28  11
   0 -12  13 20402.4 2459.75   5
   0  12  13 23963.9 2220.69  14
   0 -12  13 24391.9 2606.02  31
   0 -12 -13 24636.0 2039.63   7
   0  12  13 24905.4 2148.93  22
   0 -12 -13 20389.9 2058.34  21
   0  12 -13 23301.0 1744.72   9
   0 -12  13 20924.0 1908.13  26
   0  12 -14 57863.6 3116.71  29
   0 -13   0 216.934 355.245  31
   0 -13   0 106.824 246.886  11
   0  13   0-32.6204 276.916  23
   0  13   0 360.154 262.844  29
   0  13   0-145.021 177.437  30
   0 -13   0 23.6591 236.054  26
   0  13   0 412.414 315.576  12
   0  13   0 164.362 212.967  22
   0 -13   0-147.146 306.325   5
   0  13   0 240.611 199.385  19
   0 -13   0 7.15606 211.829  16
   0 -13   0 232.405 322.628  20
   0  13   0 197.610 178.967  18
   0  13  -1 2597.56 490.019  29
   0 -13   1 2376.31 666.149   5
   0 -13   1 2767.76 626.863  11
   0 -13   1 2185.72 635.073  31
   0  13  -1 2050.63 589.958  23
   0  13   1 2175.74 364.445  18
   0  13  -1 3476.17 567.293  12
   0  13   1 3205.71 542.783  22
   0 -13  -1 2148.34 637.327  31
   0 -13  -1 3667.11 721.359  11
   0  13  -1 3678.51 605.241  30
   0  13  -1 3915.32 718.637  28
   0  13  -1 3146.10 499.400  19
   0 -13   1 2901.37 460.428   2
   0 -13   1 2513.19 520.483  26
   0 -13  -1 3158.70 680.763  20
   0 -13  -1 2739.24 641.214   5
   0  13  -1 3592.71 526.647  18
   0 -13   1 2644.98 629.804  16
   0  13   1 2876.47 508.372  12
   0 -13   1 3031.67 625.735  20
   0  13   1 3971.84 657.565  30
   0 -13  -1 2911.02 561.409  26
   0  13   1 3090.61 549.159  29
   0 -13   2 930.212 501.535  31
   0 -13  -2 1044.86 415.423   5
   0 -13  -2 962.091 450.939  20
   0  13  -2 747.665 261.623  18
   0 -13   2 718.228 226.216   2
   0 -13   2 620.204 374.851  16
   0 -13   2 998.027 411.699  20
   0  13  -2 851.359 305.815   9
   0  13  -2 668.593 324.594  28
   0  13  -2 888.327 330.025  12
   0  13  -2 900.430 320.769  29
   0  13   2 1490.56 415.304  29
   0  13  -2 776.459 255.314  19
   0 -13  -2 674.719 292.336  26
   0  13  -2 1328.40 390.054  30
   0 -13  -2 1511.53 520.481  31
   0 -13  -2 711.513 405.569  21
   0 -13   2 944.951 327.096  26
   0  13   2 811.596 289.859  12
   0  13  -2 852.148 453.766  23
   0  13   2 813.388 322.206  22
   0 -13   2 771.966 474.142   5
   0 -13   2 673.677 345.515  11
   0 -13  -2 986.367 417.859  11
   0  13   2 1320.54 434.112  30
   0  13  -3 42552.7 2741.22  23
   0 -13   3 46663.2 2938.11  16
   0 -13   3 43796.2 2497.93  20
   0 -13   3 45964.3 2994.64  31
   0  13  -3 44812.4 2129.22  18
   0 -13  -3 49011.7 2888.42  21
   0  13  -3 48492.5 2342.18  30
   0 -13   3 41381.8 2280.90  26
   0 -13  -3 43855.7 2308.93  26
   0 -13  -3 47496.5 2606.67   5
   0 -13  -3 47219.5 2798.71  20
   0 -13   3 44111.3 1975.74   2
   0 -13   3 43149.3 2489.43  11
   0  13  -3 46147.4 2229.31  29
   0 -13  -3 49111.4 2849.83  11
   0 -13   3 49029.4 3083.76   5
   0  13   3 51127.1 2440.47  30
   0  13   3 45186.3 2183.70  12
   0  13  -3 42514.0 2248.80   9
   0  13  -3 46547.6 2095.91  19
   0  13   3 47974.1 2327.15  22
   0  13  -3 43353.0 2576.05  28
   0  13  -3 46129.4 2262.98  12
   0  13   3 48082.8 2387.54  29
   0 -13   4 2127.02 524.997  11
   0 -13   4 2063.48 688.100  16
   0 -13  -4 1930.12 601.773  11
   0  13  -4 1744.21 436.956   9
   0  13  -4 2177.42 478.060  12
   0 -13  -4 2882.85 697.200  20
   0 -13   4 1528.50 454.302  20
   0  13  -4 2319.66 484.373  30
   0  13  -4 1618.86 354.974  19
   0  13  -4 1589.63 526.123  23
   0  13  -4 2130.26 457.381  29
   0 -13   4 2787.94 745.062  31
   0 -13  -4 1588.96 580.781  21
   0 -13  -4 2489.18 506.753  26
   0  13   4 2015.87 463.895  30
   0 -13   4 1420.23 406.100  26
   0  13  -4 2008.33 586.823  28
   0  13  -4 2936.31 524.092  18
   0 -13   4 1864.27 607.827   5
   0  13   4 2337.37 463.371  12
   0  13   4 2015.64 471.190  29
   0  13   4 1674.98 448.111  22
   0  13  -5 70434.6 2766.84  19
   0  13   5 59290.0 3587.72  14
   0  13   5 69606.5 3143.98  29
   0  13   5 71501.3 3141.57  22
   0 -13   5 69374.6 3138.77  26
   0 -13  -5 73562.8 3719.09  20
   0  13   5 80653.6 3165.25  30
   0 -13  -5 67893.3 3061.24  26
   0  13   5 71316.5 2924.26  12
   0  13  -5 70617.9 3053.75  30
   0 -13   5 69669.9 3915.44  16
   0 -13  -5 68920.3 3647.28  11
   0 -13   5 72634.7 4072.52   5
   0  13  -5 67798.7 3000.18  12
   0  13  -5 68941.7 3001.27   9
   0  13  -5 71799.8 2971.35  29
   0 -13   5 64663.0 3141.40  20
   0  13  -5 73789.5 3032.45  18
   0  13  -5 61503.2 3529.53  23
   0  13  -5 67418.3 3445.33  28
   0 -13  -5 75932.8 3797.19  21
   0 -13   5 72569.7 3985.72  31
   0  13  -6 9370.62 960.501  29
   0 -13   6 9266.17 1365.91  31
   0  13  -6 7031.90 1132.51  23
   0  13  -6 8514.26 1140.86  28
   0 -13  -6 7563.81 1133.34  20
   0 -13   6 9764.69 1082.84  26
   0  13  -6 8664.58 953.079   9
   0  13  -6 9457.83 1014.14  30
   0  13   6 9407.18 946.479  12
   0 -13   6 8506.81 1016.44  20
   0 -13   6 7884.37 1260.82  16
   0 -13   6 7379.11 1300.53   5
   0  13  -6 9214.46 1005.54  18
   0  13   6 8381.78 1257.56  14
   0 -13  -6 7753.53 943.802  26
   0  13   6 7384.72 1233.95   1
   0  13  -6 8331.49 837.299  19
   0  13  -6 8974.63 982.919  12
   0 -13  -6 8119.24 1167.04  21
   0 -13  -6 9498.13 1287.03  11
   0  13   6 9763.46 1079.64  22
   0  13  -7 96114.8 4488.22  28
   0 -13  -7 94939.1 3911.14  26
   0  13   7 103805. 4137.57  22
   0  13  -7 97638.1 3746.00  29
   0 -13  -7 98661.6 4622.89  11
   0 -13   7 94511.4 3975.93  26
   0 -13   7 94048.8 4893.21  31
   0  13  -7 94695.0 3848.53  30
   0  13   7 89154.3 4628.23   1
   0  13  -7 84409.3 4413.18  23
   0  13  -7 99830.9 3586.78  19
   0 -13  -7 103212. 4682.02  20
   0 -13   7 101023. 5098.34  16
   0  13   7 100316. 3730.46  12
   0 -13   7 104918. 5226.37   5
   0  13  -7 99419.8 3890.94  18
   0 -13  -7 102391. 4644.87  21
   0  13  -7 101677. 3849.61   9
   0  13   7 92911.6 4704.65  14
   0  13   8 11240.4 1077.68  12
   0 -13  -8 11299.5 1454.96  11
   0  13  -8 13709.2 1218.67   9
   0  13   8 13084.3 1340.84  22
   0  13  -8 10344.6 1397.28  23
   0 -13   8 12320.6 1277.29  26
   0  13  -8 11930.4 1193.79  18
   0 -13  -8 12255.0 1238.05  26
   0  13  -8 10131.9 1131.70  30
   0 -13  -8 11563.8 1457.79  21
   0 -13  -8 10872.3 1436.60  20
   0 -13   8 12882.1 1783.29   5
   0  13  -8 11925.0 1135.37  29
   0  13   8 9873.75 1415.01   1
   0 -13   8 14163.3 1824.15  16
   0 -13   8 11160.4 1589.89  31
   0  13   8 12244.5 1581.88  14
   0  13  -8 13506.0 1103.81  19
   0  13  -9 53338.9 2795.94  30
   0  13   9 54830.3 3499.16   1
   0  13  -9 51369.7 2624.51  29
   0  13  -9 55360.7 2679.17   9
   0 -13   9 50226.5 3564.14  31
   0 -13  -9 55790.9 3336.73  21
   0  13   9 55582.9 3000.91  22
   0 -13   9 54082.5 3806.48   5
   0 -13  -9 51537.2 3278.10  11
   0  13   9 57205.9 2652.07  12
   0 -13  -9 52522.4 3303.09  20
   0 -13   9 55179.6 3820.87  16
   0  13  -9 53482.1 2486.31  19
   0  13  -9 41291.8 3016.99  23
   0  13   9 47771.5 3296.91  14
   0 -13   9 51279.6 2845.04  26
   0 -13  -9 47142.2 2648.88  26
   0 -13  10 614.355 375.204  26
   0 -13  10-85.3202 422.298   5
   0  13 -10 415.291 331.461  30
   0 -13 -10-184.111 368.706  11
   0  13  10 951.327 429.113  22
   0  13 -10 445.726 311.584  29
   0 -13 -10 144.215 403.608  20
   0 -13  10 606.683 577.836  31
   0  13 -10-53.0339 221.584   9
   0 -13 -10 477.945 431.382  21
   0  13  10 684.680 418.455   1
   0 -13  10 181.688 458.183  16
   0  13 -10 493.068 225.944  19
   0 -13 -10-236.829 300.551  26
   0  13  10 799.746 451.154  14
   0  13 -10 1002.40 560.232  23
   0  13 -11 20135.2 1597.39   9
   0 -13 -11 18385.4 1938.93  21
   0 -13 -11 19685.9 2032.45  11
   0 -13 -11 19615.3 2040.06  20
   0  13  11 22368.8 1950.43  22
   0  13  11 20476.2 2063.67  14
   0  13 -11 19977.6 1724.63  30
   0 -13  11 20172.9 1794.00  26
   0 -13  11 19966.3 2363.50   5
   0 -13  11 19721.2 2395.64  16
   0  13 -11 20611.1 1631.99  29
   0  13  11 18108.8 1990.06   1
   0  13 -11 14173.9 1737.82  23
   0 -13  11 19913.8 2300.85  31
   0 -13 -11 21359.1 1757.22  26
   0 -13 -12 1986.47 736.903  20
   0  13  12 2183.72 737.654  14
   0 -13  12 1093.36 605.021  31
   0 -13 -12 1593.55 614.492  11
   0 -13 -12 1127.83 407.618  26
   0  13 -12 926.634 416.944  29
   0 -13 -12 1345.34 634.110  21
   0  13  12 2184.34 659.582  22
   0  13 -12 1837.82 639.182  23
   0  13 -12 1635.98 507.687   9
   0 -13  12 1868.49 874.551   5
   0  13 -12 1145.39 430.353   7
   0  13  12 2364.89 785.420   1
   0 -13  12 1415.30 629.168  16
   0  13 -12 2662.15 691.425  30
   0 -13  12 953.887 401.917  26
   0  13  13 1372.24 630.643  14
   0 -13 -13 845.530 495.082  26
   0  13 -13 1962.92 558.302  29
   0  13  13 1580.75 601.777   1
   0  14   0 50896.4 2325.06  19
   0  14   0 60156.3 2788.83  30
   0 -14   0 50234.8 2257.76   2
   0  14   0 52236.6 2505.08  29
   0 -14   0 52836.7 2971.17  11
   0 -14   0 52717.8 2959.18  20
   0  14   0 50968.2 2372.96  22
   0  14   0 51569.8 2449.49  12
   0 -14   0 52419.0 3185.24  31
   0  14   0 53110.5 2235.44  18
   0 -14   0 48697.9 3030.83   5
   0  14   0 42039.0 2734.75  23
   0 -14   0 50819.7 2582.01  26
   0 -14   1 108860. 4567.47  11
   0 -14  -1 108079. 4763.16  21
   0 -14   1 103232. 3666.63   2
   0 -14  -1 103344. 4733.61  31
   0 -14   1 113718. 4625.00  20
   0  14  -1 108519. 3733.40  18
   0  14  -1 108766. 4018.86  29
   0  14   1 98874.9 4455.34  23
   0 -14   1 111863. 4787.09  16
   0 -14   1 104947. 4138.68  26
   0  14   1 106592. 3948.25  12
   0 -14   1 110130. 5009.72  31
   0 -14   1 108515. 4927.55   5
   0 -14  -1 112187. 4722.72  11
   0  14  -1 111674. 3862.78  22
   0  14   1 110203. 3971.57  22
   0 -14  -1 114025. 4738.78  20
   0  14   1 111343. 4098.92  29
   0 -14  -1 104591. 4119.33  26
   0  14  -1 108891. 3805.86  19
   0  14  -1 106642. 3962.26  12
   0  14  -1 97549.6 4550.53  23
   0  14  -1 117235. 4196.96  30
   0 -14  -1 115770. 4831.06   5
   0  14  -2 13697.0 1527.33  23
   0 -14   2 15003.6 1630.54  16
   0 -14  -2 14434.8 1302.19  26
   0  14  -2 17023.6 1361.68  30
   0  14   2 15105.3 1481.78  23
   0  14  -2 15092.6 1153.52  19
   0 -14   2 18045.5 1593.29  20
   0 -14   2 13963.6 1285.32  26
   0  14   2 15388.9 1310.34  29
   0 -14  -2 16377.4 1609.64  20
   0  14  -2 17720.0 1350.69  12
   0 -14  -2 17790.7 1640.68   5
   0 -14  -2 18493.3 1766.09  21
   0 -14   2 16916.1 1562.04  11
   0  14  -2 17469.5 1248.18  18
   0  14   2 20074.4 1541.27  30
   0 -14  -2 17213.9 1651.20  11
   0  14  -2 17890.3 1359.29  29
   0  14   2 17267.4 1302.77  12
   0 -14   2 17494.0 1829.18   5
   0 -14   2 15033.5 1698.77  31
   0  14   2 17855.1 1339.92  22
   0  14  -3 72768.2 3146.46  30
   0 -14  -3 73237.4 3218.87  26
   0  14   3 70611.1 3079.10  22
   0 -14   3 68106.6 3387.81  20
   0  14  -3 74591.8 2897.63  19
   0  14  -3 72305.7 2941.71  18
   0  14  -3 67724.9 3035.17  12
   0 -14  -3 76386.8 3800.67  11
   0  14   3 69486.2 2970.49  12
   0 -14   3 70592.3 3853.47  16
   0  14  -3 64396.5 3611.75  23
   0 -14   3 69055.4 3408.78  11
   0  14  -3 70858.2 3140.67   9
   0  14  -3 68649.5 2983.46  29
   0 -14   3 75589.5 4089.72   5
   0 -14   3 69212.3 3918.24  31
   0 -14  -3 72928.6 3783.31  21
   0 -14  -3 69480.8 3635.91  20
   0 -14   3 68712.2 3185.70  26
   0  14   3 81399.4 3315.89  30
   0  14   3 77480.1 3261.36  29
   0 -14   4 15431.9 1453.27  11
   0  14  -4 14901.2 1221.85  29
   0 -14   4 14876.8 1443.93  20
   0  14  -4 14508.4 1277.06   9
   0 -14  -4 17622.5 1734.61  11
   0  14   4 14326.9 1261.54  30
   0  14   4 12819.6 1586.84  14
   0 -14  -4 14159.6 1545.04  20
   0  14  -4 13578.6 1249.48  30
   0 -14   4 14106.3 1315.72  26
   0  14  -4 14221.2 1116.77  19
   0 -14   4 13812.8 1650.25  16
   0 -14  -4 13993.7 1287.65  26
   0  14  -4 14804.6 1280.39  12
   0 -14   4 13406.1 1660.78  31
   0  14   4 14371.6 1205.66  12
   0  14   4 12803.0 1228.19  29
   0 -14   4 16407.1 1861.16   5
   0 -14  -4 14731.8 1611.05  21
   0  14  -4 11717.4 1453.91  23
   0  14  -4 16201.2 1256.70  18
   0  14   4 13998.1 1264.87  22
   0 -14   5 25175.8 1901.30  11
   0 -14   5 26095.8 1918.34  20
   0 -14   5 24083.6 2264.15  16
   0  14  -5 24808.5 1742.98  30
   0  14  -5 24373.0 1711.18  12
   0  14   5 26887.3 1686.36  12
   0 -14   5 23057.8 1752.58  26
   0 -14  -5 27886.9 2246.45  11
   0  14   5 27224.9 1862.68  29
   0 -14  -5 26415.5 1829.56  26
   0 -14   5 30549.1 2602.79   5
   0  14   5 23826.7 2221.54   1
   0  14  -5 26199.8 1712.60  18
   0 -14  -5 27086.9 2205.71  20
   0 -14   5 28268.7 2476.31  31
   0  14   5 22644.4 2177.64  14
   0  14   5 25771.2 1785.65  22
   0  14  -5 27643.1 1743.05  29
   0  14  -5 28206.0 1621.63  19
   0  14   5 27494.8 1776.21  30
   0  14  -5 24423.9 2163.73  23
   0  14  -5 27607.9 1813.37   9
   0 -14  -5 28288.7 2257.14  21
   0 -14  -6 4277.77 939.825  21
   0  14  -6 4603.64 706.901  29
   0 -14  -6 4240.88 928.619  20
   0  14  -6 4495.49 720.641  18
   0 -14   6 6920.84 1309.71   5
   0  14   6 5081.75 803.336  22
   0  14   6 5252.87 1054.85  14
   0  14  -6 4769.54 757.497  30
   0  14  -6 5739.27 802.445   9
   0 -14   6 4662.71 785.730  20
   0  14   6 4939.81 989.218   1
   0  14  -6 5639.57 846.506  12
   0 -14  -6 4408.54 755.130  26
   0 -14   6 4958.65 1062.78  16
   0  14   6 5228.47 715.425  12
   0 -14   6 4988.10 810.530  26
   0  14  -6 4659.00 940.479  23
   0 -14  -6 6410.17 1078.18  11
   0 -14   6 4421.71 993.395  31
   0  14  -6 4776.80 651.093  19
   0 -14  -7-263.013 345.074  26
   0  14   7 434.351 369.919   1
   0  14   7 659.047 335.161  22
   0 -14   7 448.919 336.919  26
   0  14   7 558.401 330.508  14
   0  14  -7 261.655 312.985  30
   0 -14  -7 219.278 418.580  20
   0 -14   7 977.918 663.128  16
   0 -14  -7 1032.28 605.904  11
   0  14  -7 365.430 320.501  23
   0  14  -7 284.595 270.911  18
   0  14   7 290.645 256.491  12
   0 -14  -7 676.695 337.227  21
   0  14  -7 452.216 239.938  19
   0  14  -7 578.742 277.335   9
   0 -14   7 136.724 314.052  31
   0 -14   7 563.881 510.449   5
   0  14  -7 505.905 381.827  12
   0  14  -7 768.902 355.952  29
   0  14  -8-119.343 238.200  29
   0  14  -8 531.236 460.278  23
   0  14   8 77.9353 363.342  14
   0 -14  -8-188.688 340.908  26
   0 -14   8-116.276 491.918   5
   0  14   8-144.818 245.420  12
   0  14  -8 50.2772 220.368   9
   0 -14   8 82.7564 320.089  26
   0 -14   8 360.250 433.427  16
   0 -14   8 71.4117 390.032  31
   0  14   8 303.790 326.502   1
   0  14  -8 9.92927 236.142  18
   0  14  -8-279.590 315.623  30
   0  14   8 223.346 300.895  22
   0 -14  -8 374.946 467.998  21
   0 -14  -8-182.131 411.598  20
   0 -14  -8 240.680 404.676  11
   0  14   9 14384.6 1791.91  14
   0  14  -9 17318.4 1464.35  29
   0 -14   9 15917.1 2074.67   5
   0 -14  -9 18701.6 1918.36  21
   0 -14   9 18221.5 2164.53  31
   0  14   9 14618.2 1819.58   1
   0  14  -9 16333.2 1532.83  18
   0  14  -9 15298.2 1385.91   9
   0 -14   9 15372.7 1532.37  26
   0  14   9 17414.9 1650.93  22
   0 -14  -9 16270.2 1808.79  20
   0 -14  -9 18120.0 1929.50  11
   0 -14  -9 15082.6 1469.80  26
   0  14  -9 17099.0 1537.42  30
   0  14  -9 13618.8 1732.38  23
   0 -14   9 17593.4 2167.29  16
   0  14 -10 4924.50 849.615  30
   0 -14  10 5881.63 1288.33   5
   0  14  10 4751.38 873.831  22
   0 -14  10 4107.61 821.760  26
   0  14  10 3630.23 924.217  14
   0  14 -10 4698.91 985.165  23
   0 -14 -10 5200.32 877.280  26
   0 -14  10 3171.50 944.466  31
   0  14  10 3897.43 981.466   1
   0 -14  10 7419.22 1470.59  16
   0  14 -10 4865.64 790.782   9
   0 -14 -10 5937.82 1098.72  11
   0 -14 -10 5346.79 1060.96  21
   0  14 -10 5023.82 797.801  29
   0 -14 -10 3643.75 876.078  20
   0  14 -10 3845.68 790.923  18
   0 -14 -11 33595.8 2722.90  21
   0  14  11 36934.1 2598.73  22
   0  14  11 31626.5 2773.47   1
   0 -14  11 36352.3 3339.06   5
   0 -14 -11 35608.7 2808.12  20
   0 -14 -11 31694.1 2696.78  11
   0  14 -11 32651.5 2349.48  18
   0  14 -11 37135.9 2263.45   9
   0  14 -11 33348.9 2195.35  29
   0 -14 -11 30396.9 2222.28  26
   0  14 -11 29552.9 2660.52  23
   0  14  11 32736.1 2770.88  14
   0  14 -11 32920.7 2305.53  30
   0 -14  11 31435.3 2339.62  26
   0 -14  11 35685.5 3303.26  16
   0 -14  11 29211.5 2946.72  31
   0  14 -12 17151.7 1568.44  29
   0  14  12 16472.9 1946.05  14
   0  14  12 14798.0 1874.00   1
   0  14 -12 17974.1 1580.30   9
   0 -14 -12 18965.2 1728.82  26
   0  15   0 106.303 267.303  23
   0  15   0 484.162 333.930  12
   0  15   0 214.839 304.834  30
   0 -15   0 49.3500 322.141  11
   0 -15   0 359.340 262.035  26
   0 -15   0 549.322 408.013  31
   0 -15   0 540.927 375.276  20
   0 -15   0 798.541 500.016   5
   0  15   0 302.787 304.425  22
   0  15   0 352.222 278.696  29
   0 -15  -1 833.096 438.726  11
   0  15  -1 78.6166 301.043  23
   0 -15  -1 280.109 324.608  20
   0 -15  -1-1.17963 262.397  31
   0 -15   1 387.230 376.742  11
   0  15   1 534.110 310.570  22
   0  15  -1 643.699 300.526  29
   0  15   1 466.044 410.186  30
   0  15   1 694.068 435.542  23
   0  15  -1 360.118 224.036  22
   0 -15  -1 661.062 440.439  21
   0  15   1 403.028 319.637  29
   0  15  -1 411.253 271.942  19
   0 -15   1 298.739 448.610  31
   0  15  -1-39.2194 215.846  30
   0  15  -1 573.004 344.942  12
   0  15   1-207.323 308.510  12
   0 -15   1 882.865 484.952   5
   0 -15  -1-10.0729 307.814   5
   0 -15   1 270.987 345.270  20
   0 -15   1 423.223 227.670  26
   0 -15  -1 614.388 327.635  26
   0 -15   1-82.8123 373.788  16
   0 -15  -2 24712.7 2131.06  21
   0  15  -2 24239.8 1723.49  30
   0  15  -2 24691.0 1692.24  12
   0 -15  -2 23525.9 1975.77   5
   0 -15   2 26780.8 2341.18   5
   0 -15   2 23296.8 1921.13  20
   0  15   2 24420.3 1722.43  29
   0 -15   2 22447.7 1726.98  26
   0 -15   2 21035.0 2091.04  31
   0 -15  -2 20495.6 1904.11  11
   0  15  -2 24274.5 1546.70  18
   0  15  -2 22372.5 1600.06  29
   0  15  -2 23649.0 1518.67  19
   0  15  -2 20254.6 1933.32  23
   0 -15  -2 23905.2 1757.54  26
   0  15   2 22715.7 1890.93  23
   0  15   2 21635.1 1571.86  22
   0 -15   2 22902.3 1906.55  11
   0  15   2 24585.2 1647.57  12
   0  15   2 32184.2 2059.98  30
   0 -15   2 24596.7 2143.53  16
   0 -15  -2 25958.9 2123.75  20
   0 -15   3 842.481 367.378  11
   0 -15  -3 2492.09 747.260  21
   0  15   3 1026.20 440.965  23
   0  15   3 2035.00 481.608  30
   0  15  -3 2476.41 566.343  29
   0 -15   3 1631.61 542.606  20
   0  15   3 1809.04 494.387  29
   0  15  -3 1336.24 418.576  30
   0  15   3 1249.37 392.948  12
   0 -15   3 1113.59 506.005   5
   0  15  -3 1111.40 400.189  12
   0  15   3 836.476 372.022  22
   0  15  -3 817.115 439.722  23
   0 -15   3 1607.57 605.115  16
   0 -15  -3 1417.82 551.828  20
   0 -15   3 1691.49 486.274  26
   0  15  -3 1375.69 385.722  18
   0  15  -3 1239.95 317.420  19
   0 -15  -3 1140.08 444.034  26
   0 -15  -3 1228.44 505.212  11
   0 -15   3 1075.24 537.996  31
   0 -15  -4 62822.7 3586.27  11
   0 -15   4 56986.6 3015.29  26
   0 -15   4 63353.6 3953.92   5
   0 -15   4 64393.7 3315.77  20
   0  15  -4 61959.0 2998.38   9
   0  15  -4 62493.1 2964.25  12
   0  15  -4 55833.4 3491.92  23
   0  15   4 64404.7 3092.72  29
   0 -15   4 60670.1 3247.54  11
   0 -15   4 66220.9 3882.53  16
   0 -15  -4 66751.0 3648.51  20
   0  15  -4 61789.4 2877.95  29
   0 -15   4 61482.1 3861.78  31
   0  15   4 64848.9 3041.91  22
   0  15   4 67419.9 3048.32  30
   0  15   4 65750.8 2897.49  12
   0  15  -4 62549.4 3015.72  30
   0  15  -4 64439.9 2746.08  19
   0 -15  -4 59496.2 3021.16  26
   0  15   4 59486.6 3761.40  14
   0  15  -4 62440.2 2853.25  18
   0 -15  -4 63839.2 3642.16  21
   0  15   5 1262.59 427.868  29
   0  15   5 1412.18 576.836  14
   0 -15   5 1102.51 429.400  26
   0  15   5-115.707 355.793   1
   0  15  -5 1240.68 458.225   9
   0 -15  -5 1409.64 544.705  11
   0  15   5 851.583 373.283  30
   0 -15   5 450.928 334.520  20
   0 -15   5 139.259 338.530  31
   0 -15   5 603.227 371.035   5
   0  15  -5 587.832 254.944  29
   0  15   5 916.279 354.046  12
   0  15  -5 316.040 468.375  23
   0 -15  -5 76.3644 385.627  20
   0 -15  -5 1581.34 519.428  26
   0  15  -5 1347.78 448.906  30
   0 -15   5 781.323 439.572  16
   0 -15  -5 1009.98 510.648  21
   0 -15   5 640.668 385.050  11
   0  15  -5 985.913 328.981  18
   0  15  -5 1078.40 406.530  12
   0  15   5 844.305 367.954  22
   0  15  -6 98342.3 4034.51   9
   0 -15  -6 101016. 4849.49  11
   0  15   6 102837. 4227.89  22
   0  15   6 94811.1 4999.42  14
   0 -15  -6 100854. 4835.86  20
   0  15  -6 98172.8 3928.88  29
   0 -15   6 102331. 5273.61  16
   0  15  -6 104717. 4073.18  18
   0  15  -6 92070.6 4780.16  23
   0 -15   6 96561.9 5184.00  31
   0  15   6 92427.2 4929.44   1
   0  15  -6 102150. 4164.70  30
   0  15  -6 96627.5 4048.59  12
   0  15   6 100729. 3897.16  12
   0 -15  -6 103175. 4921.32  21
   0 -15   6 98088.7 4234.90  26
   0 -15  -6 100055. 4169.99  26
   0 -15   6 102467. 5414.08   5
   0  15   7 68.7600 377.990  14
   0  15  -7 78.7466 249.651  12
   0 -15   7 1233.30 663.988   5
   0  15   7 453.285 298.601  22
   0 -15  -7 13.0624 301.624  11
   0 -15   7 90.5809 310.691  26
   0 -15  -7 369.912 332.209  20
   0  15  -7 314.089 296.121  29
   0  15  -7-30.8947 240.465  30
   0  15  -7 50.2158 368.346  23
   0  15  -7-1.61924 288.289   9
   0 -15  -7 379.871 365.823  21
   0  15  -7 106.812 253.515  18
   0  15   7 47.6026 345.587   1
   0 -15  -7 161.099 262.985  26
   0 -15   7-22.8678 438.813  31
   0 -15   7 601.242 487.714  16
   0  15  -8 58799.7 3826.35  23
   0  15   8 64233.5 4078.08   1
   0  15   8 63838.0 4064.98  14
   0 -15  -8 67769.4 3362.37  26
   0  15  -8 70656.1 3233.83  29
   0 -15  -8 66731.8 3945.76  11
   0 -15   8 71564.4 4622.91   5
   0 -15   8 71327.9 4505.88  31
   0 -15  -8 71429.2 4047.85  21
   0  15  -8 69326.4 3391.31  12
   0  15  -8 66562.8 3210.63   9
   0  15  -8 68329.4 3338.92  18
   0  15   8 70719.8 3516.17  22
   0 -15   8 63661.2 3392.80  26
   0 -15   8 69779.0 4486.95  16
   0  15  -8 71472.9 3409.29  30
   0 -15  -8 67492.7 3961.11  20
   0  15   9 905.837 500.376   1
   0 -15   9 224.300 467.744  16
   0 -15  -9 59.0180 316.205  11
   0  15   9 536.658 404.783  14
   0 -15  -9 33.4891 303.844  20
   0  15  -9 45.9009 229.763  29
   0  15  -9 41.5576 307.796  23
   0  15  -9 348.294 296.707  12
   0 -15   9 72.2203 336.963  26
   0 -15  -9-143.960 387.031  26
   0  15  -9 15.0071 251.390  18
   0  15   9 109.729 325.255  22
   0  15  -9 125.694 253.552   9
   0  15  -9 81.7460 278.171  30
   0 -15   9-138.566 511.938   5
   0 -15   9 370.604 493.927  31
   0 -15  -9 536.355 420.329  21
   0 -15  10 50708.4 3997.47   5
   0 -15 -10 53962.8 3569.54  11
   0  15 -10 47962.4 2872.39  18
   0 -15 -10 46733.4 3325.61  20
   0  15 -10 47794.1 2682.37   9
   0 -15  10 42803.3 2824.09  26
   0  15 -10 47423.9 2833.73  30
   0 -15  10 47163.6 3794.02  31
   0  15 -10 44141.6 2594.03  29
   0  15 -10 41561.0 3225.47  23
   0 -15 -10 48539.8 3355.08  21
   0 -15  10 57777.4 4222.05  16
   0  15  10 45640.7 3436.26   1
   0  15  10 50173.7 3046.81  22
   0  15  10 48098.7 3503.91  14
   0 -15 -10 44990.5 2753.11  26
   0 -15 -11-289.801 387.343  26
   0  15 -11 201.256 284.911   9
   0  15 -11-43.2620 297.787  29
   0 -16   0 44321.8 3100.05  31
   0  16   0 53935.3 2868.78  30
   0  16   0 41184.3 2320.45  12
   0 -16   0 42656.2 2842.44  11
   0 -16   0 48644.2 3115.40  21
   0  16   0 45032.2 2326.96  22
   0 -16   0 45223.5 3073.81   5
   0 -16   0 41570.7 2503.37  26
   0  16   0 42728.8 2408.24  29
   0 -16   0 43625.4 2848.85  20
   0  16   0 39515.5 2765.95  23
   0 -16  -1 20824.4 1979.13   5
   0  16   1 19650.2 1564.96  29
   0 -16   1 19900.0 1844.08  20
   0  16  -1 18162.5 1824.67  23
   0 -16  -1 18503.4 1918.07  31
   0  16  -1 21194.3 1590.17  12
   0  16   1 16659.2 1715.79  23
   0 -16   1 19569.3 2037.44  31
   0 -16   1 16566.6 1543.30  26
   0 -16   1 19737.3 2038.53   5
   0 -16  -1 18622.7 1847.61  11
   0 -16  -1 20019.1 1677.25  26
   0  16   1 21415.8 1580.73  12
   0 -16  -1 20752.3 1917.52  20
   0  16   1 21421.3 1556.29  22
   0 -16   1 20222.6 1871.76  11
   0  16  -1 21955.7 1699.10  30
   0  16  -1 20460.9 1583.22  29
   0 -16  -1 17876.4 1859.14  21
   0  16   1 26143.5 1973.56  30
   0 -16   2 38423.9 2429.27  26
   0 -16   2 43261.9 2772.14  20
   0 -16  -2 41922.3 2863.70  20
   0  16   2 36975.1 2569.04  23
   0 -16   2 41917.4 3095.59   5
   0 -16   2 40001.1 2690.29  11
   0 -16  -2 39838.1 2898.12  21
   0  16  -2 37056.1 2753.27  23
   0 -16  -2 38932.0 2408.43  26
   0  16  -2 40262.3 2306.79  12
   0  16   2 40283.4 2296.25  22
   0  16  -2 45917.2 2541.79  30
   0 -16   2 41028.9 2916.61  16
   0  16   2 47343.6 2623.30  30
   0 -16  -2 40338.4 2807.13  11
   0  16  -2 41669.4 2341.64  29
   0  16   2 41776.0 2403.22  29
   0  16   2 44338.5 2355.14  12
   0 -16   2 42194.1 3115.72  31
   0 -16   3 19129.0 2118.47   5
   0  16   3 17862.0 1496.01  22
   0  16  -3 18220.4 1904.43  23
   0 -16   3 17097.6 1573.68  26
   0 -16   3 19002.5 1773.26  20
   0  16   3 20753.3 1646.39  30
   0  16  -3 20262.7 1490.99  18
   0  16   3 21199.7 1661.97  29
   0  16  -3 20916.3 1579.90  29
   0  16   3 16482.5 1946.34  14
   0  16   3 18715.0 1472.34  12
   0 -16  -3 20663.6 2044.28  21
   0 -16   3 19099.5 1775.97  11
   0 -16  -3 17360.9 1569.10  26
   0  16  -3 19202.8 1549.02  12
   0 -16  -3 19178.2 1896.30  20
   0 -16  -3 19510.7 1917.04  11
   0  16  -3 21406.3 1670.49  30
   0 -16   3 15722.7 1920.32  31
   0 -16   3 20735.4 2065.45  16
   0  16  -4 21778.6 1724.32  30
   0  16   4 19577.7 2132.85   1
   0 -16   4 22642.1 2331.24  31
   0 -16   4 20359.9 2151.88  16
   0  16   4 21828.6 1738.78  29
   0 -16   4 23591.3 2391.91   5
   0 -16  -4 21199.3 2073.31  21
   0 -16  -4 19155.4 1653.82  26
   0  16  -4 20187.0 2046.72  23
   0  16  -4 21046.2 1658.26  12
   0  16   4 17759.4 2031.35  14
   0  16   4 21074.6 1578.83  12
   0 -16   4 19029.7 1675.51  26
   0  16  -4 20006.1 1546.79  18
   0 -16  -4 22806.0 2120.10  11
   0  16  -4 19847.8 1554.02  29
   0  16   4 23951.5 1756.43  30
   0 -16  -4 22609.4 2095.01  20
   0  16   4 23892.0 1774.50  22
   0 -16   4 22900.6 1938.66  11
   0 -16   4 19392.8 1800.40  20
   0  16  -5 6060.11 1141.00  23
   0  16  -5 5575.38 853.019   9
   0 -16   5 6415.63 988.847  26
   0 -16  -5 5906.67 913.158  26
   0  16  -5 5968.67 919.752  30
   0  16   5 3304.35 880.107  14
   0 -16  -5 6031.64 1159.85  21
   0 -16   5 6319.79 1273.65   5
   0  16   5 4490.95 1002.01   1
   0  16   5 6577.01 953.458  22
   0  16  -5 4937.98 821.275  12
   0 -16   5 6903.98 1280.89  16
   0 -16  -5 4438.00 904.437  11
   0  16  -5 4671.59 750.940  29
   0 -16  -5 4805.88 993.255  20
   0  16  -5 5004.21 769.647  18
   0 -16   5 6315.73 1271.67  31
   0  16   6 2340.75 792.958  14
   0 -16   6 2809.88 1018.25   5
   0  16  -6 3097.63 890.943  23
   0  16  -6 2203.57 559.227  29
   0  16   6 1791.80 696.328   1
   0 -16  -6 1754.88 703.658  20
   0 -16   6 1180.94 608.971  31
   0 -16  -6 1619.33 678.055  11
   0 -16   6 1914.86 633.812  26
   0  16  -6 1931.12 579.320  30
   0 -16  -6 1981.81 576.447  26
   0  16  -6 992.718 383.424  18
   0  16  -6 2080.34 554.683   9
   0 -16   6 1957.50 760.225  16
   0  16   6 2122.51 581.589  22
   0  16  -6 2340.32 598.244  12
   0 -16  -6 2048.31 712.936  21
   0  16  -7 604.874 320.560  29
   0 -16   7 162.286 368.744  16
   0  16   7 975.067 456.931  22
   0 -16   7 987.415 602.679  31
   0 -16  -7 348.585 333.890  26
   0  16   7 730.199 477.570   1
   0  16   7 929.041 576.072  14
   0 -16   7 394.343 538.246   5
   0  16  -7 399.881 304.697  30
   0 -16  -7 561.743 564.558  11
   0  16  -7 313.680 244.640   9
   0  16  -7 945.450 506.293  23
   0  16  -7 592.998 330.794  12
   0 -16  -7 660.783 485.262  21
   0 -16   7 493.969 386.636  26
   0  16  -7 995.743 421.713  18
   0 -16  -7 1169.02 551.788  20
   0  16  -8 2052.37 559.629  18
   0  16  -8 1000.20 497.998  23
   0  16  -8 2608.32 642.212  30
   0 -16   8 1979.44 788.499  31
   0  16   8 2156.28 626.971  22
   0  16  -8 3386.90 754.466  12
   0  16   8 2373.24 846.448   1
   0 -16   8 2459.73 939.543  16
   0  16  -8 1412.29 465.054   9
   0 -16   8 2246.04 825.554   5
   0 -16  -8 3062.48 822.180  11
   0 -16  -8 2470.70 863.715  21
   0  16  -8 2956.46 627.182  29
   0  16   8 2643.36 835.392  14
   0 -16   8 2339.34 698.520  26
   0 -16  -8 2023.37 616.902  26
   0 -16  -8 2388.82 827.043  20
   0  16  -9 748.456 388.918   9
   0  16   9 496.562 426.961  14
   0  16  -9 788.392 357.173  29
   0  16  -9 646.054 377.926  18
   0  16  -9 645.200 341.581  12
   0 -16  -9 1241.45 526.259  26
   0  16   9 1106.64 484.946  22
   0  16  -9 590.172 366.308  30
   0  16 -10 18137.6 1619.42  29
   0  16 -10 19434.2 1702.76   9
   0 -17   0-82.3721 360.190  31
   0 -17   0 213.708 325.245  11
   0  17   0 359.285 378.187  23
   0 -17   0 325.165 403.842  21
   0  17   0 301.708 265.175  29
   0 -17   0 84.2594 405.701  20
   0  17   0 205.695 312.457  30
   0 -17   0-178.532 329.371  26
   0 -17   0-406.432 445.172   5
   0  17   0 6.35263 221.087  12
   0 -17  -1 5360.60 1038.08  21
   0 -17   1 3745.92 906.998  31
   0  17   1 4148.51 737.772  12
   0  17  -1 3035.55 814.371  23
   0 -17  -1 5397.66 914.395  26
   0  17   1 5260.76 895.714  30
   0 -17  -1 3242.90 815.578  11
   0  17  -1 5098.07 839.169  29
   0 -17   1 3605.56 810.773  20
   0  17   1 4130.84 719.963  29
   0 -17  -1 5172.02 978.974  20
   0 -17   1 4454.94 827.528  26
   0 -17   1 5242.37 988.731  11
   0 -17   1 4657.25 1032.88   5
   0  17  -1 4543.01 796.885  30
   0  17  -1 5637.49 831.497  12
   0  17   1 4833.71 914.345  23
   0 -17   2 3129.52 939.060   5
   0  17  -2 2601.34 592.684  12
   0 -17  -2 3162.53 831.670  20
   0 -17  -2 4277.19 825.120  26
   0  17   2 2958.31 613.688  12
   0 -17  -2 2671.91 756.045  11
   0  17   2 3482.93 751.672  30
   0  17   2 2832.85 597.696  22
   0  17  -2 3206.80 679.109  30
   0  17   2 3500.91 669.951  29
   0  17  -2 2939.62 627.718  29
   0 -17   2 2580.06 713.723  11
   0 -17   2 4978.45 1093.26  31
   0 -17   2 3657.29 772.789  26
   0 -17   2 3509.22 802.576  20
   0  17   2 2735.08 789.897  14
   0  17  -2 2524.33 788.388  23
   0 -17  -2 2381.38 721.223  21
   0  17   3 31219.0 2064.06  22
   0 -17  -3 28527.8 2503.31  21
   0 -17   3 27658.7 2125.65  26
   0 -17   3 27112.1 2251.62  11
   0 -17   3 30121.3 2605.26  16
   0  17   3 25143.4 2541.70  14
   0  17  -3 28022.6 2453.62  23
   0 -17   3 33619.5 2867.64  31
   0  17  -3 31446.8 2181.62  30
   0 -17  -3 28368.2 2439.40  20
   0  17  -3 32854.0 2138.10  12
   0  17   3 30031.9 1973.77  12
   0 -17  -3 31963.8 2581.37  11
   0  17   3 26605.0 2553.78   1
   0  17  -3 29545.3 2006.79  29
   0  17   3 34584.5 2214.38  30
   0 -17   3 31941.0 2829.86   5
   0 -17   3 31244.4 2371.14  20
   0 -17  -3 29700.0 2147.81  26
   0  17   3 32749.9 2170.09  29
   0 -17  -4 884.651 410.273  26
   0 -17   4 869.627 441.193  26
   0 -17   4 988.051 673.431   5
   0  17   4 1052.85 445.974  29
   0 -17  -4 1250.36 523.484  21
   0  17   4 696.820 510.507   1
   0  17  -4 815.348 431.705  12
   0 -17   4 829.825 585.112  31
   0 -17  -4 928.958 541.730  20
   0  17  -4 327.300 326.907  23
   0  17   4 1109.56 480.027  22
   0 -17  -4 1286.98 635.028  11
   0  17  -4 722.612 384.638  30
   0  17   4 29.2029 503.646  14
   0  17  -4 1172.17 400.441  29
   0 -17   4 927.987 576.876  16
   0  17  -5 75920.9 3493.11  29
   0  17   5 80637.5 3708.17  22
   0 -17  -5 73225.2 4222.17  11
   0 -17  -5 85839.6 4590.96  21
   0 -17   5 80824.8 4881.50   5
   0  17   5 72986.8 4527.72   1
   0 -17   5 86238.5 4847.17  16
   0  17  -5 77459.8 3624.45  12
   0  17  -5 72646.3 4296.70  23
   0 -17  -5 78206.4 4323.26  20
   0  17  -5 83487.1 3554.17  18
   0  17  -5 82615.5 3788.13  30
   0 -17  -5 77249.1 3742.81  26
   0  17   5 70478.8 4479.94  14
   0 -17   5 73340.4 4646.33  31
   0 -17   5 71606.4 3718.43  26
   0  17   6 2861.80 831.557   1
   0 -17   6 1538.13 760.038   5
   0  17  -6 1365.39 461.146   9
   0 -17   6 2588.62 642.745  26
   0  17  -6 1908.86 541.884  30
   0  17  -6 1645.04 485.395  12
   0  17  -6 2292.26 574.623  29
   0 -17  -6 1355.78 460.133  26
   0  17  -6 2276.50 561.978  18
   0 -17  -6 2107.19 685.139  21
   0  17   6 1837.97 577.623  22
   0 -17   6 2575.90 960.084  31
   0 -17  -6 2636.24 866.428  11
   0 -17  -6 1777.32 669.848  20
   0 -17   6 2131.12 765.006  16
   0  17  -6 2037.00 734.728  23
   0  17   6 1138.64 592.313  14
   0  17  -7 72932.3 3659.76  30
   0 -17   7 77196.7 4909.76  31
   0 -17  -7 71222.4 4233.40  20
   0  17  -7 74616.0 3537.45  18
   0  17  -7 70363.9 3562.66  12
   0  17  -7 76994.2 3642.78   9
   0 -17   7 73656.4 4757.32  16
   0  17  -7 72254.9 3436.47  29
   0 -17  -7 72471.2 3662.11  26
   0  17   7 75933.8 3744.69  22
   0 -17   7 74149.1 4883.37   5
   0 -17  -7 73183.7 4299.89  11
   0  17  -8-176.333 294.557   9
   0  17  -8-131.710 290.554  29
   0  17   8 43.7635 342.005  22
   0 -17  -8 400.141 460.255  26
   0  17  -8-278.818 401.123  18
   0  18   0 25597.4 2568.44  14
   0  18   0 24544.3 1872.41  29
   0 -18   0 25832.5 2426.38  21
   0 -18   0 27386.1 2342.70  20
   0 -18   0 23065.3 1947.77  26
   0 -18   0 25734.4 2287.78  11
   0  18   0 24177.1 1816.94  12
   0  18   0 31071.1 2329.28  30
   0  18   0 26975.3 2354.53  23
   0  18   1 25340.5 1927.31  29
   0  18   1 24542.3 2529.83  14
   0 -18   1 25437.6 2239.82  20
   0  18   1 25968.4 1886.97  12
   0 -18   1 27114.3 2535.13   5
   0 -18  -1 24832.7 2269.61  20
   0 -18  -1 23676.0 1976.25  26
   0  18  -1 23543.4 2220.70  23
   0 -18   1 23807.6 1988.53  26
   0  18   1 27595.7 2098.29  30
   0 -18   1 23378.2 2411.21  31
   0  18  -1 30682.1 2260.18  30
   0 -18  -1 22797.4 2179.27  11
   0 -18   1 25297.9 2237.39  11
   0 -18   1 24729.0 2366.10  21
   0 -18  -1 24470.2 2371.19  21
   0  18  -1 24857.6 1864.95  12
   0  18  -1 25830.8 1919.13  29
   0 -18   2 47152.3 2912.05  26
   0  18  -2 45466.3 3241.94  23
   0 -18  -2 54395.2 3461.88  11
   0 -18   2 45270.3 3473.90  31
   0 -18  -2 46501.3 2865.03  26
   0  18  -2 60718.4 3225.40  30
   0  18   2 40723.6 3363.91  14
   0 -18  -2 50390.1 3333.30  20
   0  18  -2 56590.5 2914.79  12
   0 -18   2 47996.3 3157.66  11
   0 -18   2 48586.6 3166.27  20
   0  18   2 45950.6 3477.07   1
   0  18  -2 50529.4 2773.84  29
   0 -18  -2 51682.3 3523.70  21
   0 -18   2 51373.9 3640.65   5
   0  18   2 48274.7 2775.18  29
   0 -18  -3 19760.0 2131.84  21
   0  18   3 15819.9 1999.23   1
   0 -18  -3 19166.6 1751.61  26
   0 -18   3 18574.1 2196.52  31
   0 -18   3 16299.3 1666.86  26
   0  18  -3 18539.5 1636.79  12
   0  18  -3 19307.5 1630.72  29
   0 -18  -3 18176.9 1983.63  20
   0  18   3 17086.3 2118.52  14
   0  18  -3 17548.5 1974.78  23
   0  18  -3 21542.6 1827.14  30
   0 -18  -3 18552.3 1982.66  11
   0  18   3 20146.8 1729.90  29
   0 -18   3 21406.4 2367.92   5
   0 -18  -4 9604.77 1241.06  26
   0  18  -4 8582.87 1384.83  23
   0  18  -4 9021.90 1154.00  30
   0  18  -4 7714.69 1039.06  29
   0  18  -4 9726.62 1181.10  12
   0 -18  -4 6682.41 1213.74  21
   0 -18  -4 7620.46 1310.06  11
   0  18   4 8221.48 1096.14  22
   0 -18  -4 8717.78 1374.83  20
   0 -18   4 9213.46 1239.80  26
   0 -18   4 8602.29 1547.64   5
   0 -18   4 10276.0 1697.45  31
   0  18   4 7721.25 1080.81  29
   0  18  -5 3498.76 765.512  12
   0  18  -5 3231.12 737.239  30
   0 -18   5 2927.73 875.620  31
   0  18   5 3905.33 823.508  22
   0 -18  -5 2664.98 717.748  26
   0  18  -5 2791.01 651.206  29
   0 -18   5 2132.44 871.664   5
   0 -18   5 2372.31 766.694  16
   0  18  -6 912.982 425.105  12
   0  18  -6 1712.53 472.999  29
   0 -18   6 1165.05 622.974  16
   0  18  -6 637.840 388.195  30
   0  18   6 1858.03 576.688  22
   0  19   0 841.240 456.970  29
   0 -19   0 516.248 395.954  11
   0 -19   0 445.334 306.393  20
   0  19  -1 1643.82 623.099  30
   0 -19   1 1151.72 692.176  31
   0 -19   1 1259.47 618.579  11
   0  19  -1 380.683 284.556  12
   0 -19   1 97.8626 386.941  20
   0  19   1 532.938 360.657  29
   0  19  -1 254.047 387.358  23
   0 -19  -1 1107.28 550.824  11
   0  19  -1 483.516 307.772  29
   0 -19  -1 1080.90 522.442  20
   0  19  -2 11578.4 1291.50  29
   0  19  -2 11698.5 1323.76  12
   0  19  -2 11550.7 1415.32  30
   0  19   2 10911.1 1293.63  29
   0 -19   2 10313.9 1673.27  31
   0  19  -2 11900.2 1631.43  23
   0 -19   2 12700.2 1792.28   5
   0  19   3 722.634 415.343  29
   0 -19   3-595.831 546.839   5
   0  19  -3-96.5839 282.510  12
   0  19  -3 263.823 336.999  30
   1   0 -18-39.1899 281.812   7
   1   0 -18-200.465 422.983   4
  -1   0  18-108.672 325.412  22
  -1   0  17 57444.9 4090.52   6
  -1   0  17 41671.6 3326.95  15
   1   0 -17 43917.9 2719.13  19
   1   0 -17 45905.0 2807.08   4
   1   0 -17 46696.5 2995.07  30
  -1   0  17 48625.2 2831.53  22
   1   0 -17 48271.8 2843.15  21
   1   0 -17 47642.9 2617.69   7
  -1   0  17 46206.0 2810.57  12
  -1   0  16-41.6339 322.263  17
  -1   0  16 50.8938 493.060   6
   1   0 -16 88.6847 264.409  21
   1   0 -16 350.847 359.210  11
   1   0 -16 502.689 374.330  30
   1   0 -16-240.822 320.038   7
   1   0 -16-386.077 315.995  19
  -1   0  16-171.460 244.122  12
  -1   0  16 196.668 245.022  22
   1   0 -16-455.042 341.921   4
  -1   0  16 305.950 412.966  15
   1   0 -16-36.6139 226.976  20
  -1   0  15 9081.17 1089.64  12
   1   0 -15 7910.10 1015.82  19
  -1   0  15 8525.05 1181.37  17
   1   0 -15 10718.4 1108.88  20
   1   0 -15 9906.48 1064.88  11
   1   0 -15 8314.12 1059.05  21
  -1   0  15 8016.91 1008.93  22
   1   0 -15 9728.14 1236.84  30
  -1   0  15 9669.53 1434.46  15
   1   0 -15 10316.3 1040.35   7
  -1   0  15 11575.8 1643.66   6
   1   0 -14 199.674 193.253  23
   1   0 -14-148.541 218.234  11
   1   0 -14-35.2124 198.217  20
   1   0 -14 200.108 232.031  21
  -1   0  14 156.147 237.741  31
  -1   0  14 154.571 210.334  22
   1   0 -14 461.343 273.865  30
   1   0 -14 190.300 199.600   7
  -1   0  14-57.2418 228.386  12
  -1   0  14 46.3916 257.655  17
   1   0 -13 1689.94 448.773  21
  -1   0  13 1746.68 455.618  16
   1   0 -13 2231.80 452.193  11
   1   0 -13 1926.20 469.521  20
  -1   0  13 2617.90 594.267  17
   1   0 -13 3024.22 617.846  30
   1   0 -13 2197.74 439.302  23
  -1   0  13 1592.92 410.723  31
  -1   0  13 2212.88 498.733  22
  -1   0  13 1465.84 405.549  12
   1   0 -13 1887.10 419.304   7
   1   0 -12-109.667 240.759  30
  -1   0  12-126.888 259.502  17
  -1   0  12 18.4942 187.175  16
  -1   0  12-60.3716 198.722  22
   1   0 -12 35.5789 160.899  23
   1   0 -12-6.20776 213.163  21
   1   0 -12 192.636 159.581  20
  -1   0  12 185.905 178.384  31
   1   0 -12 168.712 175.976   7
  -1   0  12 373.862 282.623  12
   1   0 -12 52.9718 188.399  11
   1   0 -11 43033.0 1951.43   7
   1   0 -11 44856.9 2088.77  20
   1   0 -11 45884.4 2384.02  30
   1   0 -11 46755.4 2134.57  11
  -1   0  11 40320.0 1922.19   5
  -1   0  11 42467.5 2083.78  12
  -1   0  11 42460.4 2037.80  22
   1   0 -11 44540.1 2151.63  21
  -1   0  11 44448.0 2319.80  17
   1   0 -11 46172.8 1963.09  23
  -1   0  11 44589.3 2297.89  16
  -1   0  11 44613.4 2082.17  31
   1   0 -10 102.524 267.597  30
  -1   0  10 108.223 146.922  12
   1   0 -10-26.0360 179.581   7
  -1   0  10 30.7337 159.272  22
   1   0 -10 246.197 170.039  23
  -1   0  10 226.420 176.736  16
  -1   0  10-7.73580 178.921  17
  -1   0  10-61.4063 148.918   5
   1   0 -10-233.164 183.240  21
   1   0 -10 18.2456 161.754  20
   1   0 -10 140.895 164.166  11
  -1   0  10-41.2212 126.392  31
  -1   0   9 311882. 8318.83   5
  -1   0   9 317960. 7981.78  24
   1   0  -9 330078. 8510.08  21
  -1   0   9 320690. 8677.69  17
   1   0  -9 321482. 8398.64  11
   1   0  -9 328276. 8234.66  23
  -1   0   9 324215. 8358.23  31
   1   0  -9 313376. 8195.32   7
  -1   0   9 316918. 8654.90  16
   1   0  -9 328093. 8417.97  20
  -1   0   9 326666. 8336.60  22
  -1   0   9 318935. 8389.55  12
   1   0  -9 331584. 8831.69  30
   1   0  -8 113.122 136.663  23
  -1   0   8 172.222 148.846  22
   1   0  -8-36.7886 155.250  21
  -1   0   8 8.76417 116.504  12
   1   0  -8 181.252 129.668  30
  -1   0   8 116.755 121.793   5
   1   0  -8-136.991 158.710   7
  -1   0   8 78.8257 94.2799  31
  -1   0   8 96.4159 86.7607  24
   1   0  -8 157.755 147.658  20
  -1   0   8 173.929 144.059  17
   1   0  -8 59.0875 112.854  11
  -1   0   8-10.3685 103.555  16
   1   0  -7 616952. 14881.9  11
  -1   0   7 624711. 15091.5  17
   1   0  -7 609810. 14939.7  21
   1   0  -7 611274. 14691.0   7
  -1   0   7 612135. 14852.4   5
  -1   0   7 634100. 14822.5  31
  -1   0   7 621018. 14776.8  22
   1   0  -7 638553. 14771.3  23
   1   0  -7 607357. 15205.7  30
   1   0  -7 620740. 14889.5  20
  -1   0   7 620045. 14856.1  12
  -1   0   7 602564. 15036.6  16
  -1   0   7 624797. 14695.3  24
  -1   0   7 664416. 14299.6   1
  -1   0   6 146.846 92.9976   5
   1   0  -6 405.060 149.337  23
  -1   0   6 121.796 102.191  31
  -1   0   6 49.8213 96.4106  12
   1   0  -6 48.2267 107.628  11
  -1   0   6 140.101 125.949  16
  -1   0   6 49.7546 46.0740   1
  -1   0   6 36.4846 86.5280  22
  -1   0   6-6.56755 104.408  17
   1   0  -6 59.0992 110.047  21
  -1   0   6 575.358 96.3892  14
   1   0  -6 103.839 134.452  30
  -1   0   6 184.228 113.554  24
   1   0  -6 20.5584 81.7070  20
   1   0  -6 90.1321 77.6366   7
   1   0  -5 414127. 10719.7  30
  -1   0   5 445465. 10637.4  17
  -1   0   5 460090. 10492.5  24
  -1   0   5 436375. 10600.7  16
   1   0  -5 433139. 10520.7  21
  -1   0   5 444222. 10071.6   1
   1   0  -5 436467. 10500.0  20
  -1   0   5 438120. 10430.5  31
  -1   0   5 430537. 10499.3   5
  -1   0   5 434448. 10373.0  22
  -1   0   5 428213. 10453.2  12
   1   0  -5 438094. 10503.7  11
   1   0  -5 442506. 10431.3  23
  -1   0   5 456389. 10020.5  14
   1   0  -5 436192. 10327.5   7
  -1   0   4 304.768 113.489  24
  -1   0   4-8.23847 55.3466  22
   1   0  -4 140.976 72.3011   7
  -1   0   4 2.38415 68.0130  16
  -1   0   4 141.486 78.4148  17
  -1   0   4 174.090 52.6701  14
   1   0  -4 84.2382 79.3023  21
   1   0  -4 165.627 99.5829  11
  -1   0   4 72.4366 46.2346   1
  -1   0   4 3.01773 69.1103  12
  -1   0   4 115.884 91.4187   5
  -1   0   4 156.646 83.4244  31
   1   0  -4 103.520 99.4234  30
   1   0  -4 61.0489 94.6613  20
   1   0  -4 198.874 88.7228  23
   1   0  -3 325471. 7820.73  21
  -1   0   3 333790. 7898.21  17
  -1   0   3 334506. 7891.74  16
   1   0  -3 327055. 7832.08  11
   1   0  -3 335807. 7659.28   7
   1   0  -3 312414. 7965.04  30
  -1   0   3 330753. 7785.07  12
  -1   0   3 337961. 7796.37  31
   1   0  -3 334397. 7838.45  20
  -1   0   3 323146. 7699.85  22
  -1   0   3 337959. 7856.71   5
  -1   0   3 341998. 7682.04  26
   1   0  -2 471.724 100.833  11
  -1   0   2-8.91911 28.3285  22
  -1   0   2 119.282 65.2365  17
   1   0  -2 48.4559 40.8351  21
  -1   0   2 58.8321 55.6101  12
   1   0  -2 57.8685 28.8013  18
  -1   0   2 17.9030 48.9170  16
   1   0  -2 444.711 90.9866  20
   1   0  -2 90.1859 36.6509  26
  -1   0  -1 43858.0 1121.33  30
  -1   0  -1 43671.8 1177.24  19
  -1   0  -1 43508.2 1152.28   7
   1   0   1 39176.5 1436.40   6
  -1   0  -2 42.2032 51.1158  30
  -1   0  -2 97.7097 44.6579  20
   1   0   2 14.9030 46.5687  31
  -1   0  -2 29.4971 45.2359  31
   1   0   2-87.2984 115.489   6
   1   0   2 42.0410 62.8840  32
   1   0   2 149.019 89.0699  15
  -1   0  -2 87.8878 54.2135  24
  -1   0  -2 64.5019 43.1555   7
   1   0   2 28.4965 39.1741  24
  -1   0  -2 174.576 60.2212  19
   1   0   2-19.6576 34.9210  12
  -1   0  -2 109.189 51.3696  11
  -1   0  -2-26.6534 34.7239  21
  -1   0  -3 151102. 3733.65  21
   1   0   3 153415. 3869.73  22
  -1   0  -3 147904. 3787.40   7
   1   0   3 148613. 3978.79  16
   1   0   3 154164. 4324.93  15
  -1   0  -3 138768. 3800.47  19
  -1   0  -3 148167. 3789.76  30
  -1   0  -3 151659. 3685.30  20
   1   0   3 148955. 3721.52  12
  -1   0  -3 162465. 3715.72  23
   1   0   3 147556. 3758.33  31
   1   0   3 153860. 4354.59   6
  -1   0  -3 153443. 3690.81  11
   1   0   4 198.420 108.838  31
  -1   0  -4 637.266 130.227  20
   1   0   4-0.21288 80.7843   5
  -1   0  -4 60.0592 83.2515   7
  -1   0  -4 22.1055 50.9895  21
   1   0   4 29.4512 124.006   6
   1   0   4 844.188 184.139  22
   1   0   4 0.78668 74.6483  16
  -1   0  -4 115.975 90.2409  30
  -1   0  -4 408.730 105.346  11
   1   0   4 49.7021 54.7211  12
  -1   0  -4 122.041 64.9724  23
   1   0   4-16.3260 159.683  15
  -1   0  -5 189008. 4515.06  23
   1   0   5 179890. 5349.31  15
   1   0   5 178792. 4616.79  12
  -1   0  -5 174080. 4536.55  11
  -1   0  -5 180646. 4675.58   7
   1   0   5 185785. 5430.33   6
   1   0   5 179777. 4619.34  31
  -1   0  -5 174746. 4534.06  20
   1   0   5 174432. 4884.08  16
   1   0   5 176257. 4721.07   5
  -1   0  -5 177229. 4741.91  30
  -1   0  -5 181582. 4645.54  21
   1   0   5 183322. 4785.80  22
  -1   0  -6 350.805 139.198  21
   1   0   6 245.209 123.135  31
   1   0   6 482.068 152.786  12
  -1   0  -6 38.8505 75.6292  20
  -1   0  -6 30.3027 93.5336  11
   1   0   6 58.4333 116.246   5
  -1   0  -6 73.6360 119.230   7
  -1   0  -6 23.7655 62.6651  23
   1   0   6 156.062 143.427  16
   1   0   6 49.3635 206.303  15
   1   0   6 41.5823 146.275   6
  -1   0  -6 119.210 88.0997  30
   1   0   6 461.961 165.622  22
   1   0   7 292444. 7849.65  16
   1   0   7 323391. 8698.90   6
  -1   0  -7 309608. 7317.26  23
   1   0   7 299434. 7539.98  12
   1   0   7 290737. 7549.63   5
  -1   0  -7 293467. 7408.25  11
  -1   0  -7 298202. 7557.67   7
  -1   0  -7 293360. 7406.31  20
  -1   0  -7 284938. 7683.72  30
   1   0   7 299127. 7727.49  22
  -1   0  -7 296431. 7556.03  21
   1   0   7 294087. 7492.27  31
   1   0   7 309769. 8544.22  15
  -1   0  -8 68.7009 101.615  11
  -1   0  -8 101.808 143.531  30
   1   0   8 71.1009 88.0890  31
   1   0   8 188.736 114.040   5
  -1   0  -8 117.175 115.925  23
   1   0   8 257.504 298.964   6
  -1   0  -8 169.048 127.924  20
   1   0   8 706.810 253.959  16
   1   0   8 116.599 153.192  22
  -1   0  -8 95.8952 128.846  21
   1   0   8 173.345 127.648  12
  -1   0  -8-216.812 209.826   7
   1   0   8-14.1417 181.254  15
  -1   0  -9 233704. 6704.13  19
   1   0   9 232901. 6880.68  16
   1   0   9 241998. 6601.55  12
   1   0   9 221947. 6446.45   5
  -1   0  -9 257721. 6301.28  23
   1   0   9 245926. 6578.06  31
  -1   0  -9 239821. 6416.83  20
  -1   0  -9 240257. 6423.82  11
   1   0   9 269059. 7976.93   6
   1   0   9 249027. 6825.15  22
   1   0   9 254271. 7754.46  15
  -1   0  -9 241271. 6591.94  21
  -1   0  -9 247602. 6864.43  30
  -1   0  -9 239389. 6574.72   7
  -1   0 -10 143.581 144.559  20
  -1   0 -10 3.21359 171.769   7
   1   0  10-88.4215 172.261  31
  -1   0 -10-43.3400 147.387  11
   1   0  10 60.7538 137.777  12
   1   0  10 38.6713 244.658  15
   1   0  10-74.5586 212.327  16
   1   0  10 183.627 172.058  22
  -1   0 -10 267.312 161.553  19
  -1   0 -10 569.224 241.359  30
   1   0  10-84.7030 293.787   6
  -1   0 -10 60.5256 109.870  23
  -1   0 -10 21.6262 147.813  21
  -1   0 -11 151096. 4583.84  20
   1   0  11 146510. 5784.81  15
   1   0  11 154136. 4991.46  22
  -1   0 -11 154412. 4355.54  23
  -1   0 -11 151515. 5006.31  30
  -1   0 -11 145097. 4885.83  19
  -1   0 -11 140974. 4654.11   7
  -1   0 -11 150926. 4578.90  11
   1   0  11 165522. 6192.29   6
   1   0  11 147357. 4734.24  31
   1   0  11 147266. 5038.24  16
   1   0  11 150930. 4795.09  12
  -1   0 -11 153237. 4782.32  21
  -1   0 -12 160.924 172.391  21
   1   0  12 89.1314 285.927   6
  -1   0 -12-206.921 221.458  11
   1   0  12 81.8547 196.948  22
   1   0  12 335.082 192.226  12
  -1   0 -12-80.1251 249.933   7
  -1   0 -12-156.337 227.263  19
   1   0  12 5.84000 252.303  15
  -1   0 -12-58.1523 199.818  30
  -1   0 -12 219.156 202.317  20
   1   0  12 1.46653 204.247  16
  -1   0 -13 41867.5 2051.65  20
  -1   0 -13 40933.4 2177.11  21
  -1   0 -13 39397.2 2260.85  19
   1   0  13 40407.6 2920.60  15
   1   0  13 42988.2 2381.78  22
  -1   0 -13 42307.7 2386.00  30
  -1   0 -13 43348.5 2204.03   7
   1   0  13 44289.0 3156.45   6
   1   0  13 44462.1 2312.63  12
  -1   0 -13 43578.1 2082.78  11
  -1   0 -14 649.773 348.288   7
   1   0  14-129.156 420.591   6
  -1   0 -14 173.785 201.064  30
   1   0  14 130.523 281.108  22
  -1   0 -14 343.989 350.859  19
   1   0  14 247.469 485.923  15
  -1   0 -14 200.114 231.871  21
   1   0  14-43.2929 209.619  12
  -1   0 -15 2119.48 585.682  30
  -1   0 -15 3729.17 686.721   4
   1   0  15 2799.63 903.395   6
  -1   0 -15 2828.97 581.405  21
  -1   0 -15 2189.80 539.023   7
  -1   0 -15 2731.63 631.633  19
   1   0  15 2274.72 621.275  22
   1   0  15 3251.69 649.718  12
   1   0  15 2192.98 713.762  15
  -1   0 -16 647.172 450.608  30
  -1   0 -16-241.342 351.886   4
   1   0  16 206.036 375.036  15
  -1   0 -16 138.085 253.950   7
   1   0  16 291.597 383.866  22
   1   0  16 20.9232 494.863   6
  -1   0 -16-343.976 374.751  19
   1   0  16-528.753 420.276  12
  -1   0 -16-5.12583 294.439  21
  -1   0 -17 15813.8 1601.58  19
   1   0  17 14051.3 1587.53  22
   1   0  17 13457.7 1471.19  12
  -1   0 -17 14654.4 1457.51  21
  -1   0 -17 16058.6 1645.43  30
  -1   0 -17 14579.8 1431.39   7
   1   0  17 14910.3 2171.04   6
   1   0  17 13712.2 1946.29  15
   1  -1 -18 4857.61 923.548   4
  -1   1  18 3625.75 799.484  22
  -1  -1  18 4786.45 1183.46  15
   1  -1 -18 3570.65 723.431   7
   1   1 -18 4671.84 801.846   7
   1   1 -18 5031.10 935.427   4
  -1  -1  17 9711.57 1602.57  15
   1   1 -17 6853.67 1075.43  30
  -1   1  17 7512.48 1203.44  17
  -1   1  17 7813.54 1492.20   6
  -1  -1  17 7426.43 1465.19   6
   1   1 -17 7360.73 985.826   7
   1  -1 -17 6068.96 985.702  19
  -1  -1  17 6496.37 1018.96  12
   1   1 -17 5803.57 965.664   4
  -1  -1  17 6088.50 945.788  22
   1  -1 -17 6453.25 937.314   7
   1   1 -17 6472.63 978.958  19
   1  -1 -17 9088.24 1284.04  30
   1  -1 -17 8246.69 1083.61  11
   1  -1 -17 8380.21 1159.32  21
   1  -1 -17 6966.29 1006.46  20
  -1   1  17 8216.83 1134.94  22
  -1   1  17 7642.15 1103.99  12
  -1  -1  16 21210.9 2315.54  15
  -1  -1  16 23051.4 2081.57  17
  -1   1  16 22903.9 2017.77  17
   1  -1 -16 22224.2 1824.79  19
  -1  -1  16 23572.2 2496.57   6
   1   1 -16 23011.9 1958.02  30
   1  -1 -16 21601.4 1931.05  30
   1   1 -16 22809.0 1812.06  19
  -1   1  16 22619.6 1823.66  22
   1  -1 -16 24968.0 1824.03  11
  -1   1  16 22616.8 2230.07  15
  -1  -1  16 22107.8 1767.05  22
   1  -1 -16 22005.7 1656.86   7
   1  -1 -16 24380.8 1915.22  21
  -1   1  16 28115.8 2704.30   6
   1   1 -16 26814.2 1940.81  21
   1   1 -16 23585.9 1857.76   4
  -1   1  16 22715.5 1815.19  12
   1  -1 -16 21326.6 1710.52  20
  -1  -1  16 21470.5 1807.17  12
   1   1 -16 23062.8 1673.16   7
  -1   1  15 36430.3 2752.79  15
   1   1 -15 34324.3 2210.14   4
   1   1 -15 36914.9 2073.19   7
  -1   1  15 33496.6 2391.19  17
   1  -1 -15 33692.1 2381.95  30
  -1  -1  15 36734.5 2553.54  17
   1  -1 -15 34834.8 2053.91   7
  -1  -1  15 35757.1 2178.62  22
  -1   1  15 35384.5 2212.01  22
  -1  -1  15 40088.2 3132.83   6
   1  -1 -15 35677.5 2257.51  21
  -1  -1  15 35403.6 2252.72  12
  -1   1  15 35395.4 2933.76   6
   1  -1 -15 35091.9 2151.98  11
   1   1 -15 32544.2 2130.67  19
   1   1 -15 36061.4 2425.62  30
   1   1 -15 34771.6 2180.15  21
  -1   1  15 33514.8 2175.83  12
   1  -1 -15 37877.9 2221.80  20
   1  -1 -14 59730.9 2820.43  11
   1  -1 -14 59366.8 2815.45  20
  -1   1  14 57943.8 2829.95  12
  -1  -1  14 61566.4 3227.09  16
   1  -1 -14 62135.7 2955.06  21
   1   1 -14 58081.1 2831.65  21
   1   1 -14 54183.2 2751.66  19
  -1   1  14 57335.2 3068.72  17
   1   1 -14 56661.5 2547.56  23
  -1  -1  14 59939.6 2888.23  12
   1   1 -14 60972.2 2745.24  20
   1   1 -14 60625.3 2738.82  11
   1   1 -14 60645.3 2664.87   7
  -1   1  14 57300.3 3407.94  15
  -1  -1  14 54477.4 2837.55  31
   1   1 -14 56455.2 2827.30   4
   1  -1 -14 56747.6 3044.67  30
  -1   1  14 56996.3 2812.43  22
   1   1 -14 57325.2 3020.22  30
   1  -1 -14 53897.9 2586.45   7
  -1  -1  14 57454.8 2761.93  22
  -1  -1  14 59989.9 3206.72  17
   1  -1 -13 54630.4 2302.00  23
  -1  -1  13 54952.8 2680.75  31
   1  -1 -13 54440.4 2465.54   7
  -1  -1  13 54000.4 2622.68  12
   1   1 -13 58081.8 2684.75  21
  -1   1  13 54862.0 2624.51  12
  -1  -1  13 53937.9 2545.38  22
   1  -1 -13 55155.0 2602.20  20
  -1  -1  13 55654.5 2943.37  17
   1   1 -13 56180.5 2551.14  20
   1   1 -13 57419.0 2715.02   4
  -1   1  13 59935.9 2715.66  22
  -1  -1  13 52582.5 2884.93  16
   1   1 -13 51830.1 2562.87  19
   1   1 -13 54146.8 2822.48  30
   1   1 -13 53595.5 2498.88  11
   1  -1 -13 54598.6 2613.13  11
   1   1 -13 55037.5 2418.49  23
   1   1 -13 51327.7 2376.71   7
   1  -1 -13 53338.1 2838.23  30
   1  -1 -13 56688.5 2721.11  21
  -1   1  13 58105.4 2920.46  17
  -1   1  13 54483.0 2525.33  31
  -1   1  12 149979. 5232.01  17
  -1  -1  12 145504. 4952.26  31
   1   1 -12 155209. 4858.84  11
  -1  -1  12 149040. 5321.00  17
   1   1 -12 158065. 5017.15  21
   1  -1 -12 144572. 4697.23   7
   1   1 -12 142563. 4648.07  23
   1  -1 -12 152300. 4949.34  20
  -1   1  12 152807. 4943.07  22
   1   1 -12 149261. 4811.45  20
   1  -1 -12 152833. 4569.09  23
  -1   1  12 150900. 4929.55  12
  -1  -1  12 150239. 4832.67  22
  -1   1  12 144337. 4751.64  31
  -1  -1  12 153441. 4985.18  12
   1  -1 -12 150251. 5029.89  21
  -1  -1  12 148215. 5348.85  16
   1  -1 -12 150776. 4946.13  11
   1   1 -12 152060. 4701.91   7
  -1   1  12 144823. 5016.12  16
   1  -1 -12 156527. 5364.31  30
   1   1 -12 154278. 5306.55  30
  -1   1  11 84614.6 3204.84  22
  -1  -1  11 88429.6 3302.57  31
   1  -1 -11 86793.0 3246.16  20
  -1  -1  11 86255.1 3140.84  22
   1   1 -11 87043.6 3147.65  20
  -1  -1  11 80732.3 3203.73   5
   1  -1 -11 82049.0 3196.40  11
  -1   1  11 81870.0 3057.31  31
   1  -1 -11 85291.8 3057.53   7
   1   1 -11 85397.6 3048.29  23
  -1  -1  11 86287.0 3231.90  12
  -1   1  11 82495.0 3270.08  16
   1  -1 -11 86776.9 3532.84  30
   1   1 -11 82021.3 2997.45   7
   1  -1 -11 82486.6 2912.09  23
  -1   1  11 84527.3 3418.99  17
   1  -1 -11 87582.1 3324.73  21
   1   1 -11 87825.3 3267.82  21
  -1  -1  11 83641.6 3470.07  17
   1   1 -11 89793.1 3517.76  30
  -1  -1  11 83888.2 3542.19  16
   1   1 -11 92153.0 3205.06  11
  -1   1  11 86094.6 3211.19  12
   1   1 -10 57880.4 2620.80  30
   1   1 -10 57107.4 2213.10   7
  -1   1  10 55923.4 2430.46  16
   1   1 -10 58565.7 2412.66  21
   1  -1 -10 58848.3 2171.73  23
   1   1 -10 54209.1 2219.88  23
   1   1 -10 59733.5 2350.22  20
  -1  -1  10 54336.2 2401.85   5
  -1   1  10 56526.3 2535.71  17
  -1   1  10 55733.5 2096.60   5
  -1   1  10 60556.1 1942.67   1
   1  -1 -10 57387.5 2453.14  21
   1   1 -10 58355.6 2337.59  11
  -1   1  10 55988.5 2348.41  22
  -1  -1  10 55991.8 2279.92  22
  -1  -1  10 58303.3 2625.25  17
  -1  -1  10 54835.7 2610.01  16
   1  -1 -10 59123.6 2429.55  20
  -1  -1  10 56632.2 2399.79  31
   1  -1 -10 56331.3 2620.96  30
  -1  -1  10 54144.0 2341.25  12
  -1   1  10 56533.4 2347.38  12
   1  -1 -10 55739.4 2385.98  11
  -1  -1  10 56312.4 2031.93  24
   1  -1 -10 56565.9 2253.65   7
  -1   1  10 57974.6 2280.85  31
   1  -1  -9 100474. 3240.86   7
  -1  -1   9 101926. 3084.75  24
   1   1  -9 98403.3 3252.06  23
   1   1  -9 103826. 3342.04  11
   1   1  -9 100312. 3306.76  20
  -1  -1   9 103117. 3385.33  12
   1  -1  -9 103276. 3159.54  23
  -1  -1   9 101307. 3699.50  16
   1   1  -9 100815. 3403.35  21
  -1  -1   9 100598. 3261.25  22
  -1   1   9 103842. 3262.86  31
   1  -1  -9 100752. 3704.24  30
  -1   1   9 102933. 3563.53  17
   1  -1  -9 103197. 3484.68  21
   1   1  -9 98314.3 3162.68   7
   1  -1  -9 99962.7 3409.66  11
  -1  -1   9 104014. 3643.71  17
  -1  -1   9 100067. 3392.49  31
  -1   1   9 96805.1 3081.09   5
  -1   1   9 103182. 3374.78  22
  -1  -1   9 94649.8 3437.28   5
  -1   1   9 98166.3 3419.46  16
   1   1  -9 100986. 3607.46  30
  -1   1   9 107866. 2909.35  14
  -1   1   9 96645.9 3005.07  24
   1  -1  -9 101900. 3416.65  20
  -1   1   9 102758. 3375.06  12
  -1   1   9 104365. 2932.63   1
  -1   1   8 85673.2 2431.58  14
   1  -1  -8 86434.5 2931.46  21
  -1  -1   8 85196.7 3048.24  17
  -1   1   8 82245.3 2596.01  24
  -1   1   8 80737.0 2939.73  17
   1   1  -8 86247.5 2792.49  23
  -1  -1   8 81023.8 2822.05  31
  -1  -1   8 82472.7 3089.39  16
  -1  -1   8 79158.5 2911.58   5
   1  -1  -8 82439.2 2861.17  20
  -1  -1   8 84035.5 2650.42  24
  -1  -1   8 84557.3 2732.53  22
  -1   1   8 81289.5 2855.36  16
  -1   1   8 86322.5 2846.52  12
   1   1  -8 81571.8 2769.73  11
  -1   1   8 84163.1 2474.68   1
   1  -1  -8 83820.6 2711.13   7
  -1   1   8 82791.3 2790.81  22
   1  -1  -8 82386.3 2640.64  23
   1   1  -8 85464.4 3078.45  30
   1   1  -8 85729.5 2686.23   7
   1  -1  -8 81233.9 3108.36  30
   1   1  -8 86774.8 2880.84  21
  -1  -1   8 84732.6 2833.35  12
   1  -1  -8 80632.1 2852.20  11
   1   1  -8 85158.8 2793.47  20
  -1   1   8 84140.4 2713.22  31
  -1   1   8 77909.2 2578.43   5
  -1  -1   7 69971.2 2421.87  31
   1  -1  -7 67722.9 2438.76  11
  -1  -1   7 69735.2 2290.05  22
  -1  -1   7 66805.5 2504.33   5
  -1  -1   7 74440.9 2341.35  24
  -1   1   7 69393.3 2278.22  24
  -1   1   7 67903.3 2488.22  17
   1  -1  -7 72410.1 2476.59  20
   1   1  -7 68226.4 2584.16  30
  -1   1   7 70789.2 2449.50  16
  -1   1   7 66308.5 2217.21   5
  -1   1   7 72540.8 2152.32   1
   1   1  -7 71510.8 2442.51  21
  -1   1   7 73612.7 2100.87  14
   1  -1  -7 70346.5 2306.26   7
  -1  -1   7 72068.9 2599.20  17
   1   1  -7 76522.0 2426.82  23
  -1   1   7 67017.5 2353.58  12
  -1   1   7 69999.8 2294.27  31
   1  -1  -7 67410.8 2635.07  30
   1  -1  -7 70867.3 2496.81  21
  -1  -1   7 69570.3 2396.28  12
   1  -1  -7 72249.8 2272.13  23
  -1  -1   7 72511.4 2671.92  16
   1   1  -7 72845.4 2401.65  20
   1   1  -7 72366.5 2399.53  11
  -1   1   7 67861.1 2369.66  22
   1   1  -7 69384.6 2246.12   7
   1   1  -6 1304.30 212.835   7
   1  -1  -6 1219.93 210.406  23
  -1  -1   6 1167.09 275.335  16
   1  -1  -6 1145.24 214.065   7
  -1  -1   6 1168.92 240.147  31
   1   1  -6 1036.18 219.565  20
  -1  -1   6 1019.76 249.863  17
  -1  -1   6 1264.92 228.042  26
  -1   1   6 1237.71 220.185  24
  -1  -1   6 1450.13 243.582  24
   1  -1  -6 985.002 256.833  30
  -1   1   6 1087.58 228.309  12
   1   1  -6 775.914 196.184  21
   1   1  -6 1096.14 222.757  23
  -1   1   6 993.376 218.467  16
  -1   1   6 1405.23 233.458  31
  -1   1   6 1341.65 191.874  14
  -1   1   6 1537.13 276.998  17
  -1   1   6 1346.19 228.649  22
  -1  -1   6 906.692 207.710  12
   1  -1  -6 1838.71 295.570  21
  -1   1   6 1030.58 178.796   1
   1   1  -6 881.656 210.996  30
  -1  -1   6 1095.15 239.038   5
  -1  -1   6 1073.91 192.066  22
   1  -1  -6 1401.63 268.410  11
   1   1  -6 1187.91 224.343  11
  -1   1   6 1079.96 197.447   5
   1  -1  -6 1185.75 243.734  20
  -1   1   5 11382.0 593.918  14
   1  -1  -5 11433.0 708.445  20
  -1   1   5 11973.1 728.517  17
  -1  -1   5 11668.8 636.481  26
  -1   1   5 11642.5 606.189   5
   1  -1  -5 11705.1 630.940  23
   1  -1  -5 11494.0 630.926   7
   1   1  -5 11848.1 607.151   7
   1  -1  -5 10047.2 748.949  30
  -1   1   5 12479.0 652.386  31
  -1  -1   5 11493.8 741.629  17
  -1  -1   5 10919.2 735.939   5
  -1  -1   5 12208.6 793.405  16
   1   1  -5 11861.8 701.159  21
  -1   1   5 10827.7 655.420  12
  -1  -1   5 11276.2 679.141  31
  -1   1   5 11198.3 606.104   1
   1  -1  -5 11391.7 712.979  11
   1  -1  -5 12225.8 729.078  21
   1   1  -5 11521.4 682.190  23
   1   1  -5 11949.2 680.308  11
   1   1  -5 11952.2 679.573  20
  -1  -1   5 10618.1 672.243  24
  -1   1   5 11649.7 670.621  22
  -1   1   5 11934.0 695.370  24
   1   1  -5 9839.19 714.738  30
  -1  -1   5 10752.9 586.655  22
  -1   1   5 11680.6 677.928  16
  -1  -1   5 11264.3 670.476  12
  -1  -1   4 61091.0 1715.81  22
   1   1  -4 58461.9 1982.85  30
   1  -1  -4 57474.0 1896.99  11
   1   1  -4 60355.4 1867.88  21
  -1  -1   4 57405.7 1976.41   5
   1  -1  -4 59876.6 1761.45   7
  -1  -1   4 60678.5 1844.72  12
  -1   1   4 58390.9 1836.27  16
  -1   1   4 58834.3 1732.27   5
  -1  -1   4 60755.5 2022.06  16
   1  -1  -4 59198.2 1902.17  20
  -1   1   4 61061.9 1937.01  24
  -1   1   4 59669.4 1839.29  12
   1  -1  -4 59977.1 1912.24  21
  -1   1   4 59431.5 1839.79  22
   1   1  -4 59685.9 1856.38  20
  -1  -1   4 62701.0 1892.71  31
   1   1  -4 61062.0 1860.13  11
   1   1  -4 59576.4 1718.87   7
  -1  -1   4 61152.1 1959.65  17
  -1   1   4 60489.9 1916.28  17
   1  -1  -4 62832.1 1803.90  23
  -1  -1   4 63336.3 1796.81  26
   1   1  -3 7307.77 355.160   7
   1   1  -3 6838.19 422.112  21
  -1  -1   3 6323.49 325.956  22
   1   1  -3 6208.63 405.809  11
  -1  -1   3 6554.12 441.096  17
  -1  -1   3 6977.46 487.291  16
  -1   1   3 6733.76 413.249  12
   1   1  -3 7197.09 473.631  30
  -1  -1   3 7137.96 411.671  12
  -1   1   3 7019.27 445.318  17
   1   1  -3 6689.87 420.425  20
  -1  -1   3 6773.46 426.886  31
   1  -1  -3 6964.01 447.271  20
   1  -1  -3 6891.17 438.635  21
  -1   1   3 6466.09 404.161  22
   1  -1  -3 6721.10 439.144  11
  -1  -1   3 7922.27 520.704   5
   1   1  -2 204653. 4815.97  32
  -1  -1   2 209373. 4696.77  22
   1   1  -2 201293. 4887.37  29
   1  -1  -2 200744. 4950.59  20
  -1  -1   2 206716. 5060.07  16
  -1  -1   2 204950. 4936.12  31
  -1   1   2 211412. 5003.04   8
  -1   1   2 200049. 4909.28  12
   1   1  -2 205045. 4745.49   7
  -1   1   2 205255. 4905.53  22
  -1  -1   2 203135. 4856.22  12
  -1  -1   2 208677. 5094.20   5
  -1   1   2 202991. 4955.75  17
  -1  -1   2 203586. 4958.03  17
   1  -1  -2 199868. 4951.81  11
   1   1  -2 195462. 4965.34  30
   1  -1  -2 212598. 4709.55  18
   1   1  -2 217325. 4924.55  18
   1  -1  -2 206479. 4944.66  21
   1   1  -2 203946. 4939.48   4
  -1   1   1 184174. 4500.27  19
  -1   1   1 189557. 4522.15  12
  -1  -1   1 189118. 4500.58  17
  -1  -1   1 192964. 4515.21  31
  -1  -1   1 192571. 4415.97  12
  -1   1   1 207859. 4585.86  30
   1   1  -1 191573. 4490.88  32
   1  -1  -1 185512. 4545.94  15
  -1  -1   1 194472. 4610.70  16
  -1  -1   0 463653. 10905.2  17
  -1  -1   0 490086. 10898.7   2
  -1   1   0 477809. 10943.2  27
   1  -1   1 163682. 4139.65  15
  -1  -1  -1 153267. 3842.66  20
  -1   1  -1 159560. 3702.73   7
   1   1   1 163210. 3895.70  10
  -1   1  -1 164153. 3762.47  30
  -1   1  -1 156723. 3753.85  19
   1   1   1 160144. 3751.15  22
   1   1   1 156977. 3772.47  29
  -1  -1  -1 150131. 3795.50  21
   1   1   1 152904. 3799.78  18
   1  -1   1 148145. 3975.17  31
   1   1   1 152766. 4035.14  15
   1   1   1 145832. 4080.28   6
   1   1   1 165874. 3880.53  32
   1  -1   1 148307. 4005.05   6
   1  -1   2 225585. 5630.84  22
   1  -1   2 240832. 5855.90   5
   1  -1   2 232901. 5935.00  16
   1  -1   2 218155. 5767.31  31
   1  -1   2 258866. 5683.25  24
   1   1   2 233255. 5618.35  22
  -1   1  -2 232615. 5432.81  21
  -1   1  -2 264266. 5748.27  24
  -1  -1  -2 237506. 5607.71  21
  -1   1  -2 242998. 5557.23   7
   1   1   2 225900. 6040.72   6
  -1  -1  -2 241793. 5701.10  11
   1   1   2 241196. 5418.01  12
   1  -1   2 224564. 5535.95  32
  -1   1  -2 223608. 5401.95   4
   1  -1   2 248691. 6108.38  15
  -1  -1  -2 238854. 5692.08  20
  -1   1  -2 227753. 5586.52  19
   1  -1   2 242401. 6011.47   6
  -1   1  -2 235495. 5580.30  30
   1   1   2 227818. 5966.69  15
  -1  -1  -2 225475. 5562.63   7
  -1  -1  -2 236186. 5493.20  30
  -1   1  -3 74713.2 2087.56   7
  -1  -1  -3 73737.2 2108.80   7
   1  -1   3 71195.5 2379.46  16
  -1   1  -3 77186.4 2012.54  21
  -1  -1  -3 74669.1 2156.58  20
   1  -1   3 77536.3 2620.09  15
   1  -1   3 76494.4 2072.49  32
   1   1   3 73239.3 2161.73  22
   1  -1   3 75226.8 2329.69   5
  -1  -1  -3 80054.3 1835.63  23
   1  -1   3 71972.2 1900.01  11
  -1  -1  -3 72837.3 2079.93  30
  -1   1  -3 72276.5 2116.69  30
   1  -1   3 71797.1 2230.06  31
  -1   1  -3 72299.8 2172.62  23
  -1  -1  -3 72665.5 2116.37  21
   1   1   3 76087.0 1992.26  12
  -1   1  -3 72809.0 2118.82  19
  -1  -1  -3 74927.1 2162.78  11
   1  -1   3 71856.5 2079.26  12
   1  -1   3 82222.7 2083.21  24
   1   1   3 72153.0 1876.03  31
   1   1   3 73975.0 2493.38  15
   1  -1   3 72739.4 2153.18  22
   1   1   3 75591.6 2598.97   6
  -1   1  -3 81625.5 2149.39  24
   1  -1   3 77504.7 2554.37   6
  -1  -1  -3 76879.8 1811.57  31
   1  -1   3 71225.3 1898.41  20
  -1   1  -3 74777.5 1886.82  11
  -1   1  -3 74446.6 1882.24  20
   1   1   4 20805.9 926.623  16
   1  -1   4 23091.9 1312.33  15
   1  -1   4 21708.6 972.846  22
  -1   1  -4 21478.1 778.253  11
  -1  -1  -4 22025.2 949.278  11
  -1   1  -4 23252.5 965.997  23
   1   1   4 21695.9 858.663  12
   1   1   4 25033.6 1032.79   1
   1  -1   4 23503.8 815.459  24
  -1   1  -4 22840.3 934.619   7
  -1   1  -4 21991.3 968.156  30
   1  -1   4 21577.1 1132.56  16
   1  -1   4 21994.6 923.180  12
  -1  -1  -4 23788.1 737.294  23
   1   1   4 21849.8 1231.99  15
  -1   1  -4 20099.4 926.161  19
   1  -1   4 21174.5 989.030  31
   1   1   4 20716.5 1248.66   6
   1   1   4 23196.6 783.086  31
  -1  -1  -4 21548.2 937.643   7
   1   1   4 23155.9 1004.32  14
  -1  -1  -4 22126.3 958.638  30
   1   1   4 21732.0 980.345  22
   1  -1   4 22340.9 1077.87   5
   1  -1   4 22630.7 1274.30   6
  -1   1  -4 22628.9 787.100  20
   1   1   4 21075.5 955.398  17
  -1  -1  -4 23202.0 961.839  21
  -1   1  -4 22278.2 879.066  21
  -1  -1  -4 21108.4 935.632  20
  -1   1  -5 70146.1 2024.01  20
   1   1   5 75426.6 2304.52  14
  -1  -1  -5 71187.1 2246.51  21
   1   1   5 72507.9 2729.68  15
   1   1   5 70125.3 2139.22  12
   1   1   5 76637.4 2314.42   1
   1  -1   5 70364.4 2536.52  16
   1  -1   5 72775.2 2327.75  31
   1  -1   5 71136.4 2294.21  22
   1   1   5 71173.8 2023.38  31
   1   1   5 70849.5 2264.57  16
   1   1   5 70747.1 2316.09  22
  -1  -1  -5 71502.5 2227.47  20
  -1  -1  -5 72732.1 2254.94   7
  -1   1  -5 67071.0 2245.31  19
   1  -1   5 76286.4 2842.73   6
  -1   1  -5 71100.9 2154.90  21
   1  -1   5 71060.6 1906.89  24
  -1  -1  -5 69706.0 2294.81  30
  -1   1  -5 71329.9 2203.68   7
  -1  -1  -5 72243.9 2235.34  11
  -1   1  -5 71163.5 2306.08  30
  -1   1  -5 76183.8 2237.12  23
   1  -1   5 70547.1 2415.70   5
  -1  -1  -5 73770.7 1952.13  23
   1   1   5 68308.1 2285.22  17
   1   1   5 74175.4 2851.67   6
  -1   1  -5 69754.1 2030.30  11
   1  -1   5 71050.8 2217.97  12
  -1   1  -6 76114.8 2555.11  19
  -1  -1  -6 75412.0 2459.66  20
   1  -1   6 77188.9 2576.87  22
  -1   1  -6 80062.9 2609.93  30
   1  -1   6 77184.4 2833.17  16
  -1   1  -6 78826.3 2306.21  11
   1   1   6 77907.5 2626.56  17
   1  -1   6 80484.5 2514.02  12
  -1  -1  -6 79290.4 2536.05   7
  -1  -1  -6 79560.9 2547.69  21
   1   1   6 82648.4 3209.34   6
   1   1   6 78806.2 2553.42  16
   1   1   6 79291.2 3070.66  15
   1   1   6 74949.8 2290.71  31
  -1   1  -6 80444.1 2318.02  20
   1   1   6 78410.8 2434.13  12
   1  -1   6 78498.4 3170.76  15
  -1  -1  -6 82998.3 2219.35  23
   1  -1   6 85556.9 3219.83   6
  -1   1  -6 81694.6 2505.61   7
   1   1   6 87002.6 2596.69   1
   1  -1   6 79372.4 2702.46   5
   1   1   6 78034.6 2612.08  22
   1  -1   6 80253.6 2603.02  31
  -1  -1  -6 78008.0 2600.99  30
  -1   1  -6 79300.3 2455.78  21
  -1   1  -6 79729.4 2461.55  23
   1   1   6 80978.6 2547.49  14
  -1  -1  -6 75261.4 2469.15  11
   1  -1   7 6802.73 625.956  31
  -1   1  -7 6419.29 600.674  19
   1  -1   7 5976.95 615.667   5
   1   1   7 6860.34 571.888  12
  -1   1  -7 6065.87 597.083  30
   1   1   7 7150.28 900.129   6
   1   1   7 8466.78 651.333  14
   1   1   7 6746.99 620.855  16
   1   1   7 6847.03 802.996  15
  -1   1  -7 6972.43 591.986   7
   1   1   7 6518.77 507.021  31
  -1  -1  -7 6749.90 632.251  30
   1  -1   7 6593.67 625.053  22
   1   1   7 7519.33 676.190  22
   1  -1   7 6457.15 577.065  12
  -1  -1  -7 6927.34 459.156  23
  -1  -1  -7 6400.02 578.711   7
   1  -1   7 7040.98 749.127  16
  -1   1  -7 7048.01 522.834  20
   1   1   7 6458.14 629.115  17
  -1   1  -7 7327.80 533.301  11
  -1  -1  -7 7126.63 617.658  21
   1  -1   7 7178.25 881.656  15
  -1   1  -7 7028.90 580.572  21
  -1  -1  -7 7006.55 586.972  20
  -1   1  -7 6301.09 534.213  23
   1  -1   7 6523.03 825.156   6
  -1  -1  -7 6363.92 565.665  11
  -1  -1  -8 8641.27 1021.07  25
   1  -1   8 7716.99 732.065   5
   1  -1   8 8218.01 998.432  15
   1   1   8 8239.86 949.374  15
  -1   1  -8 8506.21 695.536   7
  -1   1  -8 8284.09 639.249  23
  -1  -1  -8 8231.38 547.948  23
  -1   1  -8 8171.91 679.731  21
  -1  -1  -8 7240.32 662.986  21
  -1   1  -8 7621.70 595.163  11
  -1   1  -8 8231.13 611.505  20
   1   1   8 7715.02 750.993  17
   1   1   8 8076.86 674.543  12
  -1  -1  -8 7519.26 724.703  30
   1  -1   8 7381.49 802.174  16
   1   1   8 7511.94 599.166  31
   1   1   8 7746.48 737.363  22
  -1   1  -8 7636.06 707.769  19
   1   1   8 8724.90 760.065  16
   1  -1   8 9384.14 778.133  31
  -1  -1  -8 8193.28 705.034   7
  -1  -1  -8 7926.85 667.043  20
  -1  -1  -8 8175.61 686.003  11
   1  -1   8 8557.07 750.736  22
  -1   1  -8 8305.85 750.235  30
   1  -1   8 9535.50 1065.07   6
   1   1   8 8547.56 1013.73   6
   1  -1   8 8148.09 699.355  12
   1  -1   9 1448.96 339.002  22
  -1  -1  -9 1218.95 329.933  30
   1   1   9 1188.72 327.575  22
  -1   1  -9 1657.01 325.161   7
   1  -1   9 2413.64 585.673   6
  -1  -1  -9 1578.57 311.007  11
  -1  -1  -9 1507.11 330.740   7
  -1   1  -9 981.800 289.682  30
   1  -1   9 1382.70 327.526   5
   1   1   9 1434.74 335.432  16
  -1  -1  -9 1609.93 343.881  21
   1   1   9 999.854 248.627  31
  -1  -1  -9 1662.36 257.015  23
  -1   1  -9 1368.80 316.218  19
  -1  -1  -9 1201.46 292.618  20
   1  -1   9 1422.61 335.056  31
   1  -1   9 1927.47 538.048  15
  -1   1  -9 1533.76 287.958  20
  -1   1  -9 1634.47 324.461  21
  -1   1  -9 1569.98 293.224  11
   1   1   9 1636.19 457.696  15
   1   1   9 1899.82 538.364   6
   1  -1   9 871.079 242.893  12
   1   1   9 1416.73 345.055  17
   1   1   9 1479.29 321.863  12
   1  -1   9 1351.96 337.934  16
  -1   1  -9 1663.20 293.140  23
   1   1  10 12102.0 1015.98  16
   1  -1  10 14087.7 1458.71  15
   1   1  10 13415.7 1378.15  15
  -1   1 -10 13755.3 918.066  20
  -1   1 -10 13108.6 896.136  23
   1  -1  10 12148.3 1009.76   5
  -1   1 -10 13829.6 921.784  11
  -1  -1 -10 12948.2 963.989  11
  -1  -1 -10 13186.7 1010.23   7
   1  -1  10 13342.4 1079.64  22
   1  -1  10 13115.0 1066.77  31
  -1  -1 -10 14316.1 828.994  23
   1  -1  10 16205.9 1576.17   6
  -1  -1 -10 14312.2 1007.81  20
   1   1  10 15139.8 1539.04   6
  -1   1 -10 13511.6 1072.49  19
  -1   1 -10 13281.0 992.264   7
  -1   1 -10 13972.2 1124.33  30
  -1  -1 -10 14431.1 1070.80  21
  -1   1 -10 13075.4 981.916  21
   1   1  10 13532.1 955.496  31
   1  -1  10 13398.0 1204.31  16
   1  -1  10 14859.7 1078.29  12
  -1  -1 -10 13054.6 1087.45  30
   1   1  10 13042.0 990.510  12
   1   1  10 14549.9 1135.83  22
   1  -1  11 6265.49 724.664   5
  -1  -1 -11 6898.16 821.646  30
   1   1  11 5908.26 742.885  16
   1  -1  11 8503.32 1214.28   6
  -1   1 -11 7189.94 764.298  21
  -1  -1 -11 7354.60 745.552  11
   1  -1  11 6488.55 789.795  22
   1   1  11 6798.26 706.189  31
  -1   1 -11 5722.83 614.677  11
  -1   1 -11 6634.77 779.577  19
  -1  -1 -11 6497.52 744.311   7
  -1  -1 -11 6695.27 582.653  23
   1  -1  11 5752.61 712.415  12
   1   1  11 7694.72 874.827  22
  -1   1 -11 6547.14 811.365  30
   1  -1  11 6810.15 1078.66  15
  -1   1 -11 6674.65 732.234   7
  -1  -1 -11 6546.17 747.363  21
  -1   1 -11 7882.65 714.417  20
   1   1  11 6276.05 983.249  15
   1  -1  11 6765.09 879.537  16
  -1  -1 -11 7257.90 738.202  20
   1   1  11 9068.32 1251.66   6
   1  -1  11 7197.75 813.950  31
  -1   1 -11 6942.60 659.386  23
   1   1  11 6618.44 733.960  12
  -1  -1 -12 26809.7 1766.46  19
  -1   1 -12 30055.5 1563.58  11
  -1   1 -12 31790.8 1911.18  30
   1  -1  12 29477.9 1764.03  12
   1   1  12 26500.7 1660.14  12
   1   1  12 32691.5 2534.41   6
  -1   1 -12 30969.2 1544.36  23
  -1  -1 -12 31221.3 1924.83  30
  -1   1 -12 30805.7 1732.70  21
  -1   1 -12 29201.0 1548.94  20
  -1  -1 -12 28637.3 1633.21  20
   1   1  12 28737.3 2283.96  15
  -1   1 -12 29575.9 1694.19   7
   1  -1  12 28325.2 1783.40  31
   1  -1  12 32261.0 2526.98   6
   1  -1  12 26488.6 1914.27  16
  -1   1 -12 28397.4 1785.77  19
   1  -1  12 29432.9 2385.68  15
   1  -1  12 28576.6 1798.16  22
   1   1  12 29908.0 1878.47  22
  -1  -1 -12 29532.0 1751.84  21
  -1  -1 -12 28176.7 1679.51   7
  -1  -1 -12 27969.9 1624.66  11
   1   1  13 20950.3 1501.35  12
  -1  -1 -13 19537.3 1375.81  11
   1  -1  13 19725.6 2036.15  15
   1   1  13 19237.8 1938.63  15
   1  -1  13 21131.5 2138.20   6
  -1  -1 -13 18492.2 1506.50  19
  -1  -1 -13 20758.0 1597.95  30
  -1   1 -13 20773.3 1595.51  30
  -1   1 -13 20957.8 1467.30  21
  -1   1 -13 19163.1 1502.60  19
   1  -1  13 20091.1 1568.05  22
   1  -1  13 19385.1 1487.00  12
   1   1  13 20219.1 1592.09  22
  -1  -1 -13 18744.5 1432.87  21
  -1  -1 -13 20747.6 1411.77  20
   1   1  13 21724.2 2151.08   6
  -1   1 -13 18686.6 1400.65   4
  -1   1 -13 20879.5 1459.84   7
  -1  -1 -13 20033.7 1446.73   7
  -1  -1 -14 53091.9 2842.86  19
  -1  -1 -14 57868.7 2639.79  11
  -1  -1 -14 56470.6 2716.71   7
   1  -1  14 57961.3 2855.61  12
  -1   1 -14 56028.4 2696.81   4
  -1  -1 -14 57335.7 2625.27  20
  -1   1 -14 55942.0 2863.60  19
   1   1  14 57837.7 3621.48  15
  -1   1 -14 56148.8 2900.40  30
  -1   1 -14 55950.9 2672.12   7
  -1  -1 -14 51101.3 2650.32  21
   1  -1  14 57170.8 2930.22  22
   1   1  14 59281.9 3020.01  22
   1   1  14 59437.0 3880.51   6
   1   1  14 57123.3 2791.12  12
  -1  -1 -14 53147.8 2860.60  30
   1  -1  14 57178.1 3732.82  15
  -1   1 -14 57122.1 2715.78  21
   1  -1  14 61309.8 3940.72   6
  -1  -1 -15 26619.7 2027.23  19
   1   1  15 28334.3 2598.21  15
  -1  -1 -15 31678.9 2204.65  30
   1  -1  15 30259.3 2151.68  22
  -1   1 -15 30064.6 2096.09  19
  -1   1 -15 33233.1 2056.04  21
   1   1  15 33105.1 2122.47  12
  -1   1 -15 29247.8 1933.40   7
   1  -1  15 31326.1 2105.95  12
  -1  -1 -15 30285.7 2016.66  21
  -1   1 -15 33067.4 2225.66  30
   1   1  15 32728.0 2942.44   6
  -1   1 -15 33406.2 2058.08   4
  -1  -1 -15 31263.5 2001.66   7
   1  -1  15 31405.2 2815.89  15
   1  -1  15 36786.8 3136.99   6
   1   1  15 31781.0 2223.24  22
   1  -1  16 36992.0 2421.64  12
   1  -1  16 39808.4 2584.57  22
   1   1  16 37361.4 3102.40  15
   1  -1  16 43688.6 3608.34   6
   1   1  16 39664.4 2464.47  12
  -1   1 -16 35743.7 2407.22  19
   1   1  16 38288.1 2584.44  22
  -1  -1 -16 36707.3 2287.94   7
  -1  -1 -16 37102.7 2491.96  30
  -1   1 -16 42903.9 2645.54  30
  -1  -1 -16 41167.6 2587.78  19
  -1   1 -16 37752.2 2309.91   4
  -1   1 -16 41380.0 2395.08   7
   1   1  16 42146.0 3532.29   6
   1  -1  16 36814.7 3206.40  15
  -1  -1 -16 36801.3 2323.78  21
  -1  -1 -17 25604.9 1968.70  21
  -1  -1 -17 25730.8 2093.75  30
   1   1  17 30823.7 3126.85   6
   1  -1  17 26423.7 2097.84  12
  -1   1 -17 25288.3 2047.81  19
   1  -1  17 26340.5 2158.07  22
  -1  -1 -17 22343.9 1824.08   7
  -1   1 -17 26913.0 1967.47   7
  -1  -1 -17 22127.6 1955.11  19
  -1   1 -17 28926.5 2205.81  30
   1   1  17 24501.2 1990.76  12
   1   1  17 25623.4 2632.29  15
   1   1  17 23957.9 2098.30  22
   1  -1  17 25005.7 2723.47  15
   1  -1  17 28004.8 3007.30   6
   1   2 -18 60864.2 3333.85   4
   1   2 -18 55430.3 2971.73   7
  -1   2  18 57522.5 3315.40  22
  -1  -2  18 56931.9 4242.34  15
   1   2 -17 564.544 341.162   4
   1  -2 -17 529.612 382.034  19
  -1   2  17 533.185 344.672  12
   1   2 -17 672.563 489.058  30
  -1   2  17-81.9305 268.604  22
  -1   2  17 430.946 432.225  17
   1  -2 -17-1215.05 522.849  30
  -1  -2  17 2120.09 945.863   6
   1  -2 -17 797.267 374.923   7
   1  -2 -17 388.450 330.278  21
   1  -2 -17-198.390 316.669  11
  -1  -2  17-14.5822 443.293  15
  -1  -2  17-475.033 471.756  12
   1  -2 -17 545.720 376.721  20
  -1   2  17 511.741 434.574   6
   1   2 -17 331.128 251.338   7
   1   2 -17-212.799 249.932  19
   1   2 -16 40607.9 2518.94  19
   1  -2 -16 45475.7 2704.18  21
   1  -2 -16 49787.6 2734.42  11
  -1   2  16 41956.3 2603.16  22
  -1   2  16 50755.9 3663.21   6
   1  -2 -16 46212.8 2927.25  30
   1  -2 -16 44837.5 2476.72   7
  -1  -2  16 51082.8 3741.40   6
   1  -2 -16 46963.4 2665.45  20
   1   2 -16 44332.4 2643.89   4
  -1  -2  16 43642.1 3418.06  15
   1   2 -16 44135.4 2404.69   7
  -1  -2  16 43497.2 2528.61  22
   1   2 -16 47195.8 2864.09  30
  -1   2  16 44598.3 2879.63  17
  -1   2  16 42643.0 2587.10  12
  -1  -2  16 44013.5 2668.35  12
  -1   2  15 11394.7 1215.58  22
   1   2 -15 8705.04 1054.58  19
  -1   2  15 10123.7 1402.11  15
  -1  -2  15 9672.51 1076.68  22
   1   2 -15 9219.15 1183.47  30
  -1   2  15 9941.80 1126.15  12
  -1   2  15 11940.5 1701.23   6
   1  -2 -15 10264.0 1076.45   7
  -1  -2  15 9450.97 1179.85  31
  -1   2  15 9357.33 1202.18  17
   1  -2 -15 9524.89 1247.65  30
   1   2 -15 10194.2 1163.41   4
   1   2 -15 9427.75 1005.71  23
  -1  -2  15 9542.45 1294.16  17
   1   2 -15 11574.0 1112.41   7
   1  -2 -15 10210.3 1152.29  11
   1  -2 -15 11046.1 1190.38  20
   1  -2 -15 10066.0 1171.65  21
  -1  -2  15 10309.9 1175.39  12
   1   2 -14 12250.2 1176.41  19
  -1   2  14 12779.2 1227.30  12
  -1   2  14 11180.2 1400.00  15
  -1   2  14 13412.3 1686.96   6
  -1  -2  14 13348.7 1477.60  16
   1   2 -14 11334.4 1256.40  30
  -1  -2  14 13183.7 1318.78  31
   1  -2 -14 11582.6 1101.77   7
   1   2 -14 13104.0 1249.87   4
   1   2 -14 13565.8 1142.98   7
   1  -2 -14 11710.9 1212.61  21
  -1  -2  14 11739.3 1373.80  17
   1  -2 -14 12770.1 1237.63  11
   1  -2 -14 11461.9 1173.84  20
  -1   2  14 14732.1 1338.77  22
  -1  -2  14 13576.6 1209.60  22
   1  -2 -14 14200.0 1451.72  30
  -1  -2  14 12180.0 1231.62  12
   1   2 -14 11759.0 1083.23  23
  -1   2  14 13314.1 1365.76  17
  -1   2  13 2995.21 728.866  15
   1   2 -13 2454.21 471.093   7
  -1  -2  13 2882.06 667.811  16
  -1   2  13 3009.44 536.202  31
   1   2 -13 3933.59 670.054   4
   1   2 -13 3362.29 628.231  21
  -1  -2  13 3259.92 624.779  31
   1   2 -13 2143.56 478.752  19
   1   2 -13 2776.57 519.286  23
   1  -2 -13 2927.37 589.960  11
  -1   2  13 2524.92 524.159  12
  -1   2  13 2832.13 603.790  17
  -1  -2  13 2590.56 543.359  12
  -1   2  13 3480.18 635.716  22
   1  -2 -13 3079.84 471.122  23
   1  -2 -13 2610.49 563.132  20
  -1  -2  13 2855.64 652.466  17
   1  -2 -13 3358.42 624.396  21
  -1  -2  13 3760.26 614.326  22
   1  -2 -13 3170.57 680.009  30
   1  -2 -13 2868.71 531.014   7
   1   2 -13 3944.88 705.205  30
   1   2 -12-49.1093 162.860  23
   1   2 -12 175.809 199.154  21
  -1  -2  12 147.713 247.851  12
   1  -2 -12 159.506 183.282  23
   1   2 -12-110.099 246.511  30
   1  -2 -12 270.144 264.840  21
  -1  -2  12 44.8318 150.454   5
  -1   2  12 255.299 154.895  31
   1  -2 -12 285.449 275.097  20
  -1   2  12-15.1302 190.201  22
  -1   2  12-15.0718 170.506  12
   1  -2 -12-19.0884 308.306  30
   1  -2 -12 166.658 210.188  11
  -1  -2  12 97.7538 262.360  17
   1   2 -12 43.6654 241.714   4
   1   2 -12-21.0897 221.100  19
   1   2 -12-302.273 252.417   7
   1  -2 -12 318.107 232.759   7
  -1  -2  12 316.138 270.998  16
  -1   2  12 60.3851 208.689  17
  -1  -2  12 648.166 292.879  22
  -1  -2  12 84.6426 195.930  31
  -1  -2  11 19481.1 1337.96  12
   1  -2 -11 17904.3 1444.66  30
  -1   2  11 18001.1 1257.22  16
  -1  -2  11 17910.9 1206.97  22
  -1  -2  11 17624.7 1376.03   5
   1  -2 -11 19208.4 1115.35  23
   1   2 -11 18277.9 1282.65  21
  -1  -2  11 19329.9 1552.70  16
   1   2 -11 17859.4 1253.61  19
  -1  -2  11 18858.0 1475.53  17
   1   2 -11 18888.8 1243.69  23
  -1  -2  11 19280.0 1391.31  31
  -1   2  11 18877.9 1387.47  17
   1  -2 -11 19751.2 1369.73  11
  -1   2  11 17732.5 1172.14  31
   1  -2 -11 18942.0 1338.23  20
   1   2 -11 19863.6 1369.32   4
   1   2 -11 16964.4 1134.29   7
   1  -2 -11 19097.5 1246.73   7
  -1   2  11 18563.8 1315.42  22
  -1   2  11 17734.4 1259.05  12
   1   2 -11 18655.6 1436.11  30
   1  -2 -11 17978.0 1332.75  21
   1  -2 -10 79352.9 2866.05   7
   1   2 -10 84123.3 3082.46   4
  -1   2  10 77266.2 3085.26  17
  -1   2  10 78085.4 2980.97  22
   1   2 -10 69858.4 2814.51  19
  -1  -2  10 76932.2 2673.21  24
  -1  -2  10 81578.5 3005.61  12
  -1  -2  10 78221.9 3195.80   5
   1   2 -10 78271.1 2775.71   7
  -1   2  10 82616.5 2656.67   1
  -1  -2  10 82618.7 3299.04  17
   1  -2 -10 82318.3 3082.63  20
   1   2 -10 83627.9 2920.77  20
  -1  -2  10 77309.4 2813.76  22
   1  -2 -10 82807.1 3129.84  21
  -1   2  10 81072.4 2596.69  14
   1   2 -10 82409.9 2899.63  11
  -1  -2  10 79770.4 3082.45  31
  -1  -2  10 79770.9 3391.51  16
   1   2 -10 80116.6 3180.44  30
   1  -2 -10 78667.8 3275.27  30
   1   2 -10 81990.0 2933.44  23
   1   2 -10 89272.1 3078.00  21
  -1   2  10 77757.1 2770.02  31
  -1   2  10 75753.3 2900.30  16
   1  -2 -10 81016.9 2685.21  23
  -1   2  10 78256.7 2924.58  12
   1  -2 -10 83650.1 3108.24  11
   1   2  -9 377.748 186.917   4
   1  -2  -9-24.1312 92.8474  23
  -1  -2   9 162.039 120.906  24
   1   2  -9 303.731 201.940  30
  -1   2   9 393.945 157.059  14
  -1   2   9 97.1329 88.2456   5
  -1   2   9-25.4170 123.219  16
  -1  -2   9 26.4113 136.987  31
  -1   2   9 170.218 143.680  12
   1   2  -9 71.2682 130.370  20
  -1  -2   9 1220.04 304.381  12
  -1   2   9 209.329 136.026  31
  -1   2   9-12.6061 103.055  24
   1   2  -9 117.358 136.898  21
  -1  -2   9 457.428 220.590  17
   1   2  -9 391.711 213.573  23
   1  -2  -9 608.486 239.966  11
  -1  -2   9 106.766 123.740   5
  -1  -2   9 22.4267 202.651  16
   1  -2  -9 120.218 150.369  21
   1  -2  -9 190.683 139.538   7
  -1  -2   9-49.6135 137.955  22
   1   2  -9 142.507 125.217   7
  -1   2   9 103.007 137.778  17
  -1   2   9 228.822 177.238  22
   1  -2  -9 411.179 165.964  20
  -1   2   9 59.7940 74.9596   1
   1   2  -9-64.5104 158.076  11
   1  -2  -9 239.608 205.836  30
  -1   2   8 238337. 6556.91  22
  -1   2   8 245461. 6326.15  31
  -1  -2   8 235361. 6850.75   5
   1   2  -8 240347. 6578.27   4
   1   2  -8 248861. 6464.37  11
  -1  -2   8 236280. 6977.20  16
  -1  -2   8 245283. 6563.63  12
  -1   2   8 247776. 6681.98  17
   1  -2  -8 235192. 6919.49  30
   1   2  -8 244681. 6447.65  20
   1  -2  -8 248616. 6440.43   7
   1   2  -8 247082. 6565.52  23
   1   2  -8 238183. 6306.06   7
  -1   2   8 245753. 6355.64  24
  -1   2   8 229801. 6001.85   5
   1   2  -8 256672. 6601.57  21
  -1  -2   8 247547. 6485.00  26
  -1   2   8 240558. 6334.02   1
  -1   2   8 240310. 6508.76  12
  -1   2   8 259335. 6292.21  14
   1  -2  -8 247883. 6270.22  23
   1  -2  -8 236403. 6661.73  21
   1  -2  -8 242917. 6669.98  11
   1  -2  -8 241580. 6656.83  20
  -1  -2   8 250161. 6868.48  17
  -1  -2   8 250017. 6688.35  31
  -1   2   8 246196. 6449.50  16
   1   2  -8 236722. 6765.05  30
  -1  -2   8 247963. 6417.84  24
  -1  -2   8 245514. 6350.16  22
  -1   2   7 716.107 200.195  22
  -1   2   7 127.596 66.5229   5
   1   2  -7 315.039 146.760   7
  -1  -2   7 523.385 206.002  17
  -1  -2   7 588.149 205.228  26
   1   2  -7 341.304 167.951   4
  -1  -2   7 540.125 205.659   5
  -1   2   7 668.508 185.146  16
   1   2  -7 349.567 155.819  21
  -1   2   7 272.887 118.655  24
  -1  -2   7 331.955 159.835  31
  -1   2   7 696.792 180.737  14
   1  -2  -7 438.604 149.277   7
   1   2  -7 117.119 138.529  30
   1  -2  -7 216.587 178.470  11
   1   2  -7 643.894 214.798  23
   1  -2  -7 234.686 150.117  30
  -1   2   7 462.792 170.508   1
   1  -2  -7 338.604 124.501  23
   1  -2  -7 56.5022 148.375  21
  -1   2   7 323.239 166.669  12
   1  -2  -7 348.936 185.658  20
  -1  -2   7 356.166 152.355  12
  -1  -2   7 158.824 116.140  22
  -1  -2   7 299.521 240.840  16
  -1   2   7 480.038 142.384  31
  -1   2   7 248.491 147.589  17
  -1  -2   6 356393. 8584.84  22
  -1  -2   6 366014. 9252.08  16
  -1   2   6 349321. 8387.43   5
   1   2  -6 364269. 8891.15  23
  -1   2   6 360288. 8732.54  14
   1  -2  -6 376133. 8621.75  23
   1   2  -6 349933. 8981.30  30
   1   2  -6 361542. 8883.44   4
  -1  -2   6 355614. 9176.46   5
  -1   2   6 351266. 8831.21  22
  -1  -2   6 354336. 8787.18  12
   1  -2  -6 349058. 8686.97   7
   1  -2  -6 324741. 9078.09  30
   1   2  -6 370434. 8843.91  21
  -1   2   6 337992. 8767.28   1
   1  -2  -6 355048. 8946.14  21
  -1  -2   6 371931. 8754.74  26
   1  -2  -6 359937. 8967.76  11
  -1  -2   6 351754. 8900.63  31
  -1   2   6 355188. 8831.96  24
  -1   2   6 356339. 8782.08  12
   1   2  -6 379455. 8637.59   7
  -1  -2   6 360779. 9029.73  17
   1  -2  -6 358760. 8947.13  20
  -1   2   6 349669. 8670.13  16
  -1   2   6 357077. 8885.45  17
   1  -2  -5 252.488 93.4489  23
   1  -2  -5 532.745 181.483  11
  -1   2   5 215.073 120.167  22
  -1   2   5 549.570 154.276  24
   1   2  -5 244.650 113.387  30
  -1  -2   5 223.336 102.576  26
  -1   2   5 341.639 75.8362   5
  -1   2   5 595.097 168.689  17
   1  -2  -5 209.603 109.851  21
  -1  -2   5 459.014 115.581  22
  -1  -2   5 369.325 161.880  17
  -1  -2   5 273.295 120.733  12
   1  -2  -5 338.175 153.736  20
  -1   2   5 927.473 170.121  16
  -1  -2   5 122.324 98.9532   5
  -1   2   5 789.372 182.596  12
   1   2  -5 94.8664 84.3319   7
  -1  -2   5 153.314 138.736  16
  -1  -2   5 591.079 174.152  31
   1   2  -5 627.814 162.841  21
   1   2  -5 301.685 126.369   4
  -1  -2   4 450123. 10975.0   5
  -1  -2   4 446105. 10709.6  31
   1   2  -4 444714. 10602.3  29
   1  -2  -4 445989. 10741.0  20
  -1  -2   4 455396. 10761.3  17
  -1   2   4 455042. 10655.5  22
   1   2  -4 439583. 10708.8  30
   1  -2  -4 446350. 10750.7  11
   1   2  -4 455317. 10428.0   7
   1  -2  -4 470610. 10509.5  23
   1   2  -4 433445. 10645.6   4
  -1  -2   4 447343. 10536.1  26
   1  -2  -4 450936. 10738.1  21
  -1  -2   4 437847. 10911.8  16
  -1  -2   4 450581. 10578.8  12
  -1  -2   4 454901. 10358.5  22
  -1   2   4 440558. 10590.3  12
  -1   2   4 455710. 10836.5  24
  -1   2   4 459357. 10657.3  17
  -1  -2   3 7336.35 567.820   5
  -1  -2   3 7205.27 543.947  16
   1   2  -3 6881.85 440.037  29
   1   2  -3 6837.30 301.528  32
  -1  -2   3 7116.47 335.419  22
  -1  -2   3 7374.26 489.148  31
   1  -2  -3 7664.80 508.271  11
   1  -2  -3 6877.97 486.745  20
   1  -2  -3 7963.62 513.380  21
   1   2  -3 7000.76 375.023   7
   1   2  -3 7202.04 472.537  30
   1   2  -3 6581.83 365.724  19
  -1  -2   3 7513.00 490.580  17
   1   2  -3 7550.76 476.603   4
  -1   2   3 7623.67 470.648  17
   1  -2  -3 8120.09 447.081  23
  -1  -2   3 7833.19 445.496  12
  -1   2   3 7132.05 452.977  12
  -1   2   3 7207.54 466.063  22
  -1  -2   2 288770. 6744.49  17
  -1  -2   2 292304. 7030.02   5
  -1  -2   2 280492. 6646.81  12
   1   2  -2 295767. 6614.07   1
   1   2  -2 281989. 6563.08   7
   1   2  -2 277547. 6498.69  19
   1  -2  -2 277879. 6820.64  11
   1   2  -2 300863. 6776.16  18
  -1   2   2 275207. 6552.48  15
   1   2  -2 288013. 6506.88  32
  -1  -2   2 285369. 6930.52  16
   1  -2  -2 287765. 6828.91  21
   1   2  -2 287232. 6645.79  14
  -1   2   2 285636. 6755.03   8
   1   2  -2 273688. 6708.00  30
   1   2  -2 290581. 6766.41   4
  -1   2   2 281665. 6741.06  12
  -1   2   2 282882. 6729.22  17
   1   2  -2 277946. 6702.04  29
  -1  -2   2 283353. 6792.65  31
   1  -2  -2 277513. 6813.82  20
  -1  -2   2 282897. 6518.75  32
  -1   2   2 304813. 6827.30  30
  -1   2   1 8101.22 414.932  19
  -1   2   1 10287.4 535.316  30
  -1  -2   1 7945.35 499.391   5
   1   2  -1 7861.79 419.698  18
  -1  -2   1 8088.03 415.884  31
  -1  -2   1 8359.55 467.535  16
   1  -2  -1 8079.32 424.750  20
   1   2  -1 8235.95 376.457  32
  -1  -2   1 8290.52 372.872  17
   1  -2  -1 8104.00 445.697  21
   1   2  -1 7796.66 396.281  10
  -1  -2   1 7659.51 340.488  12
  -1   2   1 7942.09 420.491  17
   1   2  -1 7880.08 403.003  29
   1   2  -1 7945.99 359.493  30
  -1   2   1 7681.56 417.533  12
   1  -2  -1 8338.25 435.414  11
  -1   2   1 8445.77 416.821   8
  -1   2   0 93045.7 2471.05  12
  -1  -2   0 93152.6 2266.56   8
  -1  -2   0 96502.1 2443.48  16
  -1   2   0 96753.9 2503.51  30
   1   2   0 93767.0 2431.57  10
   1  -2   0 97208.1 2400.48  20
   1  -2   0 99763.8 2590.78  15
   1   2   0 95095.9 2435.50   9
  -1  -2   0 97518.8 2566.55   5
   1   2   0 85912.2 2581.63   6
   1  -2   0 94829.5 2676.97   5
   1  -2   0 91889.4 2742.09  31
  -1  -2   0 97030.3 2378.18  31
   1   2   0 99651.0 2260.49  30
  -1   2   0 91912.9 2266.06  29
  -1   2   0 96427.7 2437.61  19
  -1   2   0 97272.0 2423.92  11
   1   2   0 93863.9 2448.40  18
   1   2   0 93934.6 2298.46  22
  -1  -2   0 102532. 2426.04  23
   1   2   0 95221.3 2448.58  29
   1  -2   0 92000.3 2414.92   6
   1  -2   0 96546.2 2402.20  11
  -1  -2   0 96877.2 2265.22  30
  -1  -2   0 94088.8 2298.59  22
   1   2   0 94631.9 2666.64  15
  -1   2   0 93939.4 2414.48  20
   1  -2   1 804.668 196.825  31
   1   2   1 823.343 180.617   6
   1  -2   1 552.239 161.305  15
  -1   2  -1 712.272 91.1058   9
  -1  -2  -1 1155.46 97.6129  30
  -1  -2  -1 866.593 81.5597  12
  -1   2  -1 839.534 134.241  30
   1   2   1 918.061 126.752  22
   1   2   1 1131.98 92.9959  30
   1  -2   1 855.266 200.294  16
   1  -2   1 1040.70 209.652   5
  -1   2  -1 927.237 129.508  19
   1   2   1 715.755 160.299  15
   1  -2   1 924.730 136.687  32
  -1  -2  -1 710.545 148.812  20
  -1  -2  -1 837.011 96.4057  16
  -1   2  -1 726.371 110.819   7
  -1  -2  -1 898.104 174.639  25
  -1  -2  -1 1159.49 199.651   3
   1   2   1 759.384 121.697  18
   1   2   1 802.433 141.106  10
   1   2   1 854.564 79.1276  12
  -1   2  -1 785.844 89.7053  29
   1  -2   1 908.064 166.499   6
   1   2   1 738.319 128.465  29
  -1   2  -2 286.815 86.1472   7
   1  -2   2 400.934 95.4275  32
   1  -2   2 339.779 124.034  31
   1   2   2 728.068 204.316   6
   1   2   2 542.003 154.429  15
   1  -2   2 407.294 140.660  16
  -1  -2  -2 444.376 123.540  21
   1  -2   2 592.007 178.315   5
  -1  -2  -2 366.967 64.9356  17
  -1   2  -2 462.033 165.717  24
  -1  -2  -2 472.398 135.933  20
  -1  -2  -2 554.439 146.992  11
   1   2   2 384.742 71.4997  12
  -1   2  -2 559.937 118.598  30
   1   2   2 1271.70 173.353  22
   1   2   2 266.229 98.1838  29
   1  -2   2 342.750 117.469   6
  -1  -2  -2 394.366 118.770  25
  -1   2  -2 550.320 113.232  19
   1   2   3 10003.9 708.037  15
   1  -2   3 9788.64 383.204  11
  -1  -2  -3 9722.68 627.830  20
  -1  -2  -3 9750.69 732.430  25
  -1  -2  -3 10508.7 774.720   3
   1  -2   3 9636.54 702.930   5
   1   2   3 10038.9 772.343   6
   1  -2   3 9475.40 670.383  31
   1  -2   3 10755.4 747.083   6
  -1   2  -3 8905.08 527.548  19
  -1   2  -3 10398.0 576.106  30
  -1  -2  -3 8535.80 502.772  30
  -1   2  -3 10164.9 472.465   4
   1   2   3 9825.68 573.292  22
  -1  -2  -3 9698.21 630.981  11
  -1  -2  -3 9542.80 595.141  21
  -1   2  -3 8727.82 614.024  24
   1   2   3 9574.93 448.555  12
   1   2   3 9297.38 474.566  17
   1  -2   3 9025.01 371.869  20
  -1   2  -3 9018.86 505.135   7
   1  -2   3 9699.68 733.793  16
   1  -2   3 9081.92 453.737  32
   1   2   4 80605.6 2015.98  31
   1   2   4 82544.9 2948.30   6
  -1   2  -4 79246.4 2407.93  19
   1  -2   4 77874.8 2403.32  12
  -1  -2  -4 85641.0 1993.56  23
  -1  -2  -4 79051.1 2526.58  20
   1   2   4 86694.6 2057.50  23
   1   2   4 81210.1 2259.61  12
   1  -2   4 88960.0 2273.06  32
   1   2   4 81041.2 2786.31  15
  -1  -2  -4 87208.3 2941.35  25
   1  -2   4 82373.2 2838.56  16
  -1  -2  -4 79548.2 2492.25  21
  -1  -2  -4 90858.5 2346.72  24
  -1  -2  -4 80920.6 2116.15  16
  -1  -2  -4 79358.6 2532.45  11
   1  -2   4 81099.3 2842.37   6
   1   2   4 83343.9 2582.03   1
  -1   2  -4 79340.7 2544.60  23
  -1  -2  -4 77833.3 2410.71  30
   1  -2   4 79379.9 2443.12  22
   1   2   4 81716.9 2493.16  22
  -1  -2  -4 74225.5 2390.01   7
   1  -2   4 80219.1 2732.01   5
  -1   2  -4 82195.0 2284.86   4
  -1   2  -4 84294.4 2381.25   7
   1   2   4 75475.9 2315.66  17
   1   2   4 80508.7 2559.91  14
   1  -2   4 79251.8 2627.24  31
  -1   2  -4 80320.6 2453.96  30
  -1  -2  -5 236.669 136.819  20
   1  -2   5 239.786 127.717  22
   1   2   5 123.032 128.599  15
  -1   2  -5 130.128 89.6624  21
  -1  -2  -5 64.5166 39.6475  23
  -1   2  -5-13.4242 73.1701  19
   1   2   5 90.9852 62.9600  12
   1   2   5 39.3806 81.4442  17
   1   2   5 210.855 87.0096  16
   1   2   5 166.509 122.204   1
   1  -2   5 69.8624 80.4584   2
  -1   2  -5 51.4783 51.5245  20
  -1   2  -5 75.8815 89.9276   7
  -1  -2  -5 31.3218 140.714  25
  -1  -2  -5 104.245 100.404  11
   1  -2   5-27.6951 114.484   5
   1   2   5 26.4585 159.037   6
  -1   2  -5 65.7141 49.3804  11
   1   2   5 157.636 58.2164  31
   1  -2   5 98.6476 93.0249  12
  -1  -2  -5 2.57889 101.050   7
  -1   2  -5 128.659 105.340  23
  -1  -2  -5 58.5272 48.6861  24
  -1  -2  -5 32.6095 80.6905  30
  -1   2  -5 28.4066 74.5132   4
  -1   2  -5-45.6078 125.008  30
   1  -2   5 157.415 142.316  16
  -1  -2  -5 63.1527 111.125  21
   1  -2   5 346.495 154.791  31
   1  -2   5 123.685 158.594   6
   1   2   5 84.7487 135.050  22
  -1  -2  -6 151866. 4393.74  30
  -1   2  -6 157195. 4256.59   7
  -1   2  -6 158413. 4194.62  21
  -1  -2  -6 155400. 4383.43  20
   1  -2   6 149392. 4616.98   5
   1  -2   6 151632. 4350.43  22
   1   2   6 155165. 4161.61  12
   1   2   6 152325. 4096.32  16
   1   2   6 155749. 4870.15  15
  -1   2  -6 154725. 3980.67  11
   1   2   6 150586. 3890.51  31
   1   2   6 158633. 4431.10   1
   1  -2   6 167548. 5109.30   6
  -1  -2  -6 150425. 4301.98   7
   1  -2   6 155497. 4523.16  31
  -1   2  -6 151476. 4316.95  19
  -1   2  -6 147427. 4154.85   4
   1   2   6 152632. 4416.63  22
  -1  -2  -6 156519. 4393.53  21
  -1   2  -6 158629. 4412.92  30
  -1  -2  -6 159625. 5057.67  25
  -1   2  -6 162830. 4382.68  23
   1   2   6 159739. 4418.97  14
   1   2   6 150546. 4297.94  17
  -1  -2  -6 156106. 4396.62  11
   1  -2   6 149774. 4782.03  16
  -1  -2  -6 165253. 3820.22  23
   1  -2   6 158530. 4333.95  12
   1  -2   6 146562. 4375.24   2
   1   2   6 158264. 5087.93   6
  -1   2  -6 153488. 3981.59  20
  -1  -2  -7 6533.67 613.479  21
   1   2   7 6550.32 789.245  15
  -1   2  -7 6752.87 581.022   7
  -1   2  -7 6261.26 474.104  20
   1   2   7 6812.59 561.130  12
   1  -2   7 6343.50 653.381  31
  -1   2  -7 7609.40 652.979  19
  -1  -2  -7 6383.52 606.115  11
  -1   2  -7 7393.71 594.882  21
   1  -2   7 6818.34 614.427  12
   1  -2   7 5971.66 723.826  16
   1  -2   7 6739.54 704.136   5
  -1  -2  -7 6885.06 422.986  23
  -1   2  -7 6370.28 620.837  30
  -1   2  -7 6395.52 475.249  11
  -1   2  -7 6641.04 567.433   4
  -1   2  -7 7618.54 634.031  23
   1   2   7 6332.47 452.391  31
   1  -2   7 7293.80 645.003  22
   1  -2   7 8413.59 940.006   6
   1   2   7 6104.14 525.086  16
  -1  -2  -7 6636.75 608.610   7
   1   2   7 7181.14 637.917  14
  -1  -2  -7 6934.67 659.234  30
   1   2   7 6662.73 620.036   1
   1   2   7 6628.84 851.821   6
  -1  -2  -7 6958.41 855.757  25
   1   2   7 6477.63 617.100  17
   1   2   7 6071.29 615.507  22
  -1  -2  -7 7151.34 634.355  20
  -1   2  -8 239872. 6126.83  11
  -1  -2  -8 257029. 5939.90  23
   1  -2   8 237307. 7089.41  16
  -1  -2  -8 236051. 6510.63  11
   1   2   8 226321. 6555.53  17
  -1   2  -8 233501. 6348.13   4
  -1   2  -8 233750. 7468.00  25
  -1  -2  -8 236093. 6553.59  21
   1   2   8 227880. 6303.29  16
   1   2   8 258391. 6757.39  22
   1   2   8 238729. 7247.42  15
  -1   2  -8 244410. 6394.34  21
   1  -2   8 243119. 6589.18  22
  -1   2  -8 244478. 6428.84   7
   1   2   8 254272. 7624.40   6
  -1  -2  -8 231304. 6625.24  30
   1   2   8 238500. 6362.41  12
  -1   2  -8 245366. 6142.95  20
  -1   2  -8 237686. 6611.81  30
   1   2   8 234725. 6064.34  31
   1  -2   8 236364. 6823.37   5
  -1  -2  -8 242172. 6530.80  20
   1  -2   8 268840. 7698.00   6
  -1  -2  -8 249907. 7541.58  25
   1  -2   8 245750. 6537.36  12
  -1   2  -8 245330. 6461.39  23
   1  -2   8 241314. 6773.38  31
  -1   2  -8 243609. 6564.51  19
  -1  -2  -8 237535. 6507.50   7
  -1   2  -9 10486.4 717.600  11
  -1  -2  -9 9951.06 607.794  23
   1   2   9 9300.52 1141.42   6
   1  -2   9 10802.3 902.585  22
   1   2   9 10067.6 891.922  17
  -1  -2  -9 9752.95 833.284   7
  -1   2  -9 11210.5 911.068  19
  -1   2  -9 10426.0 719.426  20
   1  -2   9 10976.9 966.888  31
   1  -2   9 10144.1 1208.97  15
   1  -2   9 8786.24 985.828  16
   1   2   9 10641.3 926.186  22
   1  -2   9 10054.9 946.151   5
  -1  -2  -9 10885.7 935.981  30
  -1   2  -9 9942.99 799.283   4
   1   2   9 10750.9 727.173  31
   1   2   9 10386.0 1110.79  15
   1  -2   9 11585.4 1248.60   6
  -1   2  -9 11162.5 938.980  30
   1   2   9 11413.6 852.059  12
  -1  -2  -9 10458.2 880.412  21
   1   2   9 10395.1 798.168  16
   1  -2   9 9665.30 836.014  12
  -1  -2  -9 9828.15 828.661  20
  -1   2  -9 11071.4 830.850  23
  -1   2  -9 9972.19 799.519  21
  -1  -2  -9 8950.02 803.705  11
  -1   2  -9 10152.6 816.105   7
  -1   2 -10 151872. 4666.11   4
  -1  -2 -10 170098. 4212.88  23
   1   2  10 169821. 6057.83   6
  -1  -2 -10 159402. 4805.68  11
   1   2  10 161230. 5034.42  22
  -1  -2 -10 154451. 4760.93  20
   1  -2  10 173291. 6099.79   6
   1   2  10 150538. 4677.82  12
  -1   2 -10 154455. 4417.97  20
   1  -2  10 158631. 4861.76  12
   1  -2  10 162657. 6028.54  15
  -1   2 -10 152908. 4624.30  23
   1  -2  10 145679. 4964.50   5
   1   2  10 148414. 4398.78  31
  -1   2 -10 150932. 4834.16  19
   1  -2  10 160293. 4934.18  22
   1   2  10 152050. 5574.95  15
   1  -2  10 153417. 5380.68  16
   1   2  10 151783. 4621.29  16
  -1  -2 -10 156466. 4880.45  21
  -1   2 -10 150504. 4667.49   7
   1  -2  10 149488. 5009.27  31
  -1  -2 -10 148431. 4746.87   7
   1   2  10 150631. 4947.29  17
  -1   2 -10 152567. 4925.68  30
  -1   2 -10 151433. 4395.65  11
  -1  -2 -10 153192. 4983.21  30
  -1   2 -10 157656. 4705.96  21
  -1  -2 -11 1763.31 395.751  11
   1  -2  11 1191.69 439.472   6
  -1   2 -11 1787.82 377.185  23
  -1   2 -11 2151.32 421.752   4
   1   2  11 1818.34 440.949  22
  -1   2 -11 1616.16 385.357  21
  -1  -2 -11 1515.97 399.510  30
   1  -2  11 1513.68 389.602  12
   1  -2  11 1608.29 395.251  22
   1   2  11 2564.75 717.672   6
   1  -2  11 1834.14 535.262  16
  -1   2 -11 1517.79 355.314   7
  -1  -2 -11 1335.66 375.417  21
  -1   2 -11 2105.90 440.043  19
  -1   2 -11 1891.97 347.353  11
   1  -2  11 1510.09 554.946  15
   1   2  11 1540.02 530.923  15
   1  -2  11 1085.52 358.513  31
   1  -2  11 1324.70 357.039   5
  -1   2 -11 1636.42 309.840  20
  -1   2 -11 2190.03 485.889  30
  -1  -2 -11 1611.84 396.569   7
   1   2  11 2019.30 416.572  12
  -1  -2 -11 1981.26 419.400  20
   1   2  12 68003.1 3058.47  22
  -1  -2 -12 64901.3 2817.57   7
   1  -2  12 68471.7 2998.27  22
  -1   2 -12 69606.3 2819.87  21
  -1  -2 -12 67229.9 2919.02  21
   1  -2  12 67770.7 2927.95  12
  -1  -2 -12 66946.7 3048.82  30
   1   2  12 67064.9 2829.52  12
  -1  -2 -12 69715.2 2841.09  20
   1   2  12 74611.7 3972.74   6
  -1   2 -12 67431.5 3015.76  30
   1  -2  12 61460.3 3225.75  16
  -1   2 -12 66346.7 2649.91  23
   1   2  12 65955.9 3563.17  15
  -1   2 -12 65743.5 2906.15  19
  -1  -2 -12 67860.5 2829.99  11
  -1   2 -12 63411.5 2732.94   7
   1  -2  12 65131.1 3051.99  31
  -1   2 -12 66580.4 2774.84   4
   1  -2  12 64611.1 3772.99  15
   1  -2  12 75764.2 4040.71   6
  -1   2 -13 3159.61 557.776  21
   1  -2  13 3234.45 647.471  22
   1  -2  13 3572.15 644.894  12
  -1   2 -13 2637.56 535.774   7
   1   2  13 2801.82 544.049  12
   1   2  13 2738.13 606.382  22
   1  -2  13 2573.58 757.878   6
  -1   2 -13 2602.53 590.858  30
  -1  -2 -13 3014.19 541.416  11
   1  -2  13 3682.11 753.280  16
  -1  -2 -13 2870.44 547.580   7
   1   2  13 3683.26 846.371  15
  -1  -2 -13 3604.90 667.949  30
  -1   2 -13 2796.20 580.587  19
   1   2  13 3269.37 890.187   6
  -1   2 -13 2515.86 501.650   4
  -1  -2 -13 2956.35 565.488  20
   1  -2  13 3029.01 826.986  15
  -1  -2 -13 3344.25 620.252  21
  -1   2 -13 3514.09 545.708  23
  -1  -2 -14 17938.4 1399.00  20
   1   2  14 17691.5 1434.63  12
  -1  -2 -14 15917.7 1367.12   7
  -1  -2 -14 18506.1 1576.74  30
  -1   2 -14 17657.6 1393.22   7
  -1   2 -14 19754.2 1606.30  30
   1   2  14 15927.3 1492.33  22
   1  -2  14 17652.8 1528.42  22
  -1  -2 -14 17841.4 1476.44  21
  -1   2 -14 19565.7 1558.94  19
   1   2  14 17595.5 1890.40  15
  -1  -2 -14 19693.9 1465.25  11
   1  -2  14 18752.2 2109.77   6
   1  -2  14 14387.6 1851.23  15
   1   2  14 22272.4 2296.29   6
  -1   2 -14 18196.3 1420.28   4
  -1  -2 -14 17452.6 1547.59  19
   1  -2  14 17638.9 1485.16  12
  -1   2 -15 673.586 336.903   4
  -1  -2 -15 762.988 351.946  21
  -1   2 -15 508.419 317.861   7
   1  -2  15 921.757 412.888  12
   1   2  15 783.480 473.394  22
  -1   2 -15 309.101 289.109  30
  -1  -2 -15 157.857 285.495  19
   1  -2  15 432.351 295.259  22
   1   2  15 903.674 613.003   6
  -1  -2 -15 262.608 245.827   7
  -1  -2 -15 100.452 269.940  30
   1   2  15 932.223 429.038  15
   1  -2  15 78.4765 384.700   6
   1  -2  15 552.999 423.508  15
  -1   2 -15 590.100 302.579  19
   1   2  15 451.215 327.794  12
   1  -2  16 826.087 466.291  22
  -1   2 -16 476.700 303.379   7
   1  -2  16 602.595 529.001  15
  -1   2 -16 546.361 335.572  30
  -1  -2 -16 619.496 349.964   7
   1   2  16 571.838 387.616  12
  -1  -2 -16-110.169 363.933  19
   1  -2  16 822.554 352.316  12
  -1  -2 -16 867.701 419.978  21
   1   2  16 724.147 577.708   6
   1   2  16 564.781 306.528  15
   1   2  16 709.572 466.151  22
  -1   2 -16 486.801 344.841  19
   1  -2  16 354.487 497.186   6
  -1  -2 -16 738.422 408.530  30
  -1  -2 -17 1662.10 587.326  30
   1  -2  17 831.665 700.822   6
   1   2  17 746.854 386.873  12
   1  -2  17 1083.71 480.206  22
   1   2  17 1129.74 712.755   6
  -1   2 -17 1465.27 538.281  30
   1   2  17 663.013 446.074  22
  -1   2 -17 448.663 345.312   7
  -1  -2 -17 1247.77 478.826  21
  -1   2 -17 1332.99 573.025  19
  -1  -2 -17 923.352 411.098   7
   1  -2  17 1160.17 717.148  15
   1  -2  17 1731.50 581.373  12
   1   3 -18 3177.62 749.654   4
   1   3 -17 11551.7 1443.08  30
   1  -3 -17 13865.7 1471.33  20
   1  -3 -17 12948.7 1466.36  21
  -1   3  17 14943.6 1646.81  17
  -1  -3  17 12521.3 1455.61  12
  -1   3  17 14132.6 1484.98  12
   1  -3 -17 13404.4 1364.52   7
  -1   3  17 12522.3 1434.09  22
  -1  -3  17 13905.3 2023.84  15
   1   3 -17 13766.1 1329.29   7
   1   3 -17 13597.1 1421.32  19
  -1  -3  17 16813.5 2229.53   6
  -1   3  17 13367.6 1972.41   6
   1  -3 -17 12950.8 1417.74  11
   1   3 -17 14120.9 1529.40  29
   1   3 -17 13562.7 1459.41   4
   1  -3 -17 13938.3 1609.51  30
   1  -3 -16 30581.3 2189.72  21
   1  -3 -16 30313.5 2351.16  30
   1   3 -16 30280.5 1922.03   7
  -1   3  16 28171.6 2708.97   6
   1  -3 -16 28951.0 2087.30  20
   1   3 -16 28595.6 2066.85   4
  -1  -3  16 32390.1 2977.10   6
  -1   3  16 27540.5 2184.17  17
  -1  -3  16 26930.7 1928.07  22
   1   3 -16 29786.7 2052.25  19
  -1  -3  16 28777.9 2113.70  12
   1   3 -16 28491.2 2181.66  30
   1  -3 -16 26794.2 1907.17   7
   1  -3 -16 29546.4 2124.81  11
  -1   3  16 26894.5 2015.23  12
   1   3 -16 26492.4 2033.81  29
  -1   3  16 26587.6 2059.54  22
   1   3 -15 51829.0 2563.11   7
  -1   3  15 49222.1 2711.64  12
  -1  -3  15 56489.1 3136.22  31
   1   3 -15 59566.5 3140.18  30
   1   3 -15 49689.8 2725.83   4
   1  -3 -15 53620.4 2923.14  21
  -1  -3  15 56641.4 2929.05  12
   1  -3 -15 47011.5 2554.85   7
   1   3 -15 50540.9 2690.36  19
   1   3 -15 58245.3 2963.60  29
   1  -3 -15 59434.6 2979.51  20
  -1  -3  15 49021.2 2598.64  22
   1  -3 -15 54084.3 3119.06  30
   1  -3 -15 51967.4 2832.46  11
  -1   3  15 54060.3 3024.38  17
  -1  -3  15 44713.1 3084.32  16
   1   3 -15 50406.7 2579.16  23
  -1   3  15 56729.9 3726.13   6
  -1   3  15 52522.8 2851.68  22
   1   3 -14 40791.0 2325.36   4
   1  -3 -14 41079.9 2582.85  30
   1   3 -14 38338.5 2153.99  23
  -1  -3  14 41914.4 2406.26  12
   1  -3 -14 42173.1 2410.54  11
  -1   3  14 38945.2 2639.22  15
   1  -3 -14 41598.6 2442.41  21
  -1   3  14 41502.3 2336.19  12
  -1   3  14 44908.1 2477.22  22
  -1  -3  14 41031.2 2207.90  22
  -1  -3  14 41219.0 2786.84  16
  -1   3  14 44562.4 3113.77   6
   1   3 -14 39105.1 2220.23  19
   1   3 -14 40649.6 2477.04  30
   1  -3 -14 42095.9 2401.90  20
  -1  -3  14 41734.9 2698.04  17
  -1   3  14 39859.7 2443.94  17
   1   3 -14 40757.1 2131.58   7
  -1  -3  14 42359.6 2579.49  31
   1  -3 -14 39043.3 2184.96   7
  -1  -3  13 92131.5 4302.61  16
   1   3 -13 91064.4 3686.39   4
  -1   3  13 98012.4 4652.27   6
   1  -3 -13 95968.0 3836.21  20
   1  -3 -13 97843.0 3914.60  21
  -1   3  13 92513.0 3855.55  17
  -1   3  13 91596.7 3650.42  12
   1  -3 -13 88564.5 3972.16  30
   1   3 -13 88336.1 3554.81  19
  -1   3  13 95724.5 4201.54  15
  -1  -3  13 88417.5 4034.51  17
   1   3 -13 94886.3 3920.50  30
  -1  -3  13 93402.0 3541.99  22
   1  -3 -13 91028.7 3771.64  11
  -1  -3  13 91945.7 3724.61  12
  -1   3  13 92564.6 3767.41  22
   1   3 -13 95376.5 3600.18  23
   1   3 -13 94120.1 3455.56   7
   1  -3 -13 94218.0 3585.91   7
  -1  -3  13 96548.0 3995.35  31
  -1  -3  13 89958.5 3910.03   5
   1  -3 -12 37558.1 2125.38  21
  -1   3  12 38142.5 2138.11  17
   1  -3 -12 35154.0 2206.75  30
  -1  -3  12 35737.9 1868.47  22
   1  -3 -12 34460.2 1880.23   7
  -1  -3  12 39335.5 2352.35  17
   1   3 -12 37437.7 2169.58  30
   1  -3 -12 35040.2 2062.53  11
  -1  -3  12 36027.0 2206.52   5
  -1   3  12 36709.9 2295.69  15
   1   3 -12 35866.1 1940.11  23
  -1  -3  12 34006.1 2331.47  16
   1   3 -12 36253.9 2015.06   4
  -1   3  12 35673.7 1782.91  31
   1   3 -12 36665.7 1942.54  19
  -1  -3  12 37344.0 2178.88  31
   1  -3 -12 36175.4 2076.38  20
  -1   3  12 35914.4 1960.05  12
   1  -3 -12 37783.9 1695.36  23
   1   3 -12 38780.1 1878.41   7
  -1  -3  12 35071.8 1998.82  12
  -1   3  12 37239.4 2070.90  22
  -1   3  11 105707. 3879.71  17
  -1   3  11 101218. 3414.47  31
  -1  -3  11 110726. 3612.36  22
  -1  -3  11 108326. 4135.42  17
   1  -3 -11 106541. 4165.34  30
   1  -3 -11 110505. 3944.25  11
   1   3 -11 104483. 3500.50   7
  -1  -3  11 102532. 4285.76  16
   1  -3 -11 109834. 3954.26  21
   1   3 -11 100892. 3656.74  23
   1   3 -11 101913. 3751.43   4
  -1  -3  11 106387. 3783.77  12
   1  -3 -11 106835. 3342.11  23
  -1   3  11 101911. 3672.91  12
  -1  -3  11 95415.8 3971.56   5
   1  -3 -11 110364. 3928.05  20
   1   3 -11 96785.4 3560.23  19
  -1  -3  11 103345. 3940.87  31
   1  -3 -11 98757.3 3574.27   7
  -1   3  11 103386. 3795.23  22
  -1   3  11 98566.8 4034.11  15
   1   3 -11 108311. 3974.87  30
   1  -3 -10 59744.5 2110.70  23
  -1   3  10 53952.2 2151.58  14
  -1  -3  10 53798.8 2207.53  22
   1  -3 -10 54140.4 2669.82  30
   1  -3 -10 57474.6 2535.65  20
   1  -3 -10 56836.0 2322.57   7
  -1  -3  10 56848.6 2845.45  16
   1  -3 -10 57590.2 2533.75  11
  -1  -3  10 60100.2 2727.25  17
   1   3 -10 56484.4 2388.35  23
  -1   3  10 54415.2 2193.37  16
   1   3 -10 60967.0 2640.67  30
  -1   3  10 55280.7 2343.14  12
   1   3 -10 52809.8 2255.54  19
  -1  -3  10 53650.2 2650.69   5
   1   3 -10 59025.3 2463.71   4
   1   3 -10 57023.4 2218.48   7
   1  -3 -10 56219.5 2511.06  21
  -1   3  10 56009.8 2473.32  17
  -1  -3  10 53301.3 2296.54  26
  -1  -3  10 59589.6 2596.50  31
  -1   3  10 55586.5 2439.41  22
  -1  -3  10 53848.0 2196.15  24
  -1   3  10 55761.9 2155.77  31
  -1  -3  10 54713.0 2383.53  12
   1  -3  -9 70913.1 2753.98  20
   1  -3  -9 68540.1 2298.46  23
  -1  -3   9 67853.9 2740.26  31
   1   3  -9 68876.6 2626.54   4
   1  -3  -9 68656.9 2744.74  21
  -1  -3   9 67361.0 2588.76  12
   1   3  -9 60590.9 2406.87  19
   1   3  -9 70053.9 2771.08  30
   1   3  -9 61462.1 2534.47  23
  -1   3   9 67681.3 2430.16  14
  -1  -3   9 61930.4 2844.72   5
  -1   3   9 65607.4 2387.14  24
  -1  -3   9 66584.4 2391.47  22
  -1   3   9 66837.2 2479.77   1
  -1  -3   9 63257.3 2951.36  16
  -1  -3   9 66204.5 2509.74  26
   1  -3  -9 71859.4 2969.65  30
  -1   3   9 68443.8 2555.16  12
  -1   3   9 67920.0 2349.06  31
   1   3  -9 67942.8 2391.46   7
  -1   3   9 66782.0 2626.10  22
   1  -3  -9 72449.1 2783.33  11
  -1  -3   9 67651.8 2842.08  17
  -1   3   9 65245.6 2607.08  17
   1  -3  -9 63715.8 2455.71   7
  -1   3   9 66919.6 2381.33  16
  -1   3   8 46222.5 1733.09  16
   1   3  -8 46576.7 2048.77  30
   1   3  -8 44314.5 1930.45  23
  -1   3   8 47664.5 1874.18  14
  -1  -3   8 46747.5 1934.05  12
   1  -3  -8 50127.6 1718.86  23
  -1   3   8 47962.3 1908.09  12
  -1  -3   8 44099.0 2192.70   5
   1   3  -8 46731.6 1953.17   4
  -1   3   8 46972.9 1931.91   1
   1   3  -8 47301.4 1767.68   7
   1  -3  -8 44859.1 2019.26  20
  -1   3   8 46447.7 1950.71  17
   1  -3  -8 45053.0 2031.73  11
   1  -3  -8 40771.5 2085.58  30
   1   3  -8 41359.8 1198.89  14
  -1  -3   8 44919.9 1731.61  22
  -1  -3   8 47365.1 1888.18  26
  -1   3   8 45924.8 1849.18  24
  -1  -3   8 42651.1 2210.05  16
   1  -3  -8 45189.5 1845.68   7
  -1  -3   8 46318.4 2041.43  31
  -1  -3   8 46865.4 2131.02  17
  -1   3   8 47294.8 1980.56  22
   1  -3  -8 47431.0 2063.83  21
   1   3  -8 46227.9 1820.50  19
  -1   3   8 46240.9 1717.13  31
  -1  -3   7 699.384 207.396  26
  -1  -3   7 41.6094 169.251   5
  -1   3   7 678.508 220.124   1
  -1  -3   7 2018.47 330.018  12
   1  -3  -7 470.431 196.338  20
  -1   3   7 475.482 90.3830   5
   1   3  -7 1237.75 234.309   7
   1   3  -7 633.916 222.123  29
   1   3  -7 1068.00 273.611  30
  -1   3   7 671.919 202.029  24
  -1   3   7 394.874 169.257  14
   1   3  -7 842.870 256.626  23
   1  -3  -7 295.652 194.877  30
  -1   3   7 530.784 209.896  22
  -1  -3   7 459.055 190.715  17
   1   3  -7 1176.34 245.327  19
  -1  -3   7 460.806 154.031  22
   1  -3  -7 427.228 155.805   7
  -1   3   7 634.651 200.281  17
   1  -3  -7 579.237 146.994  23
  -1  -3   7 622.394 244.754  16
  -1  -3   7 832.455 248.321  31
   1   3  -7 532.956 83.1917  14
   1  -3  -7 325.334 166.550  21
  -1   3   7 632.444 166.442  16
  -1   3   7 780.230 220.713  12
   1   3  -7 851.844 244.610   4
   1  -3  -7 760.038 251.159  11
  -1  -3   6 1826.57 254.801  22
   1   3  -6 2149.50 345.309  23
  -1  -3   6 2268.20 361.300  31
  -1   3   6 2014.60 340.475  14
  -1   3   6 1861.78 308.735  12
   1  -3  -6 1885.21 348.272  20
  -1   3   6 2212.39 349.546  24
   1   3  -6 2369.02 303.133  19
  -1   3   6 2372.15 339.354  17
   1   3  -6 2240.64 287.601   7
   1   3  -6 2174.33 330.282   4
  -1  -3   6 1766.82 382.244   5
  -1  -3   6 1966.41 313.950  12
  -1  -3   6 1838.18 292.267  26
  -1   3   6 1539.36 283.736  22
  -1   3   6 2088.06 266.660  16
  -1   3   6 1811.09 170.837   5
  -1  -3   6 1752.87 376.231  16
   1  -3  -6 2272.98 277.142  23
   1  -3  -6 2411.41 379.005  11
   1   3  -6 2376.86 337.482  29
   1   3  -6 2717.90 390.086  30
  -1  -3   6 2140.08 360.230  17
   1  -3  -6 2499.10 379.503  21
  -1  -3   5 24626.2 933.813  22
  -1   3   5 23439.1 934.771  16
   1   3  -5 23217.0 968.086   7
  -1   3   5 23564.1 1227.41  24
   1  -3  -5 26822.6 1024.07  23
   1   3  -5 25095.4 1166.44  30
  -1   3   5 23034.1 1074.15  17
   1   3  -5 24397.0 1097.24  29
  -1   3   5 22461.3 758.253   5
   1  -3  -5 23299.6 1194.55  21
   1  -3  -5 22142.3 1179.13  11
  -1  -3   5 24206.2 1194.67  17
   1   3  -5 22691.5 1105.17   4
  -1   3   5 22957.5 1072.27  12
  -1  -3   5 25484.6 1214.35  31
   1   3  -5 22061.8 961.971  19
   1  -3  -5 22239.3 1179.95  20
  -1  -3   5 23386.4 1045.25  26
  -1  -3   5 24147.7 1332.42  16
  -1  -3   5 22565.0 1058.00  12
  -1   3   5 23593.7 1133.54  22
  -1  -3   5 22645.6 1308.15   5
  -1  -3   4 13109.3 696.301  12
  -1  -3   4 11290.0 850.504   5
   1  -3  -4 12067.5 774.759  20
  -1   3   4 12759.9 691.178  17
  -1   3   4 12126.3 684.411  12
  -1   3   4 11462.5 813.617  24
  -1  -3   4 12650.2 771.362  31
   1  -3  -4 13104.7 651.712  23
   1  -3  -4 11549.5 769.541  11
   1   3  -4 11301.6 578.474  19
  -1  -3   4 12094.2 741.047  17
   1   3  -4 11810.1 706.147   4
   1  -3  -4 11362.1 746.253  21
   1   3  -4 11925.5 718.925  30
  -1   3   4 12440.0 729.045  22
   1   3  -4 11627.6 590.846   7
  -1  -3   4 12038.6 851.524  16
   1   3  -4 11563.2 668.051  29
  -1  -3   3 292417. 6930.53  31
   1   3  -3 283939. 6587.77   7
  -1   3   3 292041. 7242.47  24
   1   3  -3 275499. 6740.31  29
  -1  -3   3 292242. 7224.08   5
   1  -3  -3 282407. 6963.51  21
  -1   3   3 278907. 6768.98  12
   1   3  -3 272976. 6750.48  30
   1  -3  -3 274432. 6945.42  11
  -1  -3   3 278798. 6431.80   2
  -1  -3   3 293463. 6839.07  17
  -1   3   3 283840. 6718.14  17
  -1   3   3 286724. 6838.28  22
  -1  -3   3 253052. 6319.48  32
   1   3  -3 286551. 6516.78  19
  -1  -3   3 296550. 7140.02  16
   1  -3  -3 279974. 6944.31  20
  -1  -3   3 277669. 6700.04  12
   1   3  -2 120045. 3162.69  30
  -1  -3   2 125739. 2870.14   2
   1   3  -2 123181. 2958.27  19
  -1   3   2 130684. 3365.26  30
  -1  -3   2 123461. 3554.04   5
   1  -3  -2 116252. 3373.82  21
  -1  -3   2 120303. 2972.29  32
   1  -3  -2 123169. 3388.13  11
  -1  -3   2 123765. 3456.50  16
   1   3  -2 123155. 3081.63   7
  -1  -3   2 121910. 3136.33  12
  -1   3   2 127838. 3201.49   8
  -1  -3   2 122943. 3203.36  17
   1  -3  -2 123825. 3380.97  20
  -1  -3   2 125375. 3337.10  31
  -1   3   2 119727. 3176.38  17
  -1   3   2 116923. 3241.86  12
   1   3  -2 118052. 3194.52  29
   1   3  -2 127666. 3271.12  18
   1  -3  -1 309207. 7423.30  20
   1   3  -1 297565. 7280.09  29
  -1   3   1 297322. 7220.95   8
   1   3  -1 299440. 7156.83  30
  -1  -3   1 310202. 7367.99  31
   1   3  -1 308957. 7011.94  19
   1   3  -1 321775. 7071.42   8
   1  -3  -1 311959. 7523.75   5
   1  -3  -1 310908. 7430.60  11
  -1  -3   1 312073. 7014.47  19
   1   3  -1 300944. 7225.17  10
   1  -3  -1 306210. 7476.86  21
  -1  -3   1 305322. 7595.70   5
  -1   3   1 296888. 7297.64  19
  -1   3   1 292394. 7326.00  12
  -1  -3   1 308286. 7449.52  16
   1   3  -1 305165. 7317.66  18
  -1   3   1 344029. 7498.06  30
  -1   3   1 303425. 7190.41  29
   1   3  -1 280503. 7253.35   9
  -1  -3   1 305368. 7166.23  17
  -1  -3   0 157125. 3885.22  16
   1  -3   0 157281. 3920.24  20
   1  -3   0 169972. 3998.60  15
  -1  -3   0 156990. 3631.98  19
   1   3   0 157733. 3894.51   9
   1   3   0 161788. 3692.98  30
   1   3   0 154477. 3804.28  10
  -1  -3   0 163020. 4069.65   5
  -1  -3   0 157185. 3590.25  17
   1  -3   0 157262. 4187.06   5
  -1   3   0 136402. 3659.81   6
   1   3   0 149887. 3841.86  18
  -1   3   0 164560. 3966.13  30
   1   3   0 158703. 3683.98  12
   1   3   0 157978. 3709.72  22
   1  -3   0 147583. 4283.97  31
   1  -3   0 154954. 3922.06  11
   1   3   0 158976. 3895.25  29
  -1  -3   0 157385. 3869.78  31
   1  -3   0 145432. 3656.74   6
  -1   3   0 154880. 3705.98  29
   1   3   0 157474. 3586.48  17
  -1   3   0 155274. 3847.09  19
  -1   3   0 155075. 3921.62  12
   1  -3   1 431587. 10738.2  31
   1  -3   1 449175. 10169.3  11
  -1   3  -1 441234. 10147.5   7
   1   3   1 418165. 10210.0  10
   1  -3   1 446730. 10234.5   6
   1   3   1 415723. 10179.4  27
   1   3   1 450301. 10105.3  23
  -1   3  -1 442159. 10187.0  19
  -1   3  -1 463247. 10129.8   9
  -1  -3  -1 417017. 10480.8  20
  -1   3  -1 458592. 10301.3  30
  -1  -3  -1 469945. 10397.9   3
   1   3   1 452816. 10166.5  22
  -1  -3  -1 428223. 10144.1  31
   1   3   1 394725. 10420.0   6
  -1  -3  -1 464454. 10290.1   5
   1   3   1 439337. 9986.13  12
   1   3   1 442532. 10182.7  18
   1  -3   1 448488. 10172.1  20
  -1   3  -1 431023. 10024.4  29
  -1  -3  -1 466106. 10393.6  25
   1  -3   1 451588. 10790.8  16
   1  -3   1 457544. 10718.8   5
  -1   3  -1 405507. 10352.7  25
  -1  -3  -1 456977. 10068.8  16
   1   3   1 422990. 10399.8  15
  -1   3  -1 390181. 10340.7   3
   1   3   1 448474. 10297.1   9
   1   3   1 413045. 10264.5  29
   1  -3   2 202256. 5436.83  16
  -1   3  -2 194696. 4814.33  19
  -1   3  -2 193454. 4685.59  29
  -1   3  -2 192304. 4668.31   9
  -1  -3  -2 191264. 5160.83  11
  -1   3  -2 196290. 4778.47   7
   1   3   2 197910. 4617.17  12
  -1  -3  -2 196867. 5124.57  21
  -1   3  -2 211895. 5453.09  24
   1  -3   2 191489. 4714.00  32
   1   3   2 189243. 4569.61  31
  -1  -3  -2 219676. 5220.85   3
   1   3   2 190122. 4788.82  18
   1   3   2 184646. 5221.96   6
   1   3   2 192115. 4933.74  29
  -1  -3  -2 199915. 4755.32   5
   1  -3   2 198849. 5342.04   5
  -1   3  -2 193105. 5157.06  25
  -1   3  -2 193393. 5166.20   3
  -1  -3  -2 179632. 4617.41  31
   1  -3   2 210276. 5080.95   6
   1   3   2 183965. 4996.91  15
  -1  -3  -2 213054. 5178.72  25
  -1   3  -2 207859. 4922.65  30
   1   3   2 197270. 4916.48  27
  -1  -3  -2 191549. 5158.79  20
   1   3   2 200867. 4869.86  22
   1  -3   2 188417. 5309.32  31
   1  -3   3 288286. 7183.71  32
  -1  -3  -3 329457. 7175.39   5
   1  -3   3 301060. 7901.46  31
  -1  -3  -3 336008. 7923.40  25
  -1  -3  -3 306267. 7692.49  21
   1  -3   3 305326. 8066.10  16
  -1   3  -3 305981. 7408.59  19
   1   3   3 312528. 7223.27  12
  -1   3  -3 303374. 7494.65  30
   1  -3   3 319076. 7829.51   6
  -1   3  -3 326488. 7993.73   3
   1   3   3 307388. 7502.54  22
  -1   3  -3 313908. 7384.99   7
   1   3   3 295337. 7967.83   6
   1  -3   3 314533. 7994.79   5
  -1   3  -3 304387. 7889.97  25
  -1  -3  -3 307300. 7795.08  20
  -1   3  -3 334797. 8026.50  24
   1  -3   3 309995. 7437.37   2
   1   3   3 293310. 7675.89  15
   1   3   3 307530. 7579.26  27
   1   3   3 297662. 7136.42  17
  -1  -3  -3 307079. 7798.35  11
  -1   3  -3 298914. 7306.03  29
  -1  -3  -4 215787. 5744.90  21
  -1   3  -4 215765. 6064.23  25
   1   3   4 206925. 5850.23  15
   1  -3   4 213417. 5958.20  31
   1   3   4 219030. 5631.21  22
  -1   3  -4 215427. 5462.99   7
   1  -3   4 212354. 6028.73   5
   1  -3   4 229450. 6058.99   6
  -1  -3  -4 235249. 6114.56  25
  -1  -3  -4 199764. 5503.44  30
   1   3   4 218039. 5327.49  12
   1   3   4 208431. 5301.98  17
  -1   3  -4 219754. 5604.14  30
  -1  -3  -4 222969. 5861.39  20
   1   3   4 228005. 5731.74  27
   1  -3   4 209322. 6125.56  16
  -1   3  -4 217033. 5386.25   4
   1  -3   4 215325. 5225.90  32
   1  -3   4 217752. 5543.74   2
  -1   3  -4 211906. 5840.32  23
  -1   3  -4 214947. 5514.84  19
   1   3   4 225115. 6203.42   6
   1   3   4 226972. 5018.80  23
  -1  -3  -4 219828. 5847.46  11
  -1   3  -5 157580. 4342.54  30
  -1   3  -5 159967. 4527.32  23
  -1   3  -5 152642. 4103.73   4
  -1  -3  -5 141992. 3759.72   5
   1   3   5 150856. 4094.12  17
   1   3   5 158951. 4393.07  22
   1   3   5 156866. 4659.85  15
   1   3   5 158396. 4078.25  12
  -1  -3  -5 162725. 4536.08  11
  -1   3  -5 154932. 4861.84  25
  -1  -3  -5 155365. 4420.55  21
  -1  -3  -5 161281. 4522.76  20
  -1  -3  -5 144949. 4280.47  30
  -1   3  -5 163710. 4215.79   7
   1  -3   5 160029. 4310.37   2
   1  -3   5 152616. 4738.11   5
   1  -3   5 162361. 4683.94  31
   1   3   5 158640. 4948.05   6
  -1   3  -5 160023. 4262.49  19
   1   3   5 157445. 4505.44  14
   1  -3   5 163279. 4851.17   6
   1  -3   5 152122. 4857.10  16
   1   3   5 159551. 4559.08   1
   1   3   5 159858. 3718.23  31
  -1  -3  -5 169837. 4914.34  25
   1   3   6 25268.7 1143.93  17
  -1  -3  -6 22092.6 1155.25   7
  -1  -3  -6 25519.0 1324.05  11
  -1  -3  -6 24584.4 1280.25  21
   1   3   6 23435.3 1421.01  15
   1  -3   6 23683.4 1200.49  12
  -1  -3  -6 26227.3 813.089  23
  -1   3  -6 25219.8 1158.34   7
  -1  -3  -6 20731.8 759.281   5
  -1  -3  -6 27782.2 1631.93  25
  -1  -3  -6 24303.6 1295.36  20
  -1   3  -6 23983.5 1094.50   4
   1  -3   6 22924.0 1416.45   5
   1  -3   6 25049.1 1566.16   6
   1   3   6 24588.6 838.659  31
   1  -3   6 22376.2 1479.52  16
  -1   3  -6 24057.8 1229.01  30
   1  -3   6 23096.2 1198.77   2
   1   3   6 24275.3 1261.61  22
   1  -3   6 22106.6 1330.21  31
   1  -3   6 23138.1 1180.78  22
   1   3   6 24643.0 1587.54   6
   1   3   6 24009.2 1300.01   1
  -1   3  -6 24151.1 1173.79  19
  -1   3  -6 23795.2 1278.31  23
   1   3   6 25135.1 1308.74  14
   1   3   6 23485.2 1060.74  12
  -1  -3  -6 22545.8 1205.61  30
   1  -3   7 12504.3 1009.74  31
  -1  -3  -7 11445.3 477.651   5
  -1   3  -7 11663.7 1141.17  25
   1  -3   7 15605.3 1297.08   6
  -1   3  -7 13490.6 932.173  30
  -1  -3  -7 12512.8 914.818  21
  -1   3  -7 12623.4 914.682  23
   1  -3   7 13492.3 905.024  12
   1   3   7 11979.4 1048.24  15
   1   3   7 12912.2 618.163  31
  -1  -3  -7 11967.4 904.064  30
   1  -3   7 13115.1 1080.47   5
   1   3   7 13474.7 813.008  12
   1   3   7 12109.0 833.132  17
  -1  -3  -7 13549.2 958.898  20
   1   3   7 13076.6 1191.14   6
  -1  -3  -7 13267.4 894.726   7
  -1   3  -7 12043.2 848.104  19
  -1  -3  -7 13926.9 581.233  23
  -1  -3  -7 12951.2 597.339  24
  -1   3  -7 12013.8 785.508   4
   1   3   7 12112.9 648.333  16
   1  -3   7 12160.7 1110.95  16
   1  -3   7 11364.5 866.445   2
   1  -3   7 12862.7 889.191  22
  -1  -3  -7 13756.8 969.521  11
  -1   3  -7 12372.0 824.357   7
   1   3   7 12721.2 938.485  22
  -1  -3  -7 14435.1 1223.25  25
  -1  -3  -8 1834.15 376.442  20
   1  -3   8 2395.03 471.141   5
  -1  -3  -8 2491.63 447.884  30
   1   3   8 2038.22 269.395  16
   1   3   8 1987.00 500.963   6
   1  -3   8 1893.27 460.738  16
   1   3   8 2324.25 357.525  12
   1   3   8 1951.83 422.478  15
   1  -3   8 1819.87 369.666  26
  -1   3  -8 2327.86 364.351   4
  -1   3  -8 1664.40 325.123  19
   1  -3   8 2091.45 533.370   6
  -1  -3  -8 2090.03 383.373   7
   1   3   8 1428.51 342.003  22
   1  -3   8 1625.41 392.174  31
  -1  -3  -8 2476.78 404.292  21
  -1  -3  -8 2287.95 401.125  11
   1  -3   8 2060.77 379.291  12
  -1   3  -8 1819.41 508.806  25
  -1  -3  -8 2317.00 242.477  23
   1   3   8 1888.33 239.500  31
  -1   3  -8 2191.61 398.643  30
   1  -3   8 2028.88 374.230  22
  -1   3  -8 2255.97 399.953  23
   1   3   8 2201.17 382.292  17
  -1   3  -8 2291.84 365.299   7
   1   3   9 880.697 308.312  22
  -1  -3  -9 602.743 227.885  20
  -1   3  -9 411.657 193.958   4
   1  -3   9 390.820 213.988  12
  -1  -3  -9 99.4568 134.586   7
   1   3   9 542.428 196.864  17
   1   3   9 460.259 209.810  12
  -1  -3  -9 404.456 226.155  11
   1   3   9 642.359 241.952   1
  -1  -3  -9 630.762 148.113  23
   1   3   9 483.240 327.023  15
  -1  -3  -9 784.489 280.282  21
   1  -3   9 738.298 281.827  22
   1   3   9 792.115 204.582  16
  -1   3  -9 570.731 237.837  19
   1  -3   9 485.902 247.295  31
  -1   3  -9 734.538 261.806  30
   1   3   9 905.129 265.495  14
   1  -3   9 333.756 210.491  16
  -1   3  -9 88.2141 118.078  23
  -1  -3  -9 331.174 192.994  30
   1   3   9 671.598 166.082  31
   1   3   9 581.859 352.683   6
   1  -3   9 639.914 305.586   5
  -1   3  -9 100.980 139.412   7
   1  -3   9 877.660 390.922   6
   1   3  10 6345.10 705.028  14
  -1  -3 -10 5395.48 680.611  20
  -1   3 -10 6464.66 682.936   4
   1   3  10 6474.74 1013.58   6
   1   3  10 6129.78 698.275   1
  -1   3 -10 5487.73 657.029  23
  -1  -3 -10 5691.35 702.939  21
   1  -3  10 7159.77 779.536  22
   1  -3  10 5861.58 787.425   5
  -1  -3 -10 7347.00 789.800  11
  -1   3 -10 6368.99 729.071  19
  -1  -3 -10 5423.31 709.270  30
  -1   3 -10 6099.80 671.333   7
   1   3  10 6211.48 729.849  17
   1  -3  10 6198.43 731.737  12
   1   3  10 6170.66 665.896  12
   1  -3  10 6669.40 1031.26   6
  -1  -3 -10 6577.00 738.544   7
   1  -3  10 6597.56 849.830  31
  -1   3 -10 7389.35 807.428  30
   1   3  10 4896.58 800.279  15
   1   3  10 7360.38 829.974  22
   1  -3  10 5709.17 857.329  16
   1   3  11 58121.4 2481.31  12
  -1  -3 -11 57529.2 2621.20  21
  -1  -3 -11 60237.2 2619.73  20
   1  -3  11 58368.8 2623.87  22
   1   3  11 61162.1 2794.65  22
   1  -3  11 62362.0 3568.24  15
  -1  -3 -11 57857.5 2555.05   7
  -1   3 -11 56749.1 2550.90  19
   1   3  11 67153.9 3607.92   6
  -1   3 -11 62892.7 2747.44  30
   1   3  11 56858.8 3088.37  15
   1   3  11 59557.5 2537.77  14
   1   3  11 52643.6 2559.63  17
   1  -3  11 69949.8 3660.95   6
  -1   3 -11 59254.0 2478.66   4
   1  -3  11 62126.1 2924.62  31
  -1  -3 -11 59395.5 2748.69  30
  -1  -3 -11 62927.0 2676.97  11
   1  -3  11 57005.7 3075.00  16
  -1   3 -11 56695.7 2450.29  23
   1  -3  11 60557.8 2647.92  12
  -1   3 -11 57652.4 2460.97   7
   1  -3  11 54654.7 2759.58   5
   1   3  12 34718.7 2443.11  15
  -1  -3 -12 37978.4 2182.94  30
  -1   3 -12 36567.0 2104.01  30
   1   3  12 39096.2 2228.76  22
  -1  -3 -12 35454.2 1989.15  20
  -1   3 -12 37253.3 1945.80   4
  -1  -3 -12 36951.3 2087.93  21
  -1  -3 -12 35540.1 1981.60   7
  -1  -3 -12 35799.2 2007.50  11
   1  -3  12 37835.7 2097.56  12
   1  -3  12 37388.1 2078.48  22
   1  -3  12 38382.7 2869.85  15
   1   3  12 44930.7 3000.94   6
   1  -3  12 32789.0 2099.66   5
  -1   3 -12 37947.5 2058.95  19
   1  -3  12 33807.7 2388.89  16
   1  -3  12 42075.1 2912.47   6
   1  -3  12 34997.3 2210.47  31
   1   3  12 35734.2 1941.27  12
  -1   3 -12 37861.3 1961.40   7
  -1   3 -12 34989.9 1872.56  23
  -1  -3 -13 70933.8 3125.44   7
   1  -3  13 67629.6 3164.25  22
  -1  -3 -13 76879.6 3204.75  20
   1   3  13 69175.0 3766.30  15
   1   3  13 69997.4 3327.65  22
   1  -3  13 73966.3 3775.23  16
  -1  -3 -13 74507.6 3179.14  11
  -1  -3 -13 72314.8 3330.70  30
  -1  -3 -13 72958.1 3240.38  21
  -1   3 -13 69879.3 3015.41   4
  -1   3 -13 72372.1 3188.07  19
   1  -3  13 74813.5 3290.70  12
   1   3  13 72853.6 3108.57  12
  -1   3 -13 74091.6 3059.44   7
   1  -3  13 77481.7 4392.55  15
   1  -3  13 77216.1 4343.19   6
   1   3  13 75348.7 4238.23   6
   1  -3  13 74057.0 3540.93  31
  -1   3 -13 77713.0 3395.18  30
  -1   3 -13 71566.3 2950.00  23
  -1   3 -14 38170.1 2324.28  30
  -1  -3 -14 35520.0 2135.15   7
  -1  -3 -14 35758.6 2302.49  30
   1  -3  14 39763.0 3179.54  15
  -1   3 -14 37454.1 2245.88  19
  -1  -3 -14 36130.6 2212.02  21
   1   3  14 41461.9 3176.36   6
  -1   3 -14 38534.7 2148.36   4
   1   3  14 36495.6 2149.97  12
  -1  -3 -14 37337.4 2176.00  20
  -1  -3 -14 37022.2 2173.53  11
   1   3  14 38724.8 2438.64  22
   1   3  14 36354.1 2723.82  15
   1  -3  14 35645.3 2238.94  22
   1  -3  14 39337.9 3154.65   6
   1  -3  14 41358.1 2394.42  12
  -1   3 -14 38222.8 2130.40   7
   1  -3  14 37912.3 2701.79  16
  -1  -3 -15 58482.6 2893.52  20
   1  -3  15 64204.8 4280.11   6
  -1  -3 -15 62229.1 3189.69  30
  -1   3 -15 62947.3 3206.14  30
   1  -3  15 56260.6 4015.51  15
  -1   3 -15 55985.0 2960.49  19
  -1  -3 -15 60369.4 3051.20  21
   1   3  15 56259.7 3599.94  15
   1   3  15 58922.9 3224.41  22
   1  -3  15 58412.9 3080.29  12
  -1  -3 -15 60775.6 2954.02  11
  -1  -3 -15 58039.1 2931.01   7
  -1  -3 -15 52865.4 3014.08  19
  -1   3 -15 55203.8 2780.19   4
   1   3  15 63187.8 4200.65   6
   1   3  15 57270.1 2912.06  12
   1  -3  15 53278.1 2958.86  22
  -1   3 -15 60814.5 2892.44   7
   1  -3  16 45931.9 3722.58  15
   1   3  16 50132.9 3838.66   6
  -1   3 -16 46766.8 2715.81  19
  -1   3 -16 41821.5 2457.95   7
  -1  -3 -16 47620.8 2854.57  30
   1  -3  16 52600.9 3999.17   6
  -1  -3 -16 40085.6 2473.53   7
   1   3  16 42924.0 2818.48  22
  -1  -3 -16 41644.9 2708.34  19
   1  -3  16 41720.8 2627.98  22
  -1  -3 -16 42630.2 2602.68  21
  -1   3 -16 44124.9 2721.05  30
   1   3  16 43920.2 2587.73  12
   1  -3  17 46377.2 3884.34  15
  -1   3 -17 44051.1 2821.47  30
  -1  -3 -17 42574.5 2795.84  30
   1   3  17 41806.5 2640.58  12
  -1  -3 -17 43760.3 2715.99  21
   1   3  17 46443.4 3035.03  22
  -1   3 -17 43020.2 2700.05  29
   1   4 -18 2840.01 758.843   4
  -1  -4  17 70046.9 4674.06   6
  -1  -4  17 65647.6 4607.07  15
   1  -4 -17 60039.0 3155.74   7
   1   4 -17 62197.3 3514.67  30
  -1  -4  17 61324.9 3421.03  12
   1   4 -17 62246.2 3384.57  29
   1  -4 -17 61248.9 3383.18  20
  -1   4  17 59856.4 3285.25  12
   1   4 -17 63896.1 3109.27   7
   1  -4 -17 67384.4 3513.85  11
  -1   4  17 69444.9 3619.91  22
  -1   4  17 68043.0 4529.97   6
   1  -4 -17 67223.9 3580.70  21
   1   4 -17 59231.0 3160.94  19
   1  -4 -17 62066.2 3644.35  30
   1   4 -17 60266.3 3263.71   4
   1  -4 -16 1043.99 499.625  30
  -1  -4  16 1230.76 580.614  16
   1   4 -16 1061.55 440.498  30
  -1   4  16 543.939 380.869  22
  -1  -4  16 2413.42 866.338   6
   1   4 -16 932.426 397.432  23
  -1  -4  16 1011.54 434.578  12
  -1   4  16 862.123 409.090  17
   1  -4 -16 759.246 387.358  11
   1  -4 -16 1066.47 505.468  20
   1   4 -16 1060.16 372.465   7
   1   4 -16 982.763 454.293  29
   1  -4 -16 1398.28 559.112  21
   1  -4 -16 1883.53 514.893   7
   1   4 -16 1115.55 422.677   4
  -1   4  16 315.918 402.204   6
  -1  -4  16 1949.48 686.200  31
   1   4 -16 1137.88 411.860  19
  -1   4  16 1248.10 462.923  12
   1   4 -15 39243.8 2537.01  30
  -1   4  15 36324.9 2398.59  22
   1  -4 -15 37600.6 2431.50  20
  -1  -4  15 37010.3 2858.19  16
   1  -4 -15 37555.9 2256.31   7
   1  -4 -15 44428.5 2657.09  21
   1  -4 -15 38530.0 2607.54  30
  -1  -4  15 37659.5 2622.21  31
   1  -4 -15 41789.7 2546.94  11
  -1  -4  15 39358.8 2247.97  22
  -1   4  15 40283.7 2529.51  17
  -1  -4  15 40814.6 2494.75  12
   1   4 -15 38944.3 2378.88   4
   1   4 -15 39534.3 2185.94   7
   1   4 -15 41995.3 2355.81  23
  -1   4  15 46508.3 3328.68   6
   1   4 -15 37879.2 2259.25  19
  -1   4  15 39318.8 2363.78  12
   1   4 -15 44045.2 2513.42  29
   1   4 -14 226.885 227.697  19
   1  -4 -14 192.583 258.258  20
  -1   4  14 618.355 334.141  17
   1  -4 -14 965.678 442.211  21
  -1  -4  14 257.471 377.958  16
   1  -4 -14 1131.55 478.085  30
  -1  -4  14 642.621 369.202  12
   1   4 -14 119.337 252.609  23
   1   4 -14 388.501 259.821   7
   1  -4 -14 697.231 393.400  11
  -1   4  14 532.779 428.397   6
   1  -4 -14 167.523 236.515   7
  -1  -4  14 155.177 233.757  22
  -1  -4  14 466.341 393.661  31
  -1   4  14 798.204 348.357  12
   1   4 -14 691.885 529.074  30
   1   4 -14 53.5739 293.848   4
   1   4 -14-236.252 338.102  29
  -1   4  14-21.9980 230.754  22
  -1   4  13 1574.31 467.514  17
  -1  -4  13 1640.27 439.814  12
   1  -4 -13 1847.33 511.919  20
   1  -4 -13 1945.05 527.437  11
   1   4 -13 1480.89 393.779  19
   1   4 -13 1369.06 417.289  29
  -1  -4  13 1875.48 553.740  31
   1  -4 -13 2428.85 500.585   7
  -1   4  13 1841.53 597.981   6
   1  -4 -13 2350.88 592.953  30
   1   4 -13 2472.58 558.684   4
  -1  -4  13 1547.51 529.321  17
  -1  -4  13 1293.25 562.884  16
  -1  -4  13 1701.77 541.612   5
   1   4 -13 1914.20 415.280   7
   1   4 -13 2205.42 488.386  23
   1   4 -13 1772.89 488.696  30
  -1  -4  13 1242.43 409.327  22
   1  -4 -13 1963.94 507.004  21
  -1   4  13 1304.77 379.603  12
  -1   4  13 1935.31 486.367  22
   1  -4 -12 597.958 263.910   7
  -1  -4  12 221.297 200.566  12
   1  -4 -12 356.923 337.155  21
   1   4 -12 258.146 241.795  30
  -1  -4  12 190.824 208.357  22
   1   4 -12 120.540 192.415  29
  -1   4  12-57.3729 290.072   6
   1  -4 -12 69.9847 293.327  11
  -1  -4  12 123.835 288.691   5
  -1   4  12 272.131 195.959  12
   1   4 -12 134.996 173.521   7
  -1   4  12 160.404 237.137  15
   1  -4 -12 1121.47 457.561  30
   1   4 -12 399.752 252.521   4
  -1  -4  12 74.7338 240.381  31
   1   4 -12 346.655 236.883  23
  -1   4  12 624.623 317.216  22
   1   4 -12 514.986 290.173  19
  -1  -4  12 302.584 257.270  17
   1  -4 -12 190.629 275.198  20
  -1  -4  12 499.306 370.839  16
  -1   4  12 441.034 286.615  17
   1  -4 -12 463.807 202.546  23
  -1  -4  11 3077.71 520.879  12
   1  -4 -11 2152.32 418.220   7
  -1   4  11 3779.50 496.731  31
  -1   4  11 3219.61 595.480  15
  -1  -4  11 2159.21 532.678  17
  -1   4  11 3092.29 548.977  22
   1   4 -11 2399.31 483.945  29
   1   4 -11 3494.92 608.064  30
  -1   4  11 3282.05 545.093  12
   1  -4 -11 3161.41 440.694  23
   1   4 -11 2612.67 494.751   4
   1  -4 -11 3463.21 632.928  21
   1  -4 -11 3061.51 569.452  11
  -1  -4  11 1992.32 471.609  31
   1  -4 -11 3756.31 625.919  20
   1   4 -11 3095.51 475.975   7
  -1  -4  11 3298.05 538.853  26
  -1  -4  11 2818.66 659.044  16
  -1  -4  11 2282.18 422.599  22
  -1   4  11 3022.55 482.924   1
   1  -4 -11 2539.93 589.392  30
   1   4 -11 2780.39 517.544  23
   1   4 -11 3127.36 507.228  19
  -1  -4  11 2665.52 604.065   5
  -1   4  11 3302.32 562.419  17
   1   4 -10 2485.67 467.480   4
  -1   4  10 2738.98 509.205  15
   1  -4 -10 1368.73 321.420   7
  -1  -4  10 2466.63 514.460  17
   1   4 -10 2430.10 412.052   7
   1   4 -10 3568.97 599.239  30
   1   4 -10 1993.75 407.131  29
   1  -4 -10 1677.27 407.011  11
   1   4 -10 1374.02 359.635  23
   1  -4 -10 1771.69 452.825  20
  -1   4  10 2128.18 411.696  12
  -1   4  10 2208.13 444.529  17
  -1  -4  10 2055.86 363.837  22
  -1   4  10 1961.86 343.327  31
  -1  -4  10 2397.10 442.437  26
   1   4 -10 2321.89 412.084  19
   1  -4 -10 2727.91 555.513  21
  -1  -4  10 2805.54 484.156  12
   1  -4 -10 1829.33 459.462  30
  -1  -4  10 1664.07 439.644   5
  -1   4  10 2227.65 423.908  22
   1  -4 -10 2434.17 363.160  23
  -1  -4  10 1576.91 492.469  16
  -1  -4  10 1773.26 433.669  31
  -1   4   9 52486.3 1947.57  16
   1   4  -9 51659.0 2104.31  19
  -1   4   9 51648.8 2242.95  17
  -1  -4   9 56364.4 2319.52  12
  -1  -4   9 55836.1 2776.81  16
   1  -4  -9 54024.6 2451.73  20
   1  -4  -9 53932.0 2588.21  30
   1  -4  -9 55086.4 2472.17  11
  -1   4   9 53174.1 2227.25  12
  -1  -4   9 54287.1 2697.02   5
  -1  -4   9 54013.4 2075.60  22
  -1   4   9 52745.4 2192.16  24
   1   4  -9 54596.3 2300.42   4
  -1  -4   9 55887.1 2539.81  17
  -1  -4   9 56002.0 2254.40  26
   1  -4  -9 56027.3 2474.74  21
   1   4  -9 55188.6 2291.40  29
   1   4  -9 53324.1 2346.92  23
  -1   4   9 53074.7 2357.50  15
  -1   4   9 54005.4 2014.51  31
  -1  -4   9 55525.6 2499.30  31
  -1   4   9 54511.1 2353.14  22
   1  -4  -9 51792.8 2201.35   7
   1  -4  -9 53962.4 1971.04  23
   1   4  -9 54864.5 2101.68   7
   1   4  -9 53230.1 2378.85  30
  -1   4   8 9618.27 806.328  24
  -1  -4   8 9904.65 907.444  31
   1  -4  -8 9204.74 646.842  23
  -1  -4   8 8575.18 655.269  22
  -1  -4   8 8785.00 955.871   5
   1   4  -8 8738.19 810.450  23
   1   4  -8 8972.51 705.206  19
   1  -4  -8 7358.37 835.299  30
   1   4  -8 9206.76 695.851   7
  -1   4   8 9394.98 777.750  17
   1   4  -8 10079.3 821.977  29
  -1   4   8 9417.91 814.316  15
   1  -4  -8 8320.99 846.297  11
   1  -4  -8 7711.96 708.690   7
  -1   4   8 9226.01 628.685  16
   1  -4  -8 9229.81 873.353  20
  -1   4   8 7895.29 721.019  12
  -1  -4   8 8677.55 866.552  17
  -1   4   8 8678.47 794.239  22
   1   4  -8 8804.82 769.395   4
   1   4  -8 8421.56 804.921  30
  -1  -4   8 9305.62 799.342  12
  -1  -4   8 8221.90 727.057  26
  -1  -4   8 9132.79 984.321  16
   1  -4  -8 9055.33 858.711  21
  -1  -4   7 88120.6 3469.21   5
   1  -4  -7 88743.6 3209.15  11
  -1   4   7 89770.1 2636.94  16
  -1   4   7 88392.7 3072.93  22
   1  -4  -7 87993.3 3204.48  20
  -1  -4   7 93809.0 3534.83  16
   1   4  -7 92182.6 2811.44   7
  -1  -4   7 96713.7 3273.69  17
   1   4  -7 89653.9 3028.92   4
   1  -4  -7 93164.1 2756.44  23
  -1  -4   7 90395.6 3217.10  31
  -1  -4   7 93106.2 2965.79  26
  -1  -4   7 89560.9 2987.66  12
  -1   4   7 93044.1 3156.62  24
   1   4  -7 90379.5 3096.72  30
   1   4  -7 89805.5 2977.69  29
  -1   4   7 83377.0 3120.03   1
  -1   4   7 85745.3 2926.49  15
   1   4  -7 89367.4 2813.01  19
  -1   4   7 86146.5 3110.75  14
   1  -4  -7 90835.5 3206.76  21
  -1   4   7 95793.1 2997.57  17
  -1   4   7 87173.9 2914.67  12
   1   4  -7 92475.6 3167.51  23
  -1  -4   7 92392.6 2756.91  22
   1   4  -6 8221.85 684.250  30
  -1   4   6 7981.11 603.876  15
   1   4  -6 8064.73 578.443   7
   1   4  -6 8462.78 692.578   4
   1  -4  -6 9222.59 594.618  23
  -1  -4   6 7144.05 602.424  26
   1  -4  -6 8364.04 761.123  11
  -1  -4   6 7977.03 845.544   5
  -1   4   6 7287.65 603.105  17
  -1  -4   6 7573.50 812.461  16
   1  -4  -6 7575.25 722.110  20
  -1   4   6 8244.59 749.407  24
   1   4  -6 8140.80 579.044  19
   1  -4  -6 7828.34 721.969  21
   1   4  -6 7891.42 642.729  29
  -1  -4   6 7265.04 687.630  17
  -1   4   6 7868.15 680.710  22
  -1   4   6 7473.09 492.324  16
  -1  -4   6 8432.76 759.572  31
  -1   4   6 7692.60 625.605  12
  -1  -4   6 10176.1 719.146  12
  -1   4   5 345032. 8999.66  24
   1   4  -5 337031. 8300.66  19
  -1   4   5 352055. 8553.71  12
  -1  -4   5 351141. 9144.31  16
  -1  -4   5 352759. 9240.35   5
  -1   4   5 345499. 8274.26  15
  -1   4   5 318431. 7980.24   5
   1   4  -5 342340. 8547.27  29
  -1  -4   5 365681. 8804.78  17
  -1   4   5 355322. 8505.47  17
  -1  -4   5 361831. 8575.98  12
   1  -4  -5 353170. 8911.89  11
   1   4  -5 354924. 8653.65  30
   1   4  -5 353717. 8379.74   7
  -1  -4   5 353712. 8865.31  31
  -1   4   5 356208. 8704.80  22
   1  -4  -5 342672. 8856.17  21
   1  -4  -5 357386. 8916.08  20
   1   4  -5 357928. 8639.46   4
  -1   4   4 7896.79 740.486  24
   1   4  -4 10069.7 650.003  30
   1  -4  -4 7513.04 655.084  20
  -1   4   4 7640.74 402.043  15
  -1  -4   4 10844.2 651.752  12
  -1   4   4 7969.88 613.936  22
   1   4  -4 8531.15 520.880   7
  -1  -4   4 8179.15 663.408  31
  -1  -4   4 7680.49 716.354  16
   1   4  -4 8531.16 487.624  19
  -1   4   4 8333.92 553.263  17
  -1   4   4 7771.85 571.984  12
  -1  -4   4 7662.75 609.178  17
  -1  -4   4 8400.32 449.961   2
   1   4  -4 8501.56 593.117  29
   1  -4  -4 8418.25 685.808  21
  -1  -4   4 7866.87 762.245   5
   1  -4  -4 8338.91 687.074  11
   1   4  -3 394280. 9628.53   7
  -1   4   3 439525. 9977.97  30
   1  -4  -3 401263. 10105.1  21
   1   4  -3 400411. 9774.45  29
  -1  -4   3 411762. 10245.4  16
  -1  -4   3 429446. 9417.00   2
  -1  -4   3 407689. 9336.76  32
  -1  -4   3 424114. 9874.96  17
   1   4  -3 408524. 9504.21  19
  -1  -4   3 425363. 10064.0  31
   1  -4  -3 406532. 10105.8  20
  -1   4   3 404694. 9832.76  12
  -1   4   3 412868. 9898.64  22
   1  -4  -3 412328. 10121.3  11
   1   4  -3 413227. 9788.03  30
  -1   4   3 385523. 9686.47  17
  -1   4   3 431110. 10486.8  24
  -1  -4   3 405662. 10353.1   5
   1   4  -3 416412. 9774.11  13
   1   4  -2 1001.32 182.575   9
  -1  -4   2 1263.31 121.077   2
   1   4  -2 1205.88 180.145  10
  -1   4   2 1461.68 208.605  29
  -1   4   2 1543.46 261.506  30
  -1  -4   2 966.585 235.077   5
   1   4  -2 1523.72 226.238  13
   1  -4  -2 1315.89 183.756  26
  -1   4   2 1396.44 101.372  18
   1   4  -2 1971.31 176.658  19
   1  -4  -2 1295.30 238.302  20
  -1  -4   2 1362.13 241.074  31
  -1   4   2 1432.67 193.069   8
  -1   4   2 1150.62 182.677  17
  -1  -4   2 1272.98 187.923  17
   1  -4  -2 1530.81 281.903  21
  -1   4   2 1297.41 219.886  12
   1   4  -2 1603.30 210.655  30
   1   4  -2 1451.04 234.760  18
  -1  -4   2 1357.40 263.174  16
  -1   4   2 1130.60 201.580  19
   1  -4  -2 1053.98 225.586  11
   1   4  -2 1365.81 210.878  29
   1  -4  -2 1133.35 213.190   5
   1  -4  -1 137885. 3833.96  20
  -1   4   1 151185. 3810.38  30
   1  -4  -1 128828. 3839.61  21
   1   4  -1 140024. 3639.75  18
  -1   4   1 135392. 3679.35  12
   1  -4  -1 154122. 3615.53  28
   1   4  -1 135384. 3513.59  10
   1   4  -1 137566. 3634.83  29
   1  -4  -1 141702. 3857.79  11
  -1   4   1 138456. 3500.92   8
  -1  -4   1 137097. 3825.74  16
   1  -4  -1 141609. 3452.26  15
   1   4  -1 139536. 3504.86  30
  -1  -4   1 136823. 3770.91  31
   1  -4  -1 135692. 3898.74   5
   1   4  -1 133489. 3632.94   9
  -1   4   1 140423. 3559.93  29
  -1  -4   1 143303. 4004.66   5
   1   4  -1 141653. 3306.89   8
  -1   4   1 132058. 3624.06  19
   1   4  -1 135095. 3365.01  19
   1  -4  -1 138848. 3556.19  26
   1   4   0 26550.0 948.929  10
   1   4   0 26511.0 1001.38  18
  -1  -4   0 26106.1 1170.32   5
   1  -4   0 26397.3 1114.49  20
   1  -4   0 25735.6 1258.28   5
   1   4   0 26307.2 907.547  30
   1   4   0 25142.1 783.891  17
  -1   4   0 27378.6 933.703  29
   1   4   0 26110.3 1043.72  29
  -1   4   0 27198.7 938.891  28
   1   4   0 26033.4 1071.53  23
   1  -4   0 22647.3 1278.37  31
   1   4   0 25232.6 1038.13   9
  -1   4   0 25196.4 1045.38  12
  -1   4   0 27574.7 1016.99  19
   1  -4   0 25892.1 1106.82  11
   1   4   0 26698.0 867.577  19
   1   4   0 26621.6 905.208  12
  -1  -4   0 27357.9 1069.38  16
  -1   4   0 26536.6 1081.99  30
  -1  -4   0 26101.8 1080.10  31
   1   4   0 25793.8 905.074  22
   1   4   0 23293.6 1017.34   6
   1   4   1 59860.6 1863.75  27
   1  -4   1 60594.7 1971.10  11
  -1   4  -1 66403.9 2039.23  30
   1  -4   1 61329.7 1974.60  20
   1   4   1 72838.7 1887.78  30
   1  -4   1 62532.1 2418.18  31
   1  -4   1 68558.5 1939.45   2
   1   4   1 63641.7 1894.99  22
   1   4   1 65715.0 2123.96  15
  -1  -4  -1 64117.9 2235.73  20
   1   4   1 63957.3 1786.28  12
  -1   4  -1 60824.4 1985.76   3
  -1  -4  -1 63442.0 2002.63  31
   1   4   1 65344.7 2029.58  29
  -1   4  -1 64533.9 1922.26  19
   1   4   1 62812.4 1894.47  18
   1  -4   1 70807.0 1700.62  13
   1   4   1 61397.1 1933.48  23
   1  -4   1 63366.8 2398.22  16
  -1   4  -1 66150.7 2026.39  12
   1  -4   1 63873.6 1825.27   6
   1  -4   1 66220.4 2377.52   5
  -1   4  -1 62123.7 1980.66  25
   1   4   1 64227.1 1922.20  10
   1   4   1 56133.0 2045.55   6
  -1  -4  -1 65578.5 2055.69   5
  -1   4  -1 63634.1 1802.66  29
  -1  -4  -1 70894.3 2013.00   3
  -1  -4  -1 67476.2 1885.09  16
  -1   4  -1 62142.3 1895.86   9
  -1   4  -1 66719.1 1914.49   7
   1   4   1 65231.3 2047.69   9
  -1  -4  -1 67707.5 1995.55  25
   1   4   2 18887.1 797.908  18
  -1  -4  -2 19483.7 830.284   5
   1  -4   2 19472.0 1189.61  16
  -1   4  -2 17861.3 733.149  29
   1  -4   2 18560.9 808.405   2
  -1  -4  -2 18268.9 1023.48  21
  -1   4  -2 18176.2 948.336  25
   1   4   2 17632.1 829.646  22
   1   4   2 17056.5 816.595  27
   1   4   2 17404.8 699.861  12
   1   4   2 18206.7 620.505  16
  -1   4  -2 19387.0 1213.26  24
  -1   4  -2 17211.3 860.224  30
  -1   4  -2 17587.3 759.295   9
  -1  -4  -2 16876.5 1018.80  20
   1   4   2 20046.7 758.961  30
   1   4   2 17925.5 1012.37   6
  -1   4  -2 18244.6 950.390   3
  -1  -4  -2 17573.0 1034.99  11
  -1   4  -2 18466.1 801.491   7
  -1  -4  -2 19578.5 942.788  25
  -1  -4  -2 15364.9 755.770  31
   1  -4   2 17457.4 867.027   6
  -1  -4  -2 18084.4 660.591  16
   1   4   2 17434.2 895.136  15
  -1   4  -2 17949.6 802.422  19
   1  -4   2 16878.6 1102.75  31
   1  -4   2 16316.6 1072.97   5
   1   4   2 17325.1 884.272  29
  -1  -4  -2 20805.2 972.558   3
  -1   4  -3 29248.1 1166.28  19
  -1   4  -3 31562.8 1424.24  25
   1  -4   3 32393.2 1393.80   6
  -1   4  -3 34139.0 1674.63  24
   1  -4   3 28779.2 1020.51  32
  -1   4  -3 27983.2 1064.20   9
   1   4   3 30735.2 1257.19  22
  -1  -4  -3 32220.9 883.905  17
  -1   4  -3 33210.9 849.456  13
   1  -4   3 29975.8 1176.82   2
  -1  -4  -3 28686.8 1450.62  11
  -1  -4  -3 32092.7 1075.45   5
   1   4   3 28318.4 890.972  17
   1   4   3 29391.0 1043.93  12
  -1  -4  -3 30796.9 1428.49  21
  -1   4  -3 30493.9 1169.28   7
  -1   4  -3 30286.0 1110.62  29
   1   4   3 30352.1 1300.24  15
   1   4   3 29536.4 1495.76   6
   1   4   3 30097.2 1147.55  18
  -1   4  -3 32340.5 1278.83  30
  -1  -4  -3 28223.0 1429.80  20
   1   4   3 30061.2 1290.08  29
   1  -4   3 28626.6 1587.64  16
  -1  -4  -3 35338.9 1456.79  25
   1  -4   3 27067.4 1514.30   5
   1   4   3 28685.3 1227.44  27
   1  -4   3 29086.0 1534.90  31
   1   4   4 41844.3 1158.40  23
  -1  -4  -4 40069.1 1763.35  21
   1  -4   4 44247.3 1979.72  31
   1   4   4 42858.3 1322.21  17
  -1  -4  -4 40772.5 1837.32  11
  -1   4  -4 43175.2 1634.47  30
   1   4   4 43946.7 1673.00  27
  -1   4  -4 41316.8 1515.49   7
   1   4   4 42994.3 1652.89  22
   1  -4   4 46032.7 1894.35   6
  -1   4  -4 43252.8 1490.62  29
  -1  -4  -4 45931.0 1895.12  25
  -1  -4  -4 42210.3 1852.09  20
   1   4   4 41627.4 1964.01   6
   1  -4   4 42528.8 1554.87   2
   1  -4   4 43337.5 2017.92   5
   1   4   4 41622.8 1715.17  15
  -1  -4  -4 43557.5 1266.72   5
  -1   4  -4 42562.2 1541.07  19
   1  -4   4 41735.1 1279.62  32
  -1   4  -4 41823.6 1875.19  23
   1  -4   4 43446.1 2064.54  16
   1   4   4 42136.3 1410.27  12
  -1   4  -4 41516.4 1862.17  25
  -1  -4  -5 74227.5 2777.41  11
   1   4   5 77249.9 2616.05  22
   1  -4   5 79569.3 2939.47   6
   1   4   5 78794.0 2759.08  15
  -1  -4  -5 77943.4 2730.16  21
   1  -4   5 76265.1 3004.17   5
   1  -4   5 78862.9 2510.47   2
   1  -4   5 78771.3 2120.84  32
   1   4   5 75261.4 2305.58  12
  -1  -4  -5 75191.2 2787.10  20
  -1  -4  -5 83122.4 2972.77  25
  -1   4  -5 79356.9 2966.81  25
   1  -4   5 75724.4 2923.64  31
   1   4   5 82793.1 2680.57  27
  -1   4  -5 78129.3 2443.13   7
  -1   4  -5 76519.6 2459.10  19
   1  -4   5 75348.5 3086.18  16
  -1   4  -5 80118.3 2429.13  29
  -1   4  -5 75245.1 2796.58  23
   1   4   5 75913.4 2259.41  17
  -1   4  -5 75536.1 2563.18  30
   1   4   5 80940.9 3109.68   6
   1   4   6 25841.8 1345.34  27
  -1   4  -6 25671.9 1200.22  29
  -1   4  -6 26149.1 1318.79  30
  -1   4  -6 25632.2 1201.64   7
  -1  -4  -6 23871.0 1392.31  20
   1  -4   6 24541.4 1241.95   2
   1   4   6 24579.0 1121.61  12
   1  -4   6 26039.8 1599.31   6
   1   4   6 25566.5 1338.18  22
   1  -4   6 24153.3 1621.79  16
  -1   4  -6 26382.9 1454.07  23
  -1   4  -6 26388.2 1180.62   4
  -1  -4  -6 29098.8 1652.95  25
   1   4   6 25442.3 1445.47  15
  -1  -4  -6 22133.3 1254.13  30
   1   4   6 26441.6 1668.77   6
  -1  -4  -6 25141.1 1421.02  11
  -1  -4  -6 25490.8 1390.44  21
   1   4   6 25522.8 840.403  31
  -1   4  -6 26084.0 1238.11  19
   1   4   6 24194.0 1101.38  17
   1  -4   6 26080.4 1618.51   5
   1  -4   6 24726.4 1510.35  31
   1  -4   7 227071. 6846.48   5
  -1   4  -7 226277. 6019.60   4
  -1  -4  -7 256552. 7101.74  25
   1  -4   7 242187. 7061.75   6
   1  -4   7 233637. 6754.23  31
  -1  -4  -7 215083. 6191.63   7
   1   4   7 229277. 5987.20  12
  -1  -4  -7 236581. 6522.92  20
   1   4   7 224689. 6636.16  15
  -1   4  -7 232613. 6106.32   7
   1  -4   7 225420. 6237.90   2
  -1  -4  -7 225380. 6397.82  21
  -1   4  -7 237514. 6502.07  23
   1   4   7 217488. 5994.46  17
  -1   4  -7 235217. 7017.26  25
   1   4   7 230138. 5497.78  31
  -1  -4  -7 236184. 6528.81  11
   1   4   7 234379. 7118.07   6
  -1   4  -7 226966. 6151.89  19
  -1  -4  -7 219074. 6313.70  30
  -1   4  -7 227932. 6286.63  30
   1  -4   7 227403. 7026.82  16
   1   4   7 229593. 6384.04  22
  -1   4  -8 4874.84 563.848  19
  -1  -4  -8 5367.64 659.763  20
   1   4   8 5632.74 681.214   1
  -1   4  -8 5965.05 577.009   4
   1   4   8 4430.41 649.306  15
   1  -4   8 4309.01 732.920   6
   1  -4   8 5894.65 804.621   5
  -1  -4  -8 5005.50 596.571   7
   1  -4   8 5491.33 629.399  26
   1   4   8 4534.39 638.549  14
   1  -4   8 4184.70 546.247   2
  -1   4  -8 5690.47 638.832  30
  -1   4  -8 5745.17 594.688   7
   1  -4   8 4802.04 769.884  16
   1   4   8 5575.20 578.520  17
   1   4   8 5561.28 654.870  22
  -1   4  -8 4628.83 611.669  23
   1   4   8 6193.78 876.599   6
  -1  -4  -8 6010.88 695.955  11
   1   4   8 5632.02 556.338  12
   1   4   8 5651.72 397.249  31
   1  -4   8 5405.39 729.372  31
  -1  -4  -8 5353.60 641.422  30
  -1  -4  -8 4515.23 598.288  21
   1   4   9 162631. 5016.20  14
   1   4   9 153836. 4625.12  12
  -1   4  -9 164717. 4758.65   7
  -1  -4  -9 159964. 5057.81  11
  -1  -4  -9 157669. 5016.14  21
   1  -4   9 151826. 5267.10  31
   1  -4   9 161184. 5702.76  16
  -1   4  -9 160791. 4826.36  19
   1   4   9 166815. 5894.53   6
  -1   4  -9 156047. 4663.64   4
  -1  -4  -9 152569. 4819.71   7
   1   4   9 154119. 4736.77  17
  -1   4  -9 156452. 4949.85  30
   1  -4   9 173157. 5916.57   6
   1   4   9 168710. 5097.77   1
  -1  -4  -9 166001. 4053.64  23
   1  -4   9 148497. 4815.49  26
  -1  -4  -9 153612. 4991.85  20
   1   4   9 152863. 5335.19  15
   1   4   9 157248. 5041.71  22
   1  -4   9 155991. 5400.73   5
  -1   4  -9 154976. 4930.02  23
  -1  -4  -9 155818. 5002.77  30
   1   4  10 5302.46 679.067  14
  -1   4 -10 4161.91 592.585  23
  -1  -4 -10 4371.17 643.993  30
  -1  -4 -10 3619.67 545.960   7
   1  -4  10 4029.51 765.836  16
  -1   4 -10 4040.44 579.735  19
  -1   4 -10 3727.69 598.409  30
   1   4  10 3650.87 550.073  17
   1   4  10 4353.73 665.829  22
   1   4  10 4613.43 573.797  12
  -1  -4 -10 4167.78 617.784  21
   1   4  10 4525.26 852.664   6
   1  -4  10 4161.45 736.175   5
   1  -4  10 4328.52 704.926  31
  -1   4 -10 4066.65 546.908   4
   1   4  10 4390.11 739.121  15
   1   4  10 4289.99 616.650   1
  -1   4 -10 5507.90 646.063   7
   1  -4  10 5550.75 946.616   6
  -1  -4 -10 3896.18 602.196  11
  -1  -4 -10 3614.90 585.824  20
  -1  -4 -11 104131. 3894.56  21
   1   4  11 107057. 3810.39  14
   1   4  11 99989.4 3730.90  17
   1   4  11 108758. 4828.17   6
   1  -4  11 111941. 4902.95   6
  -1  -4 -11 103676. 3874.49  20
  -1  -4 -11 100284. 3905.24  30
   1   4  11 102916. 4337.74  15
  -1   4 -11 101198. 3583.93   4
  -1   4 -11 102157. 3604.48   7
  -1  -4 -11 100248. 3730.56   7
  -1   4 -11 99109.1 3691.28  19
   1  -4  11 96608.9 4122.59   5
  -1   4 -11 96545.1 3664.21  23
   1   4  11 105079. 3823.34   1
   1   4  11 109386. 4058.54  22
  -1  -4 -11 105514. 3905.82  11
   1   4  11 102908. 3604.34  12
  -1   4 -11 104298. 3901.41  30
   1  -4  11 100993. 4492.25  16
   1  -4  11 108100. 4303.98  31
  -1   4 -12 9562.24 923.557   4
  -1  -4 -12 9850.68 1045.67  20
  -1  -4 -12 10638.7 1081.75  11
   1   4  12 10491.5 1433.89   6
   1  -4  12 10461.2 1226.55  31
  -1   4 -12 9467.72 981.013  19
  -1  -4 -12 10597.4 1090.80  21
  -1   4 -12 10977.4 1109.42  30
   1   4  12 11529.2 1062.47  14
  -1  -4 -12 9940.41 1074.06  30
   1  -4  12 11892.7 1601.50  15
   1   4  12 9760.20 1090.20  22
   1  -4  12 10048.7 1309.90  16
   1   4  12 8693.38 1143.43  15
  -1   4 -12 8963.62 918.156   7
   1   4  12 10446.4 978.260  12
   1   4  12 9990.21 1004.13   1
   1  -4  12 11315.4 1478.11   6
   1  -4  12 9041.71 1102.90   5
  -1  -4 -12 8681.97 952.976   7
  -1   4 -12 9645.75 970.195  23
  -1   4 -13 31142.0 1865.40  23
  -1  -4 -13 32330.0 2101.97  30
   1   4  13 31802.3 2129.09  22
   1  -4  13 31450.8 2262.39  31
  -1  -4 -13 32852.5 2022.35  20
  -1  -4 -13 31491.5 2019.33  21
  -1  -4 -13 30936.4 1933.35   7
  -1   4 -13 31988.7 1966.28  19
   1   4  13 31195.0 2372.32  15
   1   4  13 37316.1 2866.67   6
   1  -4  13 35654.3 2594.96  16
   1  -4  13 34806.9 2808.07   6
   1   4  13 33675.3 1945.23  12
   1  -4  13 34345.1 2867.77  15
  -1   4 -13 31712.1 2036.06  30
  -1   4 -13 30093.7 1834.17   7
  -1  -4 -13 34130.9 2073.63  11
  -1   4 -13 32454.4 1870.96   4
   1  -4  13 31565.8 2190.50   5
  -1   4 -14 415.605 291.307  29
   1  -4  14-21.8349 315.915  15
  -1   4 -14 391.860 316.267  30
  -1  -4 -14-0.89236 315.639  30
  -1   4 -14 558.532 342.489  19
  -1   4 -14 68.1376 199.800  23
  -1  -4 -14 460.080 313.398  21
   1  -4  14 1055.63 634.342   6
  -1   4 -14 733.085 260.553   7
  -1   4 -14 448.723 283.804   4
   1  -4  14-197.082 438.233  16
  -1  -4 -14 1163.83 403.966   7
   1  -4  14 233.985 357.995  31
   1   4  14 24.7746 410.052   6
   1   4  14 299.490 262.069  12
   1   4  14 591.157 373.918  22
  -1  -4 -14 12.8963 205.765  11
  -1  -4 -14 402.931 258.975  20
  -1  -4 -15 3855.85 747.733  30
  -1  -4 -15 4438.48 789.327  21
   1   4  15 5195.27 953.550  27
  -1  -4 -15 3204.85 656.227   7
  -1   4 -15 4413.08 751.159   4
   1   4  15 4751.69 860.031  22
  -1  -4 -15 4063.47 734.592  11
   1  -4  15 6292.81 1308.96   6
  -1   4 -15 4478.61 765.098  29
  -1   4 -15 3868.87 700.934   7
  -1   4 -15 5555.19 866.532  19
   1   4  15 5148.16 1178.56   6
   1  -4  15 4994.23 1149.46  15
  -1  -4 -15 4562.18 801.959  20
  -1   4 -15 4963.08 869.799  30
   1   4  15 2912.17 620.638  12
   1   4  16 846.614 360.168  12
   1  -4  16 155.976 394.336  15
  -1   4 -16 41.3848 226.400   7
   1  -4  16 515.189 520.310   6
   1   4  16 926.864 478.859  22
  -1   4 -16 715.555 514.841  30
  -1   4 -16 118.313 267.448  19
  -1  -4 -16 1077.47 479.269  30
   1   4  16 671.839 446.596  27
  -1   4 -16 461.842 318.439  29
   1   4  16-58.2940 519.368   6
  -1  -4 -16 428.747 327.225  19
  -1  -4 -16 734.581 378.358  21
  -1  -4 -16 602.304 330.839   7
  -1   4 -17 1824.96 538.037  29
  -1   4 -17 2144.17 624.680  30
  -1  -4 -17 1871.36 552.477  21
  -1   5  17 5769.56 968.751  12
   1  -5 -17 5557.00 1044.26  30
   1   5 -17 6647.76 925.724   7
   1  -5 -17 7074.69 1111.90  21
   1   5 -17 6673.92 964.430  19
   1   5 -17 6314.07 1026.70   4
   1  -5 -17 7210.82 1099.81  20
  -1   5  17 7076.13 1418.08   6
   1   5 -17 6267.35 1010.23  29
  -1  -5  17 8431.69 1596.71   6
  -1   5  17 7280.31 1136.46  22
   1  -5 -17 7346.48 1121.59  11
   1  -5 -17 6058.05 927.402   7
   1   5 -16 19875.7 1710.66   4
   1  -5 -16 17932.6 1738.93  20
  -1  -5  16 21331.3 1857.99  12
  -1  -5  16 20393.8 2361.40   6
   1   5 -16 22334.5 1897.50  30
   1  -5 -16 19733.6 1852.42  21
   1   5 -16 19798.4 1574.24   7
  -1  -5  16 21853.7 2282.18  16
   1   5 -16 20093.4 1751.50  29
   1   5 -16 22802.5 1733.61  19
   1  -5 -16 19894.6 1923.76  30
  -1   5  16 20410.3 1745.16  12
  -1   5  16 19993.9 1824.74  22
  -1  -5  16 21936.3 2095.50  31
   1  -5 -16 18298.5 1621.52   7
   1  -5 -16 21877.2 1900.04  11
  -1   5  16 21939.2 2368.93   6
   1   5 -16 19355.5 1641.38  23
   1   5 -15 22821.2 1854.30  30
  -1  -5  15 19456.1 2103.76  16
   1  -5 -15 23697.1 2020.88  30
   1  -5 -15 21945.8 1696.47   7
   1  -5 -15 21544.4 1838.73  11
  -1   5  15 21076.4 1690.01  12
   1   5 -15 20702.3 1603.96  19
   1   5 -15 20770.3 1676.45  23
   1   5 -15 20946.0 1731.91  29
   1  -5 -15 22245.8 1886.34  21
  -1   5  15 21982.4 1823.42  17
  -1   5  15 24599.3 1936.80  22
   1   5 -15 21172.8 1562.99   7
  -1  -5  15 24818.4 2140.61  31
  -1  -5  15 22708.2 1826.82  12
  -1   5  15 22041.6 2269.95   6
   1   5 -15 22745.5 1772.94   4
   1  -5 -15 21909.4 1851.27  20
  -1   5  14 57730.5 2995.07  22
   1   5 -14 54807.4 2678.71  19
  -1   5  14 54878.4 3534.16   6
  -1  -5  14 51977.7 3146.17   5
   1  -5 -14 54811.0 2747.04   7
   1   5 -14 52235.2 2750.14  23
   1   5 -14 57718.1 2876.21  29
   1   5 -14 54785.0 2581.13   7
   1  -5 -14 56372.1 3020.41  20
   1   5 -14 57843.4 2861.85   4
  -1   5  14 55770.7 2797.15  12
  -1   5  14 58940.4 2959.36  17
   1   5 -14 58402.3 3024.15  30
   1  -5 -14 55494.2 3014.22  11
   1  -5 -14 54236.3 2997.76  21
  -1  -5  14 57824.2 2938.83  12
  -1  -5  14 58102.4 3286.74  31
  -1  -5  14 55192.7 3495.22  16
   1  -5 -14 52696.9 3089.90  30
  -1   5  13 44539.6 2981.11   6
   1   5 -13 40777.3 2298.30  23
   1  -5 -13 38364.6 2162.57   7
   1  -5 -13 39534.5 2530.58  30
   1   5 -13 41155.2 2091.18   7
  -1  -5  13 41108.5 2864.15  16
   1   5 -13 43406.9 2331.00  29
   1  -5 -13 43534.9 2515.80  20
  -1   5  13 40927.1 2251.77  12
  -1  -5  13 39526.9 2307.93  12
   1  -5 -13 43191.4 2521.10  11
   1   5 -13 39512.8 2117.22  19
   1  -5 -13 42324.5 2491.29  21
  -1  -5  13 41388.3 2702.67   5
  -1   5  13 40067.8 2299.79  17
  -1   5  13 42668.8 2425.95  22
   1   5 -13 43188.5 2332.48   4
   1   5 -13 39974.9 2364.71  30
  -1  -5  13 41276.1 2609.75  31
  -1   5  12 97869.5 3758.06  12
   1   5 -12 101014. 3840.60  29
  -1  -5  12 106399. 4363.32  31
  -1  -5  12 94480.4 3742.88  26
  -1  -5  12 104160. 4694.04  16
  -1   5  12 101586. 3872.56  17
  -1   5  12 105561. 4665.91   6
   1  -5 -12 101571. 4298.76  30
   1   5 -12 101262. 3583.37   7
  -1  -5  12 95362.1 4349.61   5
   1   5 -12 98628.1 3825.44   4
   1  -5 -12 95263.2 3702.12   7
   1   5 -12 97842.9 3626.82  19
  -1  -5  12 102323. 3925.37  12
  -1   5  12 102601. 4020.63  22
   1   5 -12 104233. 4029.41  30
   1   5 -12 100905. 3922.26  23
   1  -5 -12 109210. 4221.00  11
   1  -5 -12 101674. 4104.32  21
   1  -5 -12 106943. 4180.10  20
  -1  -5  11 30002.1 2140.05   5
  -1   5  11 30642.2 1506.38  31
  -1   5  11 30049.4 1723.98  12
   1  -5 -11 33730.9 2010.00  21
  -1  -5  11 28060.3 1691.81  26
   1   5 -11 29303.2 1814.22  23
   1  -5 -11 29599.8 1922.04  11
   1   5 -11 28986.4 1819.12  30
   1   5 -11 32318.9 1648.59   7
  -1   5  11 30922.4 1784.81  17
  -1  -5  11 30081.4 2015.78  17
  -1  -5  11 29070.2 1778.69  12
   1  -5 -11 28101.6 1681.08   7
   1  -5 -11 32277.3 1991.20  20
  -1   5  11 34423.5 2307.90   6
   1   5 -11 28751.4 1609.63  19
   1   5 -11 28060.7 1713.77  29
  -1   5  11 29776.6 1726.18  14
  -1   5  11 32826.5 1925.81  22
   1  -5 -11 33679.0 1513.59  23
   1  -5 -11 26742.7 1927.27  30
  -1  -5  11 27921.9 2153.35  16
  -1  -5  11 33369.1 2100.55  31
  -1   5  11 29954.3 1771.08   1
   1   5 -11 30680.7 1783.96   4
  -1  -5  10 72773.6 3476.92   5
   1   5 -10 71122.3 3012.94  23
  -1  -5  10 74974.7 3283.77  31
  -1  -5  10 71889.0 3217.60  17
  -1   5  10 73721.5 2975.95  14
   1  -5 -10 70383.0 2845.85   7
   1   5 -10 76709.8 2956.11  29
  -1  -5  10 76137.1 2982.85  12
   1  -5 -10 76915.0 3223.50  20
  -1   5  10 74026.5 2890.24  12
  -1   5  10 70494.0 2976.21   1
  -1   5  10 77110.4 3102.89  22
  -1   5  10 70165.7 2909.56  15
   1  -5 -10 70114.5 3243.07  30
   1  -5 -10 76541.6 3228.57  11
   1   5 -10 73316.4 2749.88  19
   1   5 -10 76013.4 2742.39   7
  -1   5  10 75466.3 2928.64  17
   1  -5 -10 76673.0 2569.34  23
  -1   5  10 71656.6 2563.72  31
   1   5 -10 76370.8 2978.33   4
   1   5 -10 78810.9 3096.09  30
  -1  -5  10 74619.4 3578.77  16
  -1  -5  10 72818.3 2890.62  26
   1  -5 -10 73516.9 3156.43  21
  -1  -5   9 20463.1 1300.72  12
  -1  -5   9 19762.2 1427.35  17
   1  -5  -9 17889.0 1366.98  11
  -1   5   9 20041.0 1347.24  22
  -1  -5   9 19135.5 1223.99  26
  -1  -5   9 17961.2 1534.70   5
  -1   5   9 19203.1 1220.45  12
  -1   5   9 18031.3 1204.88  15
   1  -5  -9 20994.1 1456.62  20
  -1   5   9 18206.6 1330.13   1
   1  -5  -9 17314.9 1324.57  21
   1   5  -9 20377.3 1273.48  29
  -1   5   9 17395.2 1170.95  17
   1   5  -9 18086.6 1271.68  30
  -1  -5   9 18929.1 1599.95  16
   1   5  -9 17274.6 1282.92  23
   1   5  -9 18822.2 1133.30  19
   1   5  -9 19969.2 1281.87   4
  -1  -5   9 18348.8 1408.26  31
   1   5  -9 20231.6 1157.84   7
   1  -5  -9 15549.6 1132.78   7
  -1   5   9 18419.9 1247.93  24
   1  -5  -9 17557.0 1411.79  30
  -1  -5   8 52628.9 2187.61  12
   1   5  -8 49468.6 2284.33  23
  -1  -5   8 53037.4 2690.36  16
  -1   5   8 53918.9 2289.44  22
  -1   5   8 49574.8 2249.60  24
   1  -5  -8 51197.4 2399.10  11
   1   5  -8 50607.7 1972.17  19
   1   5  -8 51865.6 1983.98   7
  -1   5   8 47530.5 2005.41  15
  -1   5   8 51819.3 1740.41  16
   1  -5  -8 50535.5 2355.43  21
   1   5  -8 53301.3 2205.70   4
   1  -5  -8 52182.8 2417.07  20
   1   5  -8 51956.7 2158.11  29
  -1   5   8 53220.9 2137.89  12
   1   5  -8 54879.2 2275.06  30
  -1  -5   8 50404.1 2625.94   5
  -1  -5   8 54397.8 2415.83  17
  -1   5   8 50971.1 2084.21  17
  -1  -5   8 52311.6 2426.75  31
  -1  -5   8 49226.6 2096.71  26
  -1   5   7 2274.58 354.691  17
   1  -5  -7 2171.14 426.741  20
  -1  -5   7 2388.22 451.570  31
  -1   5   7 2851.40 370.995  15
  -1   5   7 2423.54 375.954  12
  -1  -5   7 2403.83 420.443  17
  -1  -5   7 2582.50 538.220   5
  -1  -5   7 1919.83 334.405  26
  -1   5   7 2499.45 424.020  22
   1  -5  -7 2289.46 442.093  11
   1   5  -7 2526.19 418.049  23
  -1  -5   7 1559.84 330.866  12
  -1   5   7 3031.81 492.097  24
  -1   5   7 2357.34 265.381  16
   1   5  -7 2644.46 430.215  30
   1   5  -7 2489.00 394.730   4
   1  -5  -7 2054.13 409.392  21
   1   5  -7 2238.20 378.655  29
  -1  -5   7 1985.29 492.502  16
   1   5  -7 2277.61 328.348  19
   1   5  -7 2925.71 379.288   7
   1   5  -6 3477.11 376.999  19
  -1   5   6 4412.51 529.866  22
  -1  -5   6 2554.60 384.022  12
  -1   5   6 3640.84 420.472  17
  -1  -5   6 3756.07 530.556  31
  -1   5   6 3863.96 552.115  24
   1   5  -6 4029.89 415.305   7
   1  -5  -6 3156.66 501.269  21
  -1  -5   6 3656.03 453.702  26
   1   5  -6 3393.47 450.851  30
  -1   5   6 2871.24 321.323  15
  -1  -5   6 3119.62 468.716  17
  -1   5   6 3777.15 452.205  12
  -1  -5   6 2612.90 524.643   5
   1   5  -6 3009.65 414.311  29
   1  -5  -6 3427.87 527.631  11
  -1  -5   6 2885.54 539.282  16
   1  -5  -6 3244.88 484.284  20
  -1   5   5 11329.6 758.093  12
  -1   5   5 11192.7 532.033  15
   1   5  -5 12419.7 666.628  19
   1   5  -5 11822.6 705.191   7
   1  -5  -5 12303.6 935.120  20
  -1   5   5 12524.7 1010.67  24
  -1  -5   5 12617.4 866.838  17
  -1   5   5 12317.6 737.158  17
   1   5  -5 12033.8 795.746  30
   1  -5  -5 13020.2 966.419  21
  -1  -5   5 12017.2 627.249   2
  -1  -5   5 13109.6 1064.56  16
  -1  -5   5 11698.9 1049.87   5
   1  -5  -5 12762.6 955.975  11
  -1  -5   5 11974.1 915.786  31
  -1   5   5 11016.4 810.033  22
   1   5  -5 12442.7 791.188  29
  -1  -5   4 11941.9 1007.11   5
   1   5  -4 12070.9 761.819  30
   1  -5  -4 12299.1 918.293  20
   1   5  -4 11990.1 755.105  29
  -1  -5   4 14258.3 962.072  31
   1  -5  -4 10984.4 873.809  21
   1   5  -4 13513.3 655.136  19
  -1   5   4 13382.9 1048.27  24
  -1  -5   4 12231.9 804.921  17
  -1  -5   4 12391.0 587.437   2
  -1   5   4 11994.1 694.205  17
   1   5  -4 13982.7 728.747   7
   1  -5  -4 12001.3 907.118  11
  -1   5   4 11750.4 800.745  22
   1   5  -4 13370.4 755.724  13
  -1  -5   4 14220.0 1051.62  16
  -1   5   4 12192.5 771.634  12
  -1  -5   3 67808.8 2721.38   5
  -1  -5   3 77234.2 2590.86  31
   1   5  -3 71172.2 2278.08  29
  -1   5   3 74535.6 2396.29  22
   1  -5  -3 72030.3 2584.63  11
   1   5  -3 69641.6 2245.07  13
   1  -5  -3 71236.3 2597.05  21
  -1  -5   3 74441.2 1945.40   2
  -1  -5   3 74216.8 2677.38  16
   1   5  -3 72206.0 2036.46  19
  -1   5   3 70438.7 2166.33  17
  -1   5   3 70728.4 2310.84  12
   1  -5  -3 71739.3 2242.10  26
  -1  -5   3 72383.3 2310.77  17
  -1   5   3 72096.4 2865.20  24
  -1   5   3 78924.4 2460.45  30
   1  -5  -3 73459.7 2598.85  20
   1   5  -3 69850.0 2233.44  30
   1   5  -3 74822.7 2185.54   7
  -1   5   2 125600. 3515.77  19
   1  -5  -2 128698. 3831.53  11
  -1  -5   2 126205. 3751.20  31
   1  -5  -2 127343. 3013.11  10
   1  -5  -2 131996. 3708.26   5
   1   5  -2 125190. 3962.48  28
  -1  -5   2 126364. 3977.67   5
   1   5  -2 124870. 3517.74  13
   1   5  -2 125505. 3354.72  10
  -1   5   2 123714. 3449.62  29
  -1  -5   2 130006. 3110.75   2
   1   5  -2 124349. 3195.82  19
  -1   5   2 118369. 3351.38  17
   1  -5  -2 129042. 3811.15  20
  -1   5   2 129326. 3315.28   8
   1   5  -2 131435. 3532.79  18
  -1   5   2 132763. 3042.72  18
  -1   5   2 120735. 2990.53  27
   1   5  -2 120173. 3458.73  29
   1   5  -2 130096. 3412.38  30
  -1   5   2 119522. 3504.30  12
   1   5  -2 120414. 3477.58   9
   1  -5  -2 119919. 3789.10  21
  -1  -5   2 127348. 3828.55  16
   1  -5  -2 122646. 3417.42  26
   1   5  -1 56443.9 2010.24  13
   1  -5  -1 60256.8 2140.97  11
  -1   5   1 58180.0 1838.02  29
  -1   5   1 57632.9 1716.47   8
   1   5  -1 56825.0 2268.17  28
   1   5  -1 58548.2 1883.46  18
   1  -5  -1 61337.1 1872.93  26
   1  -5  -1 58436.0 2124.51  20
   1  -5  -1 59886.8 2187.87   5
  -1   5   1 59266.4 1904.28  19
   1   5  -1 59654.7 1932.14   9
   1   5  -1 54656.4 1875.47  29
  -1  -5   1 58025.8 2084.91  16
   1   5  -1 59155.9 1662.28  19
   1   5  -1 58779.1 1754.25  10
  -1   5   1 58178.3 1950.68  12
  -1   5   1 62862.8 2057.86  30
   1  -5  -1 55056.4 2301.18  31
   1   5  -1 57319.6 1785.52  30
  -1  -5   1 58648.8 2076.86  31
  -1  -5   1 57841.1 2217.65   5
   1   5   0 121705. 3273.81  12
   1   5   0 123301. 3970.15  28
   1   5   0 115600. 3380.18   6
  -1  -5   0 124321. 3718.61   5
  -1   5   0 124644. 3505.61  12
   1   5   0 123228. 3499.68   9
  -1   5   0 126662. 3409.50  19
   1   5   0 126621. 3217.98  19
  -1  -5   0 128941. 3564.31  16
   1  -5   0 130709. 3672.82  11
   1  -5   0 126599. 3651.71  20
  -1   5   0 121479. 3365.17  28
  -1  -5   0 125547. 3625.05  31
   1   5   0 130497. 3297.17  22
   1  -5   0 125649. 3890.09   5
   1   5   0 126684. 3298.36  30
  -1   5   0 130784. 3560.68  30
   1   5   0 119140. 3548.62  23
  -1   5   0 128959. 3328.03  29
   1  -5   0 120571. 4003.82  31
   1   5   0 128122. 3392.14  18
   1   5   0 125365. 3266.03  10
   1  -5   0 126420. 3933.01  16
   1  -5   0 129751. 3407.69  26
   1   5   0 125626. 3482.49  29
   1  -5   1 213455. 5540.46  20
  -1  -5  -1 213775. 5394.03  16
  -1   5  -1 212513. 5250.68  29
  -1   5  -1 213613. 5376.36  19
   1   5   1 210453. 5332.11  18
   1   5   1 235465. 5335.88  30
   1   5   1 223252. 5589.69   9
   1  -5   1 210632. 6121.72  31
  -1   5  -1 221586. 5362.28   3
   1   5   1 185056. 5427.71   6
   1   5   1 203742. 6126.83  28
  -1   5  -1 224872. 5427.99   9
   1   5   1 219553. 5367.27  22
   1   5   1 216231. 5234.21  12
  -1  -5  -1 209478. 5832.19  20
   1   5   1 195941. 5441.61  23
   1   5   1 212595. 5316.64  10
  -1  -5  -1 202114. 5553.04  31
   1  -5   1 211831. 5539.56  11
  -1   5  -1 222164. 5542.79  30
  -1  -5  -1 214624. 5620.04   5
   1   5   1 209510. 5515.90  29
  -1   5  -1 214001. 5343.67  25
   1  -5   1 204596. 5092.42   6
   1  -5   1 216102. 6080.20  16
  -1   5  -1 214054. 5510.00  12
  -1  -5  -1 249989. 5366.72   3
  -1   5  -1 231027. 5414.73  28
   1  -5   1 227369. 5389.94   2
  -1  -5  -1 233704. 5326.98  25
   1   5   1 197767. 4908.26  17
   1  -5   1 208590. 5990.01   5
  -1   5  -2 314049. 8195.21  24
  -1   5  -2 288315. 6971.87  29
  -1  -5  -2 323051. 7235.05  25
   1   5   2 280952. 6935.19  12
  -1  -5  -2 288573. 6929.36  16
   1  -5   2 276867. 7133.36  20
   1   5   2 284692. 7019.89  18
   1   5   2 287211. 7056.45  27
  -1  -5  -2 270347. 7538.88  21
  -1   5  -2 287771. 7091.04   7
  -1   5  -2 284619. 7220.80  25
  -1   5  -2 300740. 7270.71  30
   1   5   2 261911. 7351.17   6
  -1  -5  -2 292650. 7203.47   5
   1  -5   2 292815. 7880.30   5
  -1  -5  -2 271011. 7171.55  31
   1  -5   2 293668. 7941.80  16
   1   5   2 278673. 7261.64  29
   1  -5   2 284813. 7886.30  31
  -1   5  -2 290452. 7100.58  19
   1  -5   2 297654. 7090.84   2
  -1   5  -2 310700. 7283.79   3
   1   5   2 319390. 7092.81  30
  -1   5  -2 290103. 7062.01   9
   1  -5   2 307117. 7132.30   6
  -1  -5  -2 289662. 7682.92  20
  -1  -5  -2 265866. 7593.92  11
   1   5   2 292259. 7259.14  15
   1   5   2 290491. 7165.88  22
  -1   5  -3 101796. 2998.93  30
   1  -5   3 98449.3 3533.31  31
   1   5   3 100492. 2726.21  12
  -1   5  -3 101142. 2415.70  13
  -1   5  -3 102280. 3122.49  25
   1   5   3 100336. 3062.03  29
   1   5   3 96313.1 3275.77   6
  -1   5  -3 101198. 2791.60  29
   1  -5   3 100447. 3606.66  16
  -1   5  -3 98982.7 2793.89   9
  -1   5  -3 101702. 2874.86  19
  -1  -5  -3 97004.5 3284.07  21
  -1  -5  -3 90693.7 2464.89  16
   1   5   3 98631.2 2971.01  15
   1   5   3 94398.7 2876.81  27
  -1  -5  -3 97781.9 3365.51  11
   1   5   3 100539. 2813.66  18
  -1  -5  -3 99923.7 3380.67  20
   1  -5   3 90789.5 2663.59  32
   1  -5   3 102003. 3580.37   5
   1   5   3 104165. 3014.82  22
   1  -5   3 107833. 3101.90   6
   1  -5   3 103606. 2874.18   2
  -1  -5  -3 109773. 3136.83  25
  -1   5  -3 99929.7 2858.87   7
  -1  -5  -3 101957. 2804.98   5
   1   5   3 95263.4 2387.85  17
   1   5   4 351546. 8750.52  22
  -1   5  -4 342501. 8462.49  29
   1   5   4 354771. 8394.16  12
   1  -5   4 338456. 9485.85  16
   1  -5   4 358181. 8574.98   2
  -1  -5  -4 392262. 9071.36  25
  -1   5  -4 348215. 8717.37  30
   1  -5   4 343948. 9340.36  31
  -1   5  -4 342999. 8532.63   7
  -1   5  -4 323812. 8365.40   9
  -1  -5  -4 347813. 9179.37  20
  -1   5  -4 347012. 8544.07  19
   1  -5   4 352419. 9466.70   5
   1   5   4 331611. 9168.67   6
   1  -5   4 373155. 9008.52   6
  -1   5  -4 370736. 8040.20  13
  -1  -5  -4 354275. 9209.26  11
   1   5   4 338682. 8096.67  17
   1   5   4 357804. 8693.24  27
  -1   5  -4 344894. 8974.26  25
   1  -5   4 335547. 8149.69  32
  -1  -5  -4 350499. 9063.34  21
  -1  -5  -4 353744. 8256.97   5
   1   5   4 338240. 8693.76  15
  -1   5  -5 133103. 4237.39  25
  -1   5  -5 131660. 4277.02  23
   1  -5   5 142719. 4303.96   6
  -1   5  -5 131548. 3750.35  19
  -1   5  -5 133857. 3743.35   7
   1   5   5 125592. 3920.04  15
   1  -5   5 125783. 4452.87   5
   1   5   5 132979. 3596.97  12
   1   5   5 128133. 3408.97  17
  -1  -5  -5 133963. 4274.12  20
   1   5   5 139659. 3953.72  27
   1   5   5 133598. 4453.86   6
   1  -5   5 129086. 3767.36   2
   1  -5   5 128480. 4565.64  16
  -1  -5  -5 135707. 4297.53  11
   1  -5   5 134365. 3284.64  32
  -1   5  -5 130194. 3881.10  30
   1  -5   5 132922. 4457.36  31
  -1  -5  -5 131737. 4171.54  21
  -1  -5  -5 119343. 3207.16   5
  -1  -5  -5 146756. 4302.44  25
   1   5   5 130990. 3950.54  22
  -1   5  -5 130382. 3682.36  29
  -1   5  -6 57487.9 2110.84   7
   1  -5   6 61237.9 2638.87   6
  -1   5  -6 59698.4 2533.58  23
  -1  -5  -6 59553.0 2527.70  20
   1   5   6 63513.5 2332.68  27
   1   5   6 62509.9 2783.84   6
   1  -5   6 58765.4 2180.80   2
   1   5   6 58629.0 2307.74  22
  -1  -5  -6 67830.0 2697.08  25
  -1   5  -6 56738.4 2120.06  19
   1   5   6 58868.8 2012.70  12
   1   5   6 56358.2 1909.32  17
  -1  -5  -6 58685.8 2437.15  21
   1   5   6 56446.6 2320.88  15
   1  -5   6 57814.9 2641.02  31
  -1   5  -6 56616.4 2078.69  29
   1  -5   6 60574.4 2854.02  16
  -1   5  -6 57859.2 2241.24  30
  -1  -5  -6 60436.9 2540.34  11
   1  -5   6 58273.0 2739.99   5
   1  -5   7 14643.7 1262.22   6
   1  -5   7 12353.6 905.785   2
   1  -5   7 12678.6 1265.34  16
  -1   5  -7 12688.6 880.327  19
  -1  -5  -7 12344.9 975.911  30
   1   5   7 11594.6 995.324  15
   1   5   7 12897.7 1083.80   1
   1   5   7 13132.0 831.337  12
  -1  -5  -7 12295.4 1017.91  21
   1  -5   7 12870.5 934.608  26
   1  -5   7 14299.8 1277.40   5
  -1   5  -7 13322.6 976.757  30
   1  -5   7 14049.8 1212.38  31
   1   5   7 13434.2 1101.77  14
  -1  -5  -7 14070.6 1126.74  11
   1   5   7 14114.9 1051.32  22
  -1  -5  -7 12987.4 1084.52  20
   1   5   7 14123.9 1021.72  27
   1   5   7 12754.4 570.759  31
   1   5   7 11752.9 1175.19   6
  -1   5  -7 13827.1 909.394  29
  -1   5  -7 13081.7 1077.08  23
  -1   5  -7 13125.7 890.036   7
   1   5   7 12711.9 792.438  17
   1   5   8 12897.4 1108.23  14
   1   5   8 14253.3 933.832  12
  -1   5  -8 13648.4 951.677   7
   1  -5   8 13701.2 1309.14   6
   1  -5   8 14872.2 1292.86  31
   1   5   8 15087.5 1145.13  22
   1  -5   8 14448.5 1057.42  26
   1  -5   8 13943.8 1033.10   2
  -1  -5  -8 15471.6 1215.48  11
   1   5   8 13395.0 1144.20  15
  -1  -5  -8 15876.8 1220.19  20
  -1   5  -8 15649.8 1019.24  29
  -1   5  -8 16242.7 1131.53  30
   1   5   8 15218.3 1206.20   1
  -1   5  -8 14593.5 996.454  19
  -1  -5  -8 13111.3 1092.36  21
   1   5   8 15684.5 1137.75  27
  -1  -5  -8 14427.9 1113.53  30
  -1  -5  -8 15042.4 1087.26   7
   1  -5   8 15120.5 1372.57   5
  -1   5  -8 13963.9 1134.46  23
   1   5   8 15264.7 948.706  17
   1   5   8 15962.6 1448.05   6
   1   5   8 14894.5 664.496  31
   1  -5   8 14506.2 1395.32  16
   1   5   9 9254.96 904.533  27
  -1  -5  -9 8843.93 932.691  11
  -1   5  -9 8849.38 800.716  29
  -1  -5  -9 9093.95 933.641  20
   1  -5   9 8887.19 859.852  26
  -1   5  -9 8715.79 783.405   7
  -1  -5  -9 7971.59 817.220   7
  -1   5  -9 8278.40 875.684  23
   1   5   9 7977.22 887.173   1
  -1   5  -9 8838.00 770.760   4
   1   5   9 8157.59 871.650  22
   1   5   9 9001.02 775.420  17
  -1   5  -9 7937.53 820.944  30
  -1  -5  -9 9032.05 916.711  30
   1   5   9 9112.67 1145.18   6
  -1  -5  -9 9927.61 978.198  21
  -1   5  -9 8904.54 806.941  19
   1  -5   9 7910.58 1080.90  16
   1  -5   9 7625.46 1011.03   5
   1   5   9 8457.48 749.199  12
   1   5   9 7946.23 870.718  14
   1  -5   9 10498.2 1192.75   6
   1   5   9 8175.97 935.477  15
   1  -5   9 8897.51 1044.84  31
  -1   5 -10 7286.65 751.073   7
   1   5  10 6954.77 842.103  22
  -1  -5 -10 6824.30 839.006  11
   1   5  10 7772.25 874.416  14
  -1   5 -10 8064.22 775.757   4
  -1  -5 -10 6035.15 773.963  30
   1   5  10 6285.80 700.488  17
   1  -5  10 8141.58 1138.29  16
   1  -5  10 6069.88 898.989  31
   1  -5  10 6395.12 769.060  26
   1   5  10 7084.45 1069.82   6
  -1  -5 -10 6524.06 769.963   7
  -1   5 -10 6866.22 750.155  29
   1   5  10 7388.23 869.020   1
   1   5  10 7342.95 733.836  12
   1   5  10 7927.53 895.991  27
  -1  -5 -10 6193.27 792.964  21
  -1   5 -10 7819.61 861.966  30
   1   5  10 5976.16 860.094  15
  -1   5 -10 6958.95 751.859  19
  -1   5 -10 6425.85 799.923  23
   1  -5  10 6755.94 1049.03   6
   1  -5  10 7089.62 993.961   5
  -1  -5 -10 7559.27 880.259  20
   1   5  11 20177.5 1654.97  15
  -1  -5 -11 23085.1 1630.48  11
   1   5  11 20928.0 1958.24   6
  -1   5 -11 20649.2 1369.27   7
   1   5  11 21447.5 1567.84  27
   1   5  11 19802.7 1373.65  17
  -1  -5 -11 23258.7 1628.95  20
   1   5  11 22807.8 1644.65  22
   1  -5  11 20786.9 1745.30  31
  -1   5 -11 21247.9 1417.86  29
  -1  -5 -11 19186.9 1495.69  30
   1   5  11 19956.5 1331.88  12
  -1   5 -11 21885.0 1523.50  30
  -1  -5 -11 19074.8 1488.10  21
   1  -5  11 23013.4 2033.50   6
  -1  -5 -11 19755.4 1424.15   7
  -1   5 -11 20184.7 1398.94  19
   1   5  11 20024.3 1498.70   1
  -1   5 -11 23539.5 1435.73   4
   1  -5  11 20142.2 1875.71  16
   1  -5  11 21724.8 1794.89   5
  -1   5 -11 18987.6 1428.01  23
   1   5  11 20224.2 1490.48  14
   1  -5  12 37626.2 2976.41  15
   1   5  12 39579.6 2311.98  22
   1   5  12 32410.4 2600.03   6
   1   5  12 37086.3 2126.74   1
   1  -5  12 36896.1 2788.03   6
   1   5  12 38811.3 2259.94  27
  -1  -5 -12 37804.0 2223.54  30
   1   5  12 35989.5 2364.70  15
   1  -5  12 34528.7 2588.42  16
  -1   5 -12 36426.4 1962.68   7
  -1   5 -12 35647.9 2008.39  19
  -1  -5 -12 38662.1 2233.31  20
   1   5  12 37219.0 1972.04  12
  -1   5 -12 36443.7 2083.32  23
  -1  -5 -12 33337.9 2005.44   7
   1  -5  12 33624.9 2378.61  31
  -1   5 -12 35805.6 2113.69  30
  -1  -5 -12 38605.8 2241.74  11
  -1  -5 -12 36230.9 2182.10  21
   1   5  12 37175.3 2121.08  14
   1  -5  12 33498.6 2341.52   5
  -1   5 -12 36766.1 1953.75   4
  -1   5 -12 38197.8 2067.47  29
  -1  -5 -13 33100.6 2118.79  11
  -1   5 -13 33461.6 1933.83   7
   1  -5  13 31813.9 2845.48  15
  -1  -5 -13 33258.4 2159.77  30
  -1  -5 -13 36040.1 2186.65  20
  -1   5 -13 35261.5 2166.23  30
   1   5  13 32951.5 2212.11  22
  -1  -5 -13 33809.3 2152.26  21
   1  -5  13 32943.8 2362.91   5
   1  -5  13 35553.5 2850.41   6
   1  -5  13 30598.8 2522.33  16
  -1  -5 -13 32974.6 2046.29   7
   1   5  13 33979.3 2198.33  27
   1   5  13 34422.7 2785.01   6
  -1   5 -13 35786.3 1990.85   4
  -1   5 -13 31865.5 1978.61  23
   1  -5  13 30996.0 2350.93  31
   1   5  13 32139.2 1917.71  12
  -1   5 -13 31547.3 1964.00  19
  -1   5 -13 32741.6 1984.65  29
   1  -5  14 37191.7 3071.85   6
  -1  -5 -14 40295.2 2437.56  21
  -1   5 -14 38341.6 2373.89  30
  -1   5 -14 38060.2 2247.97  19
   1   5  14 41518.2 2272.96  12
   1   5  14 38038.6 3091.78   6
  -1  -5 -14 39994.1 2406.19  11
  -1   5 -14 36746.6 2173.79  23
  -1  -5 -14 39846.6 2383.95  20
   1  -5  14 36136.4 3185.38  15
  -1   5 -14 37413.5 2137.49   4
   1   5  14 38104.6 2484.04  22
  -1   5 -14 37114.4 2223.11  29
   1  -5  14 33825.0 2562.12  31
  -1  -5 -14 39100.6 2438.53  30
  -1  -5 -14 34808.7 2201.60   7
   1  -5  14 34334.8 2789.92  16
   1   5  14 38561.8 2461.45  27
  -1   5 -14 33853.2 2057.88   7
   1  -5  15 41063.0 3506.53  15
   1   5  15 40295.4 2717.90  22
  -1  -5 -15 44875.1 2626.84  11
  -1  -5 -15 42583.3 2563.99  20
  -1   5 -15 40052.4 2545.40  30
   1   5  15 43872.2 3463.65   6
  -1  -5 -15 45649.5 2688.21  21
  -1  -5 -15 42410.5 2630.73  30
  -1   5 -15 42378.9 2394.78   7
   1  -5  15 46561.1 3605.21   6
  -1   5 -15 42778.0 2510.29  19
  -1  -5 -15 39259.3 2434.29   7
  -1   5 -15 41777.6 2467.12  29
   1  -5  15 43042.2 3202.39  16
   1   5  15 40045.8 2376.31  12
   1   5  15 41427.0 2682.18  27
   1  -5  16 45641.6 3739.48   6
   1   5  16 45504.1 3663.27   6
  -1  -5 -16 41061.8 2633.89  21
  -1   5 -16 39294.9 2379.62   7
  -1   5 -16 40901.1 2523.11  19
   1  -5  16 43809.9 3753.38  15
  -1   5 -16 42375.5 2705.50  30
  -1  -5 -16 38098.2 2581.26  30
  -1   5 -16 39536.0 2494.97  29
   1   5  16 39973.1 2728.95  27
  -1  -5 -16 36235.9 2421.41   7
   1   5  16 40234.5 2781.16  22
  -1  -5 -17 19686.3 1842.23  21
   1   6 -17 1253.68 437.651  19
  -1  -6  17 2295.69 850.201  31
   1  -6 -17 1290.40 569.860  11
  -1   6  17 827.190 448.280  12
   1   6 -17 1345.32 425.287   7
  -1  -6  17 1560.24 734.552  16
   1  -6 -17 1174.75 464.505   7
   1  -6 -17 723.861 406.250  20
  -1  -6  17 1127.16 590.826   6
  -1   6  17 1971.35 665.087   6
   1  -6 -17 1687.45 604.338  30
   1   6 -17 932.755 418.627  23
   1   6 -16 32899.5 2261.32  23
   1  -6 -16 31965.7 2514.81  30
  -1   6  16 32621.5 2923.39   6
   1   6 -16 34021.0 2451.36  30
   1   6 -16 31209.0 2247.11  29
   1  -6 -16 30465.0 2156.42   7
   1  -6 -16 36883.9 2579.74  11
   1  -6 -16 37349.5 2622.24  21
  -1  -6  16 42345.8 3443.72   6
  -1  -6  16 35108.2 3007.77  16
   1   6 -16 35142.8 2150.77   7
  -1   6  16 33095.7 2260.62  12
   1   6 -16 33738.8 2162.67  19
  -1  -6  16 33064.9 2729.08  31
   1  -6 -16 32453.0 2423.43  20
  -1   6  16 31071.7 2365.28  22
   1  -6 -15-627.591 484.267  21
   1  -6 -15 609.696 370.787  11
  -1   6  15-319.178 350.568  12
  -1   6  15-7.56850 399.464   6
   1   6 -15 58.2582 282.735  30
   1   6 -15-208.189 346.992  29
   1  -6 -15 28.7629 239.370   7
  -1   6  15 155.248 263.050  22
   1   6 -15-131.184 198.781  19
   1  -6 -15 209.952 277.113  30
   1   6 -15-481.835 360.538   4
  -1  -6  15 533.741 486.090  31
   1   6 -15 513.480 325.824  23
  -1  -6  15 171.585 387.993  16
   1  -6 -15-100.198 381.087  20
   1   6 -15 1.43973 222.901   7
  -1  -6  15 18.1220 393.529   6
   1   6 -14 6944.31 870.869  19
   1   6 -14 6091.42 943.166  30
   1  -6 -14 6583.36 991.159  11
  -1  -6  14 5500.25 1016.57   5
  -1  -6  14 5956.62 1161.16  16
  -1   6  14 7278.88 1029.32  22
   1  -6 -14 8155.69 1106.14  20
   1   6 -14 5996.40 856.921   4
   1   6 -14 5866.14 862.891  29
  -1   6  14 6234.60 866.868  12
   1  -6 -14 5129.72 929.517  30
   1  -6 -14 7206.91 950.528   7
   1  -6 -14 6787.22 1023.80  21
   1   6 -14 6532.72 945.594  23
  -1  -6  14 5223.43 983.979  31
  -1   6  14 6261.30 1133.90   6
   1   6 -14 5918.88 764.566   7
   1   6 -13 3617.76 689.237  23
  -1  -6  13 4001.65 904.802  16
   1  -6 -13 3112.80 598.116   7
  -1   6  13 3678.34 646.715  17
   1  -6 -13 2826.25 684.246  30
  -1  -6  13 3500.11 639.677  26
   1  -6 -13 3439.03 703.555  21
   1   6 -13 2434.69 489.680  19
  -1  -6  13 3010.77 624.463  12
   1   6 -13 3287.37 642.477   4
   1   6 -13 3836.92 687.177  29
   1   6 -13 3554.17 591.348   7
   1   6 -13 3560.77 712.913  30
   1  -6 -13 3769.54 730.518  11
  -1   6  13 3214.94 670.913  22
  -1  -6  13 3616.17 796.683  31
   1  -6 -13 2552.41 619.949  20
  -1   6  13 3650.72 818.507   6
  -1  -6  13 3759.19 809.360   5
  -1   6  13 3019.08 601.859  12
   1  -6 -12 7891.49 905.441   7
  -1  -6  12 10040.5 1359.71  16
  -1  -6  12 9365.17 1042.10  12
  -1   6  12 7561.78 904.065   1
   1  -6 -12 8050.56 1039.68  21
  -1   6  12 8929.19 1027.45  22
   1  -6 -12 9953.06 1141.26  20
   1  -6 -12 9000.38 1162.91  30
  -1  -6  12 8230.91 932.942  26
   1   6 -12 8943.13 987.736   4
   1   6 -12 7725.71 919.419  29
   1   6 -12 8643.84 879.804   7
   1  -6 -12 10291.2 1174.67  11
   1   6 -12 8731.42 886.188  19
  -1   6  12 8344.01 922.471  17
  -1  -6  12 10093.6 1231.51  31
   1   6 -12 8321.40 1003.12  23
  -1   6  12 8021.55 912.329  12
   1   6 -12 8441.57 1016.14  30
  -1  -6  12 8868.62 1234.44   5
  -1   6  12 8590.48 1204.57   6
  -1   6  11 5104.38 715.824  14
   1  -6 -11 5938.89 849.298  20
   1  -6 -11 5730.69 848.109  11
   1   6 -11 4762.69 672.189  29
  -1  -6  11 4544.71 683.863  12
  -1   6  11 5600.46 720.936  12
  -1   6  11 5966.54 724.836  17
  -1  -6  11 4948.23 892.207   5
  -1   6  11 5481.74 777.873   1
  -1   6  11 5253.97 764.001  22
   1  -6 -11 4457.61 755.587  21
   1   6 -11 4287.11 683.907  30
   1  -6 -11 5272.90 698.651   7
  -1  -6  11 5017.75 816.146  31
   1   6 -11 4317.60 596.693  19
   1   6 -11 5209.73 631.578   7
  -1  -6  11 5556.07 976.490  16
  -1   6  11 4526.26 844.392   6
   1   6 -11 5618.46 794.866  23
   1   6 -11 5730.81 753.375   4
  -1  -6  11 5370.84 724.599  26
   1  -6 -11 5854.50 885.803  30
   1   6 -10 36748.3 1754.06   7
  -1  -6  10 38042.9 2513.98  16
   1   6 -10 35170.7 1959.63  30
   1  -6 -10 33442.3 2133.12  30
  -1   6  10 37328.9 2321.84   6
   1   6 -10 33885.6 2007.17  23
  -1  -6  10 34936.0 2379.68   5
  -1   6  10 37374.7 1898.40  12
  -1  -6  10 35991.7 2212.30  31
   1   6 -10 38244.3 1778.03  19
   1  -6 -10 36123.3 2112.43  21
   1  -6 -10 37935.0 2194.31  11
   1   6 -10 36825.9 1919.58  29
  -1   6  10 33681.2 2017.97   1
   1  -6 -10 36557.5 2150.93  20
  -1  -6  10 34507.9 1903.75  12
  -1  -6  10 32619.5 1821.75  26
  -1   6  10 35953.1 2031.22  14
  -1   6  10 36544.1 2028.81  22
  -1   6  10 36081.7 1843.27  17
   1  -6 -10 34098.8 1859.22   7
   1   6  -9 16846.6 1182.56  29
  -1   6   9 18420.3 1317.76  22
  -1  -6   9 16779.3 1203.21  12
  -1   6   9 18459.8 1478.44   6
  -1  -6   9 17379.8 1427.74  31
   1  -6  -9 15536.9 1325.39  11
   1  -6  -9 16000.1 1334.96  20
  -1   6   9 16667.2 1124.22  17
  -1   6   9 16542.6 1337.86   1
   1   6  -9 17643.1 1260.52  30
  -1  -6   9 16275.1 1164.74  26
  -1   6   9 15125.4 1263.80  14
   1   6  -9 17872.0 1105.65   7
  -1  -6   9 16942.8 1576.99  16
   1  -6  -9 17677.6 1375.63  21
  -1   6   9 15810.9 1129.67  12
  -1  -6   9 15923.0 1515.75   5
   1   6  -9 16117.6 1295.53  23
   1   6  -9 15940.2 1039.80  19
  -1   6   8 86395.8 3028.65  12
  -1  -6   8 83193.8 3719.59  16
  -1   6   8 79098.1 3323.61  14
  -1   6   8 81166.4 2733.71  15
   1   6  -8 85770.7 3045.65  29
   1   6  -8 88787.2 2887.95   7
  -1  -6   8 87642.6 3489.61  31
   1   6  -8 83426.5 3305.65  23
  -1  -6   8 88358.8 3353.82  17
   1  -6  -8 92064.9 3517.08  11
  -1  -6   8 87652.1 3797.34   5
  -1   6   8 84317.1 2924.10  17
   1   6  -8 80415.0 2768.26  19
   1   6  -8 87679.5 3170.33  30
  -1   6   8 77931.3 3324.75   1
   1  -6  -8 85629.3 3384.07  21
  -1   6   8 88161.6 3242.05  22
  -1  -6   8 81715.3 3015.21  26
   1  -6  -8 87159.3 3441.61  20
   1   6  -7 12059.5 793.177  19
   1  -6  -7 12339.0 1092.60  20
  -1   6   7 10954.2 1036.11  14
  -1   6   7 12519.5 999.347  22
  -1   6   7 12220.0 850.374  17
  -1  -6   7 14610.8 1182.16  31
   1  -6  -7 14292.2 1180.00  11
  -1   6   7 12634.0 645.230  16
  -1  -6   7 13180.9 944.355  26
  -1  -6   7 12661.0 1025.57  17
  -1  -6   7 12903.3 1236.66  16
  -1   6   7 11861.1 712.261  15
   1   6  -7 12713.5 1072.28  23
   1   6  -7 13029.8 975.589  30
  -1   6   7 12311.5 907.706  12
   1  -6  -7 11264.0 1024.59  21
  -1  -6   7 12125.1 1213.16   5
   1   6  -7 12045.5 826.045   7
   1   6  -7 14520.6 991.469  29
  -1   6   6 246289. 6391.55  17
   1   6  -6 240699. 6387.58  13
  -1   6   6 225514. 5869.94  15
   1   6  -6 248144. 6633.02  30
   1  -6  -6 247512. 7049.86  21
  -1  -6   6 251230. 6605.51  26
  -1   6   6 249256. 6569.13  12
  -1  -6   6 244369. 7461.33   5
   1  -6  -6 252691. 7097.51  20
   1   6  -6 243330. 6558.12  29
   1  -6  -6 253023. 7106.36  11
   1   6  -6 253199. 6271.67  19
  -1  -6   6 244053. 6196.64   2
  -1  -6   6 262654. 7150.78  31
   1   6  -6 260419. 6409.14   7
  -1  -6   6 246699. 7378.34  16
  -1   6   6 252011. 6784.75  22
  -1  -6   5 22557.5 1503.96  16
   1  -6  -5 26179.4 1502.94  11
   1   6  -5 24945.1 1231.34  30
   1   6  -5 25431.9 1224.22  29
   1   6  -5 25280.6 1136.75  13
   1  -6  -5 24049.7 1448.16  21
   1   6  -5 24236.0 1108.36   7
   1   6  -5 25902.7 1043.36  19
  -1  -6   5 25683.4 991.001   2
  -1  -6   5 24490.5 1628.03   5
  -1  -6   5 25641.6 1479.17  31
   1  -6  -5 25461.5 1486.53  20
  -1   6   5 24907.1 1209.02  12
  -1   6   5 25531.5 1317.83  22
  -1   6   5 24165.1 1100.27  17
   1   6  -4 266609. 6411.41  19
  -1  -6   4 262955. 6287.15   2
  -1   6   4 286451. 6949.48  30
   1   6  -4 263448. 6572.05   7
  -1   6   4 263881. 6879.09  22
  -1  -6   4 277093. 7253.92  31
   1   6  -4 263741. 6617.84  13
   1  -6  -4 268157. 7258.97  20
  -1   6   4 257167. 6519.34  17
   1  -6  -4 263414. 7219.00  21
  -1  -6   4 237491. 6036.20  32
   1   6  -4 263337. 6715.07  30
  -1   6   4 273420. 6350.74  27
  -1   6   4 265815. 6770.25  12
  -1  -6   4 271703. 7428.62  16
   1  -6  -4 266922. 7251.69  11
  -1  -6   4 262998. 7549.43   5
   1   6  -4 257530. 6712.34  29
   1  -6  -3 9272.70 813.895  20
   1   6  -3 7710.15 613.438   9
   1   6  -3 8337.63 618.488  29
   1   6  -3 7635.79 592.154  13
   1   6  -3 8350.98 500.676  19
   1   6  -3 7768.20 552.306  10
  -1  -6   3 7726.47 769.826  16
   1  -6  -3 9239.78 810.061  21
  -1   6   3 8346.30 554.427  17
   1  -6  -3 7060.42 569.234  26
   1   6  -3 8478.44 644.044  18
  -1   6   3 9542.62 732.830  30
  -1  -6   3 7583.44 805.426   5
   1  -6  -3 9530.84 828.745  11
  -1   6   3 8171.46 416.373  27
  -1   6   3 8865.75 658.262  12
  -1   6   3 8038.85 357.001  18
  -1  -6   3 7732.68 741.472  31
  -1  -6   3 8203.29 443.775   2
  -1   6   3 8813.18 672.262  22
   1  -6  -3 8262.69 656.764   5
   1   6  -3 8245.21 598.832  30
  -1   6   3 8677.99 920.563  24
  -1   6   3 7892.16 616.567  29
  -1  -6   2 139123. 4234.39  16
  -1   6   2 145270. 3367.06  18
  -1   6   2 138615. 3877.27  12
   1  -6  -2 137254. 4238.94  21
   1  -6  -2 145207. 4254.92  20
   1   6  -2 141886. 3851.59  18
  -1   6   2 140615. 3821.45  29
  -1   6   2 141453. 3580.38   8
   1   6  -2 133548. 3875.69  13
  -1  -6   2 143939. 4435.86   5
   1   6  -2 133719. 3805.43  29
   1   6  -2 135362. 3841.52   9
  -1   6   2 137540. 3679.09  17
  -1   6   2 143035. 3432.37   6
   1   6  -2 136962. 3712.84  30
   1  -6  -2 135412. 3178.33  10
   1  -6  -2 140205. 4231.34  11
  -1  -6   2 137105. 4147.02  31
   1   6  -2 138138. 3632.18  10
   1  -6  -2 138620. 3783.35  26
   1  -6  -2 139189. 4114.56   5
  -1  -6   2 140368. 3425.32   2
   1   6  -2 141129. 4383.96  28
  -1   6   2 140763. 3869.01  19
   1   6  -2 137654. 3515.81  19
   1   6  -1 1698.58 309.010  13
  -1   6   1 3764.60 439.216  30
   1  -6  -1 1731.17 387.029  31
   1   6  -1 3131.92 294.478  10
  -1  -6   1 2147.63 361.437  16
  -1  -6   1 2403.13 377.039  31
   1  -6  -1 2067.80 293.125  26
  -1   6   1 2015.16 206.811  18
   1   6  -1 1851.93 273.377  18
  -1   6   1 2489.38 319.724  19
   1   6  -1 2287.32 275.152  30
   1  -6  -1 2189.46 382.900   5
   1  -6  -1 2548.82 393.036  11
  -1  -6   1 1493.02 336.949   5
   1  -6  -1 2194.14 367.452  20
  -1   6   1 3068.03 367.441  12
   1   6  -1 2156.29 305.315   9
  -1   6   1 2094.82 233.034   8
   1   6  -1 1684.51 357.528  28
   1   6  -1 1991.30 233.357  19
   1   6  -1 2816.86 406.384  23
  -1   6   1 2255.52 293.806  29
   1   6  -1 2276.57 310.610  29
   1  -6   0 46495.7 1654.25  26
   1   6   0 47719.1 1583.34  30
  -1   6   0 46331.1 1734.43  12
  -1  -6   0 44938.8 1931.80   5
   1   6   0 47399.3 1633.66  18
   1   6   0 45511.9 1545.11  12
  -1  -6   0 47908.9 1354.70   3
   1   6   0 43621.7 1801.05  23
   1   6   0 48056.7 1562.96  22
  -1   6   0 46271.3 1584.99  29
   1  -6   0 46718.8 1875.65  20
  -1   6   0 47392.3 1702.86  28
   1  -6   0 45792.0 2177.23  31
   1   6   0 48136.3 1510.45  19
  -1   6   0 46662.0 1651.01  19
   1  -6   0 45871.5 1876.18  11
   1   6   0 44835.1 1700.56  29
   1  -6   0 44949.6 2033.72   5
   1   6   0 46414.8 1506.96  10
   1  -6   0 45549.5 2057.30  16
  -1   6   0 48699.3 1779.33  30
   1   6   0 48890.8 1776.46   9
  -1  -6   0 46398.5 1350.94  25
  -1   6   0 40595.0 1361.23  25
  -1  -6   0 47860.6 1815.81  16
  -1  -6   0 44556.6 1863.98  31
   1   6   0 43044.1 2074.77  28
  -1   6   0 40693.6 1358.87   3
   1   6   1 163.326 101.526  10
  -1  -6  -1 125.875 100.929  16
   1   6   1 73.6175 130.602  28
   1  -6   1-41.9588 87.2520   2
   1   6   1 63.2661 86.1649   6
   1  -6   1 143.705 146.100  20
   1   6   1 103.208 37.5806  17
  -1   6  -1 89.8749 101.344  19
   1  -6   1 110.209 111.583  11
  -1   6  -1 182.749 94.8270   3
  -1   6  -1 565.930 163.604  28
   1   6   1 14.8269 107.872   9
   1  -6   1 95.8179 188.219   5
   1   6   1 41.5518 77.3905  18
   1   6   1 38.6176 66.0321  22
  -1  -6  -1 78.8905 117.008  20
   1  -6   1 224.865 222.238  31
  -1   6  -1 80.8434 97.9442  12
  -1  -6  -1 83.4520 64.7922  25
  -1   6  -1-72.8604 108.775   9
  -1   6  -1 371.142 137.044  29
  -1   6  -1 159.681 125.499  30
  -1  -6  -1-33.1502 140.715  11
   1   6   1 231.556 113.380  30
   1   6   1 282.166 112.261  12
  -1  -6  -1 11.4351 117.821  31
  -1  -6  -1 81.7439 67.2373   3
   1   6   1 13.1360 96.3112  29
  -1  -6  -1 148.892 134.509   5
  -1   6  -1 97.6752 75.6839  25
   1  -6   1 120.559 143.350  16
   1   6   2 29614.4 1428.97   6
   1   6   2 35037.6 1488.88  29
   1  -6   2 34070.0 1021.70  13
  -1  -6  -2 32379.8 1436.77   5
   1  -6   2 33501.1 1303.96   2
  -1  -6  -2 32953.4 1698.29  20
  -1   6  -2 32995.7 1253.47  29
   1   6   2 34906.5 1393.75  22
   1  -6   2 32922.1 1407.38  20
   1  -6   2 33851.0 1254.55   6
   1   6   2 40116.0 1408.43  30
   1  -6   2 32271.6 1817.02  16
   1   6   2 31971.2 1235.40  27
  -1   6  -2 30686.5 1273.76  25
  -1   6  -2 31825.4 1316.05   9
   1  -6   2 32122.5 1826.06  31
  -1  -6  -2 32668.9 1697.60  11
  -1   6  -2 33228.8 1326.53   7
  -1  -6  -2 30980.0 1435.92  31
  -1  -6  -2 32316.0 906.359   8
   1   6   2 32793.8 1259.04  18
  -1   6  -2 34837.1 1446.06  30
  -1  -6  -2 35415.1 1294.74  25
  -1  -6  -2 33303.0 1278.81  16
   1   6   2 31761.8 1219.76  12
  -1   6  -2 36964.0 2045.12  24
  -1   6  -2 32225.2 1309.83  19
   1  -6   2 33593.3 1816.94   5
  -1   6  -3 4550.83 441.798   7
   1  -6   3 4327.39 417.052   2
  -1  -6  -3 5247.02 499.326  25
   1   6   3 3947.19 526.080   6
   1  -6   3 4627.64 669.122   5
   1   6   3 4527.63 501.594  29
  -1   6  -3 4236.82 422.721  19
  -1   6  -3 4450.81 419.979   9
  -1  -6  -3 4113.69 330.404  16
   1   6   3 4884.93 425.038  18
   1   6   3 4998.39 407.314  12
   1   6   3 4958.04 490.279  22
   1   6   3 5162.73 437.827  30
  -1  -6  -3 4340.82 579.417  21
  -1  -6  -3 4500.03 603.762  11
   1  -6   3 5143.13 721.776  16
   1   6   3 4465.30 225.810  17
   1   6   3 5046.86 452.952  27
  -1   6  -3 4996.02 492.306  25
  -1  -6  -3 4437.51 442.110   5
  -1  -6  -3 4324.24 594.832  20
   1  -6   3 4491.51 650.676  31
  -1   6  -3 4951.74 504.170  30
   1   6   3 4675.42 463.610  15
   1  -6   3 4725.15 477.621   6
  -1   6  -3 4933.45 423.116  29
  -1   6  -4 127695. 3666.72  29
  -1   6  -4 131417. 3761.20   7
   1   6   4 128896. 4273.61   6
   1  -6   4 130296. 4616.84   5
   1  -6   4 130980. 4648.63  16
   1   6   4 132363. 3944.87  22
  -1   6  -4 133284. 3922.57  30
   1  -6   4 126822. 3401.03  32
  -1   6  -4 127503. 3659.04   9
   1   6   4 128932. 3239.43  17
  -1  -6  -4 135312. 4400.05  20
  -1   6  -4 138195. 4059.49  25
  -1  -6  -4 131783. 4385.58  11
   1   6   4 129452. 3989.34  29
  -1  -6  -4 151343. 4105.28  25
   1   6   4 130373. 3618.22  12
  -1  -6  -4 130714. 4277.46  21
   1   6   4 123251. 3784.60  15
   1  -6   4 129054. 4540.72  31
  -1  -6  -4 130937. 3584.82   5
   1   6   4 134914. 3689.36  18
  -1   6  -4 135484. 3772.03  19
   1   6   4 133338. 3804.94  27
   1  -6   4 140564. 3791.61   2
   1  -6   4 139141. 4069.08   6
  -1   6  -4 136441. 3246.65  13
  -1   6  -5 43343.1 1726.67   7
   1   6   5 43869.8 1799.63  27
   1   6   5 44532.8 1623.07  12
  -1  -6  -5 42138.5 2122.09  20
  -1   6  -5 47941.5 1905.46  30
  -1  -6  -5 43757.1 2089.27  21
  -1   6  -5 48283.4 1339.73  13
   1  -6   5 47162.0 2424.29   5
  -1   6  -5 41984.7 1621.35   9
   1   6   5 44187.0 2200.66  14
  -1   6  -5 44923.0 1704.64  29
   1  -6   5 43539.8 1734.98   2
  -1   6  -5 45191.0 2215.37  23
  -1  -6  -5 51519.4 2107.31  25
   1  -6   5 41849.8 2250.83  31
  -1  -6  -5 43319.6 2151.99  11
  -1   6  -5 44190.5 2011.47  25
  -1   6  -5 43985.3 1731.61  19
   1   6   5 45175.1 2213.45   6
   1   6   5 44067.5 2194.08   1
  -1  -6  -5 42245.9 1408.56   5
   1  -6   5 45787.9 2048.76   6
   1   6   5 44213.0 1896.39  22
   1   6   5 41915.9 1778.07  15
   1  -6   5 42259.4 2356.03  16
   1   6   5 41943.2 1383.07  17
   1  -6   5 41636.8 1320.11  32
   1   6   6 215917. 6560.85  14
  -1   6  -6 215401. 5879.22  19
  -1   6  -6 222022. 5915.53   7
  -1   6  -6 226245. 6127.83  30
  -1  -6  -6 208174. 6472.65  20
   1   6   6 221178. 6184.84  22
   1  -6   6 214455. 5205.71  32
   1  -6   6 216560. 6025.44  26
  -1  -6  -6 225791. 6592.86  11
  -1   6  -6 221237. 6576.72  23
   1   6   6 224145. 6083.68  27
   1  -6   6 228229. 5982.62   2
   1  -6   6 218366. 7012.41  16
  -1   6  -6 219709. 5848.48  29
   1   6   6 221934. 5756.08  12
  -1  -6  -6 222489. 6472.94  21
   1   6   6 214799. 6700.54   6
   1   6   6 215175. 6585.46   1
   1  -6   6 207336. 6826.14   5
   1   6   6 220849. 5500.92  17
   1   6   6 208031. 6052.03  15
   1  -6   6 227518. 6851.56  31
   1  -6   6 230654. 6574.78   6
   1   6   7 41393.3 2325.81   6
  -1  -6  -7 41049.3 2097.96  21
   1  -6   7 46417.2 2350.57   6
   1   6   7 42099.8 1999.47  22
  -1   6  -7 43620.4 1960.54  30
   1   6   7 41491.3 1947.22  15
  -1   6  -7 40080.9 2125.83  23
  -1  -6  -7 44966.8 2236.26  20
   1   6   7 43030.0 1717.32  12
   1  -6   7 39063.5 2279.06  31
   1  -6   7 38904.2 1849.99  26
   1   6   7 41885.3 1923.21  27
   1  -6   7 40302.4 2392.48   5
  -1  -6  -7 45767.3 2264.67  11
   1  -6   7 43196.2 1876.10   2
  -1   6  -7 41994.3 1792.42   7
  -1   6  -7 40255.9 1769.47  19
   1   6   7 41169.8 2200.44   1
   1  -6   7 40443.0 2466.27  16
  -1   6  -7 41366.7 1778.06  29
   1   6   7 38853.8 1546.99  17
   1   6   7 40739.0 2176.14  14
  -1   6  -8 239758. 6669.50  19
   1  -6   8 243468. 7611.70  31
   1   6   8 237441. 6382.29  17
  -1   6  -8 247504. 6681.37  29
  -1  -6  -8 259069. 7379.77  11
   1  -6   8 245500. 7760.85   5
   1   6   8 253714. 7086.87  22
  -1  -6  -8 250073. 7200.65  21
   1  -6   8 231732. 6766.02   2
   1   6   8 243158. 7319.65   1
  -1  -6  -8 219763. 6871.63  30
   1  -6   8 247192. 7950.66  16
  -1   6  -8 250978. 6684.05   7
   1   6   8 244392. 7289.22  14
   1   6   8 249892. 7780.70   6
   1  -6   8 239369. 6822.99  26
  -1   6  -8 237873. 7209.10  23
  -1  -6  -8 253601. 7334.63  20
   1  -6   8 272867. 7799.90   6
   1   6   8 238196. 6983.67  15
   1   6   8 246968. 6912.85  27
   1   6   8 241685. 6533.50  12
  -1   6  -8 243575. 6890.82  30
  -1  -6  -9 25510.3 1654.25  30
   1  -6   9 29951.2 2100.47   6
   1   6   9 27170.4 1445.06  12
  -1  -6  -9 27434.5 1791.78  20
  -1   6  -9 29530.5 1680.92  30
  -1   6  -9 28186.3 1778.65  23
  -1   6  -9 28764.6 1545.38  29
   1  -6   9 30388.3 2124.99   5
  -1  -6  -9 24073.6 1541.29   7
   1   6   9 25183.8 1357.14  17
   1   6   9 29018.2 1749.03  22
  -1   6  -9 26995.2 1505.07  19
   1  -6   9 27099.3 1962.08  31
   1   6   9 25886.4 1721.86  14
  -1   6  -9 28064.1 1512.82   7
   1   6   9 27365.1 1636.46  27
   1  -6   9 26986.1 1602.61  26
   1   6   9 25342.6 1654.79  15
   1   6   9 28816.5 2098.74   6
   1  -6   9 26652.7 2097.21  16
   1   6   9 28287.6 1822.69   1
   1  -6   9 25007.5 1545.16   2
  -1  -6  -9 28580.8 1789.95  21
  -1  -6  -9 27049.2 1781.73  11
   1   6  10 154830. 5469.45  15
   1   6  10 162920. 5541.23  14
  -1   6 -10 164465. 5138.40  19
  -1  -6 -10 169088. 5567.52  21
  -1  -6 -10 170398. 5676.79  11
  -1   6 -10 174155. 5407.83  30
   1  -6  10 161471. 5281.15  26
   1   6  10 169222. 5406.17  27
  -1   6 -10 167037. 5091.48   7
   1   6  10 164901. 4963.01  17
  -1  -6 -10 163208. 5437.50  30
   1  -6  10 164520. 6014.48  31
  -1   6 -10 165526. 5139.62  29
  -1  -6 -10 159499. 5276.24   7
   1  -6  10 181673. 6387.00   6
   1   6  10 165388. 5013.33  12
   1   6  10 163819. 5604.56   1
  -1   6 -10 158525. 5454.86  23
   1   6  10 172956. 6359.16   6
   1  -6  10 167863. 6394.38  16
  -1  -6 -10 169969. 5654.54  20
   1  -6  10 158285. 6017.28   5
   1   6  10 170957. 5555.76  22
  -1  -6 -11 12689.4 1151.28   7
   1   6  11 10279.1 1100.57  14
   1   6  11 11607.9 1442.80   6
   1  -6  11 15872.2 1676.72   6
  -1   6 -11 10879.4 1001.76  19
   1  -6  11 10144.4 1260.13  31
  -1  -6 -11 11584.4 1179.10  11
  -1  -6 -11 11012.4 1134.65  30
   1   6  11 11976.4 1212.74  22
   1   6  11 11491.1 1123.81  27
   1   6  11 10905.0 973.836  12
  -1  -6 -11 10923.0 1150.00  20
  -1   6 -11 11153.5 1121.89  23
  -1   6 -11 10192.1 981.339  29
  -1   6 -11 10142.8 959.683   7
   1  -6  11 11650.1 1371.09   5
  -1   6 -11 11169.1 1091.30  30
  -1  -6 -11 10769.1 1134.38  21
   1  -6  11 12209.7 1140.71  26
   1  -6  11 10444.7 1388.28  16
   1   6  11 11200.0 1160.06   1
  -1   6 -12 80282.8 3521.28  23
  -1  -6 -12 80098.5 3436.14   7
  -1   6 -12 84515.3 3369.79  29
  -1   6 -12 77969.6 3289.07  19
  -1   6 -12 82128.7 3508.04  30
   1  -6  12 81059.4 4044.23   5
  -1   6 -12 78619.5 3235.42   7
  -1  -6 -12 84728.1 3698.36  11
   1   6  12 80336.6 3572.93   1
  -1  -6 -12 85608.8 3691.31  21
   1  -6  12 89987.5 4531.44   6
   1   6  12 81263.3 3558.72  14
   1  -6  12 80284.0 4316.04  16
  -1  -6 -12 84338.4 3683.58  20
   1   6  12 83108.0 3582.83  27
   1   6  12 88319.1 3785.64  22
   1   6  12 83433.5 3261.03  12
   1   6  12 78908.5 4295.54   6
  -1  -6 -12 82189.3 3607.55  30
   1  -6  12 85712.4 4131.20  31
   1   6  13 2758.74 601.068  27
   1  -6  13 3302.53 838.663  31
  -1  -6 -13 3553.74 688.678   7
  -1   6 -13 3219.38 650.742  19
  -1  -6 -13 2937.80 637.784  11
   1   6  13 3848.20 778.204  22
   1  -6  13 2169.18 665.695   5
  -1  -6 -13 3577.09 712.764  30
  -1  -6 -13 4304.61 781.123  20
  -1  -6 -13 2441.53 619.661  21
   1   6  13 2424.49 760.212   6
   1   6  13 2989.18 568.193  12
   1  -6  13 1755.20 662.996  16
  -1   6 -13 2843.64 584.251  23
  -1   6 -13 2982.59 589.905   7
  -1   6 -13 4500.47 711.373  29
  -1   6 -13 2813.40 651.314  30
   1  -6  13 4198.67 997.551   6
   1  -6  13 4182.17 1102.82  15
   1   6  14 17671.0 1678.97  22
   1   6  14 18527.3 1475.13  12
  -1   6 -14 18400.5 1474.41   7
  -1  -6 -14 18970.3 1663.78  11
  -1  -6 -14 16923.5 1588.02  30
   1  -6  14 17850.3 2275.84  15
   1   6  14 18115.8 1638.85  27
  -1  -6 -14 16609.5 1569.63  20
   1  -6  14 17012.4 1844.38  31
  -1  -6 -14 19273.4 1676.64  21
  -1   6 -14 18712.1 1536.22  29
  -1   6 -14 14731.5 1402.03  23
  -1   6 -14 17868.6 1592.36  30
   1  -6  14 19135.7 2090.75  16
  -1   6 -14 16679.2 1451.26  19
   1  -6  14 16690.4 2032.98   6
  -1  -6 -14 16950.6 1507.16   7
   1   6  14 17240.7 2059.47   6
  -1  -6 -15 594.920 372.842  30
  -1  -6 -15-130.634 283.763   7
  -1   6 -15 539.739 341.992   7
   1  -6  15 377.204 391.810  15
   1   6  15-234.409 443.328   6
  -1   6 -15 459.626 340.574  29
   1  -6  15 453.273 446.312  16
  -1   6 -15 293.565 313.588  30
  -1  -6 -15-237.439 394.858  20
  -1  -6 -15 290.446 272.455  11
   1  -6  15 1121.88 621.161   6
  -1   6 -15 50.9205 255.658  19
  -1  -6 -15 594.514 361.813  21
   1   6  15 189.563 386.540  22
   1   6  15 44.2634 291.550  27
  -1   6 -16 1189.73 442.023  30
  -1  -6 -16 2076.84 628.201  11
   1   6  16 2021.76 695.464  22
   1  -6  16 1934.73 790.303  16
  -1  -6 -16 2073.31 615.598   7
   1   6  16 1193.61 688.035   6
   1   6  16 1604.77 577.055  27
  -1   6 -16 1782.87 510.489   7
  -1  -6 -16 1930.72 568.742  20
   1  -6  16 969.217 658.324  15
  -1   6 -16 1290.19 504.453  19
  -1   6 -16 1691.25 485.706  29
   1  -6  16 1940.16 834.350   6
  -1  -6 -16 2374.37 667.208  21
  -1   7  17 13807.0 1985.03   6
   1  -7 -17 12233.2 1576.02  30
  -1   7  17 10809.8 1338.42  12
   1   7 -17 13505.6 1462.38  23
  -1  -7  17 11762.8 1846.82  16
  -1  -7  17 10310.3 1601.20  31
   1   7 -17 12976.1 1348.07  19
   1  -7 -16 2024.27 601.143  20
   1   7 -16 1577.76 563.661  23
  -1  -7  16 1844.37 680.263  16
  -1   7  16 3363.51 921.902   6
   1   7 -16 1579.18 481.771  19
  -1  -7  16 387.791 370.016  31
   1   7 -16 1155.12 441.387  29
   1   7 -16 2549.97 646.490  30
  -1   7  16 1673.96 528.274  27
   1   7 -16 1819.40 526.851   7
   1  -7 -16 1462.13 516.862   7
   1  -7 -16 2199.20 674.152  11
  -1   7  16 1920.36 676.408  22
   1  -7 -16 2159.37 706.345  30
  -1  -7  16 1330.97 664.302   6
   1  -7 -16 1715.14 612.398  21
  -1   7  16 2063.48 605.346  12
  -1   7  15 36673.8 2972.53   6
  -1   7  15 32030.7 2176.97  12
   1   7 -15 32196.9 2292.59  23
   1   7 -15 31765.1 2041.55  19
  -1  -7  15 41488.8 3265.19   6
  -1  -7  15 36233.6 2832.70  31
   1  -7 -15 37710.7 2612.65  20
   1  -7 -15 34075.9 2254.82   7
   1  -7 -15 32506.3 2439.53  21
   1   7 -15 33791.2 2077.03   7
   1  -7 -15 38418.8 2641.60  11
   1   7 -15 38747.2 2497.28  30
  -1  -7  15 37556.2 3110.13  16
  -1   7  15 35236.9 2482.41  22
   1  -7 -15 31979.1 2497.59  30
   1   7 -15 37021.1 2346.86  29
   1  -7 -14 10544.2 1317.86  21
   1   7 -14 9785.62 1030.43   7
   1  -7 -14 9937.86 1289.89  11
   1   7 -14 10948.1 1259.90  23
  -1  -7  14 7541.25 1280.32   5
  -1   7  14 8100.89 1318.57   6
   1   7 -14 11114.6 1195.19  29
   1  -7 -14 9672.25 1129.11   7
   1   7 -14 8971.20 986.794  19
   1   7 -14 10776.2 1237.39  30
   1  -7 -14 10879.7 1330.24  20
  -1  -7  14 9338.74 1376.66  31
  -1   7  14 9274.56 1090.50  12
  -1  -7  14 8452.63 1413.68  16
  -1   7  14 10787.6 1268.93  22
   1  -7 -14 9338.26 1293.50  30
   1  -7 -13 83169.5 4019.06  30
  -1  -7  13 83143.9 4184.25  31
  -1   7  13 82461.9 4275.93   6
  -1  -7  13 81019.3 4292.49   5
   1   7 -13 78585.7 3674.27  23
   1  -7 -13 86161.3 3984.02  20
  -1  -7  13 77202.7 3482.46  26
   1   7 -13 81764.8 3307.79  19
   1  -7 -13 88874.9 4058.23  11
  -1   7  13 84764.1 3806.06  22
   1  -7 -13 84532.6 3933.97  21
   1  -7 -13 82738.3 3548.60   7
   1   7 -13 83821.6 3325.92   7
  -1  -7  13 80471.9 4467.66  16
  -1   7  13 79898.9 3475.40  12
   1   7 -13 84570.6 3577.55  29
   1   7 -13 82386.3 3682.51  30
  -1   7  12 31803.6 2040.42  14
  -1   7  12 35419.9 2203.31  22
   1  -7 -12 35907.9 2308.02  21
  -1   7  12 32753.5 2121.30   1
  -1  -7  12 27905.0 2417.29  16
  -1  -7  12 31937.6 2497.33   5
  -1   7  12 35476.4 2028.35  12
  -1   7  12 35507.1 1988.23  17
  -1  -7  12 35914.7 2491.47  31
  -1   7  12 33184.1 2440.02   6
   1  -7 -12 34588.1 2311.99  11
  -1  -7  12 30759.0 1943.94  26
   1   7 -12 34394.5 2190.22  23
   1   7 -12 34456.7 1854.88  19
   1  -7 -12 34164.0 2029.43   7
   1  -7 -12 30304.2 2221.60  30
   1   7 -12 34496.9 2128.21  30
   1  -7 -12 33431.8 2262.14  20
   1   7 -12 33033.0 1826.04   7
   1   7 -12 32730.4 1985.82  29
   1  -7 -11 80217.2 3638.14  21
  -1  -7  11 81459.0 3852.60  31
  -1   7  11 78142.5 3544.10   1
   1   7 -11 85887.3 3136.06  19
   1   7 -11 80402.2 3581.99  23
   1   7 -11 85306.0 3497.25  30
   1   7 -11 82136.2 3326.94  29
  -1  -7  11 81647.5 4116.81   5
  -1  -7  11 80052.6 3308.82  26
  -1   7  11 76671.6 3215.49  12
   1  -7 -11 77026.3 3281.66   7
  -1  -7  11 84425.9 4277.07  16
  -1   7  11 83917.5 3567.47  14
   1  -7 -11 76599.3 3694.03  30
   1  -7 -11 91301.8 3883.02  11
  -1   7  11 83071.9 3557.48  22
   1  -7 -11 91478.1 3868.69  20
  -1   7  11 83806.4 3226.69  17
   1   7 -11 86854.1 3175.40   7
  -1   7  11 84149.5 3921.18   6
   1  -7 -10 42991.4 2457.58  11
   1   7 -10 40263.3 2301.48  23
   1   7 -10 44117.1 1991.97   7
  -1   7  10 44476.6 2318.89  22
   1   7 -10 43125.9 1949.60  19
   1  -7 -10 46888.3 2507.97  21
  -1  -7  10 39904.6 2080.18  26
  -1  -7  10 39536.9 2665.20   5
  -1   7  10 39801.1 2340.71   1
  -1  -7  10 41849.3 2531.62  31
   1   7 -10 42774.9 2119.64  29
  -1   7  10 40653.9 1973.74  17
   1  -7 -10 38699.0 2377.24  30
   1   7 -10 41612.4 2184.81  30
   1  -7 -10 42360.2 2441.35  20
  -1  -7  10 43614.7 2807.83  16
  -1   7  10 36660.9 2227.79  14
  -1   7  10 41239.3 2464.89   6
  -1   7  10 40581.5 2059.72  12
  -1   7   9 54585.5 2728.24  14
  -1  -7   9 56074.1 2855.03  31
  -1   7   9 48168.6 2645.74   1
  -1  -7   9 49867.7 2962.64  16
   1   7  -9 53040.8 2638.35  23
  -1   7   9 55298.8 2261.75  17
   1   7  -9 52679.9 2204.72   7
  -1   7   9 54358.1 2561.02  22
  -1  -7   9 53127.2 2389.41  26
   1  -7  -9 51914.2 2709.95  20
  -1   7   9 54062.9 2355.85  12
  -1  -7   9 51055.3 2974.92   5
  -1   7   9 57827.1 2804.45   6
   1   7  -9 53792.9 2374.28  29
   1  -7  -9 57575.6 2777.69  21
   1   7  -9 57551.4 2503.80  30
   1  -7  -9 59634.1 2875.72  11
   1   7  -9 54590.5 2173.76  19
   1  -7  -8 16003.1 1322.40  21
  -1   7   8 16548.1 1235.63  22
  -1  -7   8 12590.4 1366.91   5
  -1  -7   8 13562.1 1407.32  16
   1   7  -8 15170.2 1001.34   7
   1   7  -8 14994.1 1120.25  30
  -1   7   8 13483.3 1024.56  12
  -1   7   8 15540.1 1016.10  17
   1   7  -8 12300.9 1005.64  29
   1   7  -8 14162.4 926.991  19
   1  -7  -8 15216.5 1320.24  11
  -1   7   8 13336.3 1237.59  14
  -1   7   8 15678.4 1362.61   1
  -1   7   8 15133.5 1266.57   6
   1  -7  -8 14678.4 1302.35  20
   1   7  -8 14165.7 1229.49  23
  -1  -7   8 14957.1 1343.91  31
  -1  -7   8 14996.3 1107.47  26
   1  -7  -7 61072.6 2769.73  21
  -1   7   7 59052.4 1816.25  16
   1   7  -7 56093.6 2653.79  23
  -1   7   7 62337.1 2406.12  12
  -1  -7   7 57482.7 3012.09   5
   1   7  -7 58798.7 2145.94  19
  -1   7   7 63623.8 2606.25  22
   1   7  -7 64788.5 2449.22  29
  -1   7   7 60691.9 2616.09   6
  -1   7   7 60898.7 2231.67  17
  -1  -7   7 62608.7 3071.06  16
   1  -7  -7 60981.7 2802.83  20
  -1  -7   7 65187.6 2890.74  31
   1   7  -7 63035.9 2280.50   7
  -1  -7   7 58657.6 2113.55   2
  -1   7   7 54020.1 2717.28  14
   1   7  -7 61694.2 2453.38  30
  -1  -7   7 60431.8 2423.17  26
   1  -7  -7 62596.7 2846.51  11
  -1  -7   6 560.112 307.252   5
   1   7  -6 727.100 260.353  23
   1  -7  -6 967.176 312.442  20
   1   7  -6 769.951 229.844  13
  -1  -7   6 940.791 338.405  16
  -1  -7   6 745.092 252.416  26
  -1   7   6 908.898 269.302  22
   1   7  -6 841.116 209.482  19
  -1   7   6 971.117 247.973  12
   1   7  -6 609.886 194.224   7
  -1  -7   6 877.490 313.440  31
   1  -7  -6 1024.51 345.727  11
  -1   7   6 716.359 259.041   6
   1   7  -6 957.939 276.641  30
   1  -7  -6 807.756 317.936  21
  -1   7   6 626.541 172.924  17
  -1   7   6 657.607 190.054  27
   1   7  -6 693.043 242.958  29
  -1  -7   6 792.754 193.625   2
   1   7  -5 457.653 169.460   7
  -1   7   5 421.798 147.433  17
  -1  -7   5 77.0958 188.691   5
   1   7  -5 308.585 172.158  29
  -1  -7   5 171.938 146.514  26
  -1   7   5 1554.48 296.690  12
  -1   7   5 247.760 149.687  22
  -1   7   5 379.193 191.536   6
   1   7  -5 1095.56 198.818  19
  -1  -7   5 711.424 314.607  16
   1  -7  -5 384.927 240.500  20
   1  -7  -5 568.002 272.029  11
  -1   7   5 515.867 148.537  27
   1   7  -5 433.724 193.458  30
   1  -7  -5 279.145 183.486  21
   1   7  -5 362.658 161.117   9
   1   7  -5 609.921 178.771  13
  -1  -7   5 217.527 212.537  31
  -1  -7   5 175.093 99.3733   2
  -1  -7   4 4672.81 655.655  31
   1   7  -4 5365.70 549.188   9
   1   7  -4 5312.97 493.104  10
  -1   7   4 5828.43 604.833  22
  -1   7   4 5489.08 564.292  12
  -1  -7   4 5604.78 746.286  16
  -1   7   4 5495.82 520.846   6
  -1  -7   4 4818.89 727.852   5
  -1   7   4 5861.51 598.577  30
  -1   7   4 5486.83 479.071  17
  -1  -7   4 5729.04 409.368   2
  -1   7   4 5561.91 392.903  27
   1   7  -4 6694.25 570.293  13
   1  -7  -4 4984.40 655.920  11
   1   7  -4 5742.78 556.602  29
   1  -7  -4 5714.80 716.223  21
   1   7  -4 6034.83 460.892  19
   1   7  -4 5578.13 549.168  30
   1  -7  -4 5534.93 706.202  20
   1   7  -3 25682.8 1263.46   9
  -1   7   3 25566.6 851.028  18
  -1  -7   3 23678.1 1519.19  16
   1   7  -3 25081.0 1231.17  29
   1  -7  -3 27288.9 1393.45   5
   1  -7  -3 25701.7 1521.51  11
  -1   7   3 26519.7 1319.71  22
  -1   7   3 25816.7 1113.73  17
   1   7  -3 26997.4 1060.86  19
   1   7  -3 25208.1 1193.21  30
  -1  -7   3 26777.7 977.120   2
  -1   7   3 26929.8 1385.23  30
  -1   7   3 24274.6 1249.75  12
   1  -7  -3 26576.6 1537.52  20
   1   7  -3 24987.4 1237.24  13
  -1  -7   3 26395.6 1673.59   5
   1  -7  -3 25171.4 1525.37  21
   1   7  -3 26434.9 1147.94  10
   1   7  -3 26960.5 1292.46  18
  -1   7   3 24856.3 839.907  27
  -1   7   3 25036.8 1053.40   6
  -1  -7   3 26972.1 1548.33  31
  -1   7   3 25746.5 1269.70  29
  -1   7   2 29244.5 1453.85  30
   1  -7  -2 22293.5 1305.46   5
  -1   7   2 21327.1 993.835  17
  -1   7   2 21929.3 1134.06  12
   1   7  -2 22426.3 962.533  10
   1   7  -2 22975.0 933.902  19
  -1   7   2 19943.3 1065.77  29
  -1  -7   2 21203.0 848.841   2
   1   7  -2 21746.6 1109.47  29
   1   7  -2 21134.7 1083.89  18
  -1   7   2 21885.5 809.006  18
   1  -7  -2 20807.9 1311.53  20
   1  -7  -2 20579.7 1311.18  11
  -1   7   2 21738.9 1117.80  19
   1  -7  -2 19338.7 721.364  15
  -1   7   2 18462.4 714.019   6
   1   7  -2 22518.9 1061.69  30
   1   7  -2 21037.7 1147.41  13
   1  -7  -2 21365.8 1362.45  21
  -1  -7   2 21166.2 1319.88  31
  -1  -7   2 20163.7 1301.76  16
   1   7  -2 21747.8 1131.51   9
   1  -7  -2 18561.2 757.154  15
  -1  -7   2 20738.8 1410.12   5
   1   7  -2 21128.8 1389.19  28
  -1   7   2 22327.7 910.740   8
   1   7  -1 113832. 3464.57   9
   1  -7  -1 114410. 3758.40  20
   1   7  -1 107362. 2716.59   8
  -1   7   1 119192. 3371.53  29
   1   7  -1 113715. 3958.59  28
  -1   7   1 115576. 3058.07   8
  -1   7   1 129099. 3660.42  30
   1   7  -1 116105. 3283.37  30
   1   7  -1 117858. 3287.24  12
  -1   7   1 115379. 3466.26  12
   1  -7  -1 107758. 3979.23  31
  -1   7   1 118328. 3401.16  19
   1   7  -1 114288. 3111.31  10
   1   7  -1 114803. 3338.81  18
   1   7  -1 116708. 3425.22  29
  -1   7   1 118378. 3046.55  18
   1  -7  -1 114615. 3854.17   5
   1   7  -1 116116. 3142.42  19
  -1  -7   1 114176. 3719.08  16
   1  -7  -1 116358. 3790.63  11
  -1  -7   1 111941. 3898.29   5
  -1  -7   1 109047. 3723.24  31
  -1   7   0 7461.59 374.402   3
   1   7   0 7424.43 573.808  18
  -1   7   0 7976.02 604.145  19
   1   7   0 8265.76 873.616  28
  -1  -7   0 7917.19 747.832  31
   1   7   0 8127.10 571.924  22
   1   7   0 7959.34 536.577  19
  -1   7   0 8557.71 683.057  28
  -1   7   0 8708.54 691.216  30
   1  -7   0 7097.07 787.383   5
  -1  -7   0 7867.57 766.404  20
   1   7   0 8179.77 672.848   9
   1   7   0 8997.07 613.890  30
   1  -7   0 8640.14 765.815  11
   1  -7   0 6916.10 822.689  31
  -1  -7   0 7946.05 696.931  16
   1  -7   0 8399.50 845.392  16
   1  -7   0 8678.91 765.031  20
   1   7   0 8001.29 573.828  12
  -1   7   0 7474.81 568.655  29
  -1   7   0 8548.87 668.622  12
   1   7   0 7733.06 719.026  23
  -1  -7   0 7907.46 769.873   5
   1   7   0 8587.39 667.517  29
  -1   7   0 7670.75 488.277   8
   1   7   0 7895.57 510.883  10
  -1  -7  -1 174671. 5194.69   5
  -1  -7  -1 174946. 4975.41  16
   1   7   1 198181. 4859.09  30
   1   7   1 174661. 4720.39  18
   1  -7   1 175257. 5571.14   5
   1   7   1 177257. 4969.55  29
  -1   7  -1 173766. 4938.40  12
   1  -7   1 182813. 5163.40  20
  -1  -7  -1 195543. 4399.55  25
   1  -7   1 182487. 4793.48   2
  -1   7  -1 182926. 4928.14   9
  -1  -7  -1 176355. 5364.97  20
   1   7   1 178538. 4709.18  12
   1  -7   1 180657. 5147.01  11
   1   7   1 173589. 5678.75  28
   1  -7   1 176742. 5726.90  31
  -1  -7  -1 176805. 5381.12  11
  -1   7  -1 179072. 4814.83  19
   1   7   1 184949. 4816.78  22
  -1   7  -1 185468. 4948.05  28
   1   7   1 157051. 4978.67  23
  -1   7  -1 184403. 4748.78  29
  -1   7  -1 185211. 4420.18  25
   1  -7   1 176712. 5598.33  16
   1   7   1 179906. 4652.44  10
   1   7   1 162807. 4725.93   6
  -1  -7  -1 174682. 5201.64  31
  -1   7  -1 175154. 4256.89  10
  -1   7  -1 180565. 4992.07  30
  -1  -7  -2 86602.0 3278.68  20
   1  -7   2 87461.3 2467.22   6
  -1   7  -2 89641.6 2890.37  28
   1   7   2 103555. 2899.43  30
   1   7   2 86708.1 2903.19  29
  -1   7  -2 87783.9 2717.22  19
   1   7   2 75948.8 2741.74   6
   1   7   2 86424.1 2154.57  17
  -1  -7  -2 100590. 2577.84  25
   1   7   2 88460.6 2784.06  22
  -1  -7  -2 84564.0 2708.40  16
   1  -7   2 89074.0 2699.58   2
   1  -7   2 88649.7 2922.79  20
  -1   7  -2 87597.8 2866.72  12
  -1  -7  -2 83573.5 3242.72  11
   1  -7   2 85581.9 3449.96  16
  -1   7  -2 84326.6 2617.03  29
   1  -7   2 85670.2 3491.27  31
  -1   7  -2 87599.0 2755.04   9
  -1  -7  -2 82882.7 2905.03   5
   1   7   2 85651.0 2612.33  12
  -1   7  -2 87371.3 2530.24  25
   1  -7   2 88252.3 3461.44   5
   1   7   2 82425.8 2594.98  18
  -1   7  -2 87925.1 2877.79  30
  -1  -7  -2 85411.1 2982.64  31
  -1  -7  -3 228205. 5807.86  16
   1  -7   3 242391. 6030.49   2
  -1  -7  -3 233644. 6156.64   5
   1   7   3 217227. 5330.06  17
  -1   7  -3 240949. 6246.34  30
  -1  -7  -3 232558. 6793.24  20
   1  -7   3 231017. 7076.10  31
   1   7   3 231481. 5889.91  18
   1   7   3 227381. 5886.37  12
  -1   7  -3 225926. 5927.72  29
  -1  -7  -3 232081. 6798.40  11
   1  -7   3 245450. 6047.97   6
  -1   7  -3 230978. 6013.65  19
   1   7   3 240130. 6214.34  22
   1   7   3 210543. 6301.16   6
  -1   7  -3 231901. 6060.68   7
  -1   7  -3 248411. 6075.59  25
   1   7   3 259583. 6066.25  30
   1   7   3 227766. 5924.59  27
  -1  -7  -3 213926. 6146.25  31
   1  -7   3 236086. 7102.85  16
   1  -7   3 233524. 7067.90   5
   1   7   3 229893. 6303.84  29
  -1   7  -3 231130. 6026.26   9
  -1  -7  -3 269603. 6111.51  25
  -1  -7  -3 232747. 6743.60  21
  -1  -7  -4 48685.9 1791.32   5
   1  -7   4 46537.4 2502.60   5
   1   7   4 48820.7 1738.84  12
   1  -7   4 43316.9 1558.50  32
   1   7   4 48512.1 2049.73  29
  -1  -7  -4 46627.5 2316.83  20
   1   7   4 49566.6 1742.02  18
   1  -7   4 48046.7 2494.05  31
  -1  -7  -4 47118.5 2262.99  21
   1  -7   4 48576.2 1815.15   2
   1   7   4 47224.3 2181.85   6
  -1  -7  -4 45965.2 2322.77  11
   1   7   4 50172.6 1996.58  22
   1  -7   4 49474.1 2581.65  16
  -1   7  -4 47882.1 1841.06   7
  -1   7  -4 47031.3 1812.26  19
   1  -7   4 52457.0 2006.79   6
   1   7   4 45499.1 1776.65  27
   1   7   4 46318.6 1316.28  17
   1   7   4 46838.8 1832.61  15
  -1   7  -4 51900.1 2003.88  25
  -1   7  -4 48296.3 1964.89  30
  -1   7  -4 46997.6 1758.15  29
  -1   7  -4 46703.5 1786.36   9
  -1   7  -5 131273. 3918.32   9
   1   7   5 138937. 4825.40   1
   1   7   5 140881. 3905.10  12
   1   7   5 136289. 4791.03  14
   1   7   5 131240. 3996.99  15
   1  -7   5 138182. 4969.44  31
  -1   7  -5 140975. 4246.81  30
   1  -7   5 146916. 5123.18   5
   1   7   5 132834. 4616.36   6
  -1   7  -5 137176. 3978.88  29
  -1  -7  -5 140110. 4764.89  20
  -1   7  -5 138888. 3449.00  13
   1  -7   5 133362. 3500.66  32
  -1  -7  -5 140021. 3739.05   5
   1  -7   5 139857. 4042.27   2
   1  -7   5 150103. 4469.73   6
  -1  -7  -5 134508. 4710.92  11
   1   7   5 138057. 4070.79  27
   1  -7   5 141493. 5126.62  16
   1   7   5 141011. 4309.71  22
  -1   7  -5 128646. 4696.26  23
   1  -7   5 136018. 4173.88  26
  -1   7  -5 141816. 4079.08   7
  -1   7  -5 143109. 4048.86  19
   1   7   5 136904. 3472.81  17
  -1  -7  -5 141839. 4686.75  21
  -1   7  -6 28293.7 1490.81  30
   1  -7   6 29276.8 1694.12   6
   1  -7   6 26989.0 1377.36   2
   1   7   6 29570.5 1316.76  12
  -1   7  -6 27457.8 1340.85  29
  -1   7  -6 26914.6 1365.60   7
  -1   7  -6 26046.7 1728.35  23
  -1  -7  -6 27002.4 1740.19  11
   1  -7   6 26585.3 1443.45  26
  -1   7  -6 28023.6 1372.91  19
  -1   7  -6 28958.3 988.143  13
  -1  -7  -6 23041.0 881.054   5
   1   7   6 26748.9 1507.40  22
   1   7   6 28140.5 1063.53  17
   1   7   6 25678.3 1751.40  14
   1  -7   6 27379.8 1971.37  16
  -1  -7  -6 28012.7 1715.66  21
   1  -7   6 28762.2 1931.52  31
   1   7   6 28569.2 1815.14   6
  -1   7  -6 27075.0 1293.58   9
  -1  -7  -6 28880.8 1793.18  20
   1  -7   6 23764.4 849.485  32
   1   7   6 27486.4 1806.06   1
   1   7   6 25409.5 1349.83  15
   1  -7   6 28162.0 1977.05   5
   1   7   6 29058.6 1453.80  27
  -1   7  -7 24384.6 1690.91  23
   1  -7   7 21761.6 1739.87  31
   1   7   7 23913.0 1253.31  12
   1   7   7 25366.6 1758.18   1
   1   7   7 23968.4 1712.33  14
   1   7   7 24772.6 1394.98  15
   1   7   7 24734.3 1104.32  17
   1  -7   7 24007.7 1878.30   5
  -1   7  -7 26501.1 1020.45  13
  -1  -7  -7 24784.8 1699.76  20
  -1   7  -7 25519.8 1365.30   7
  -1   7  -7 25586.9 1479.04  30
   1  -7   7 23692.3 1417.93  26
   1   7   7 25333.3 1536.71  22
   1  -7   7 23982.3 1919.97  16
   1  -7   7 26765.7 1754.23   6
  -1  -7  -7 27733.9 1721.53  21
   1   7   7 26316.3 1833.04   6
  -1   7  -7 27185.0 1381.08  29
   1   7   7 25802.6 1443.99  27
  -1   7  -7 26695.4 1380.16  19
  -1  -7  -7 26438.9 1760.13  11
   1  -7   7 23981.6 1363.02   2
   1   7   8 8320.72 1056.03   6
  -1   7  -8 8508.58 783.015   7
  -1  -7  -8 8059.86 973.508  11
  -1   7  -8 7411.20 909.586  23
   1  -7   8 8054.24 805.130   2
  -1  -7  -8 8232.14 993.669  20
  -1   7  -8 9488.14 810.520  29
   1   7   8 8232.17 1002.60   1
   1   7   8 8444.21 736.432  12
   1  -7   8 9408.85 1210.19  16
   1  -7   8 7436.52 1053.05   5
  -1  -7  -8 6729.38 799.013  30
   1  -7   8 7982.93 821.070  26
  -1   7  -8 8671.56 794.724  19
   1  -7   8 8722.29 1040.10   6
   1   7   8 7787.55 797.085  15
   1   7   8 8544.90 900.718  22
   1   7   8 8235.72 825.827  27
   1   7   8 8256.75 637.309  17
  -1  -7  -8 8593.69 962.633  21
  -1   7  -8 9405.51 899.380  30
   1  -7   8 8210.38 1078.36  31
   1   7   8 9316.62 1051.91  14
  -1  -7  -9 514.294 289.012  21
   1   7   9 365.543 243.703  22
  -1  -7  -9-81.4383 225.791  20
  -1   7  -9 291.750 214.931  30
  -1   7  -9 77.1497 209.413   7
   1  -7   9 35.9591 255.597  31
   1  -7   9 412.330 390.121   5
   1  -7   9 150.066 283.157  16
   1  -7   9 533.683 303.893  26
   1   7   9 619.875 321.069  14
   1   7   9 822.491 403.127   6
   1   7   9 407.174 205.010  27
  -1  -7  -9 91.4902 209.821  30
  -1  -7  -9 475.251 337.288  11
  -1   7  -9 152.928 192.749  19
   1   7   9 980.508 353.153   1
   1  -7   9-104.279 198.409   2
   1   7   9 74.1133 145.940  12
  -1   7  -9 669.380 316.071  23
   1  -7   9 87.4318 205.652   6
  -1   7  -9 241.178 180.625  29
  -1   7 -10 377.903 275.049  30
   1  -7  10 414.323 312.159   5
   1  -7  10 504.537 273.366  26
  -1  -7 -10 249.861 278.678  21
   1   7  10 270.051 206.726  12
   1   7  10 287.943 185.708  27
   1   7  10 419.505 243.005  14
  -1   7 -10 343.799 243.062   7
   1   7  10 157.981 216.224   1
   1  -7  10 467.212 356.160  16
  -1  -7 -10 753.308 335.854  30
  -1  -7 -10 33.7742 197.905   7
   1   7  10 152.410 224.155  22
   1  -7  10 923.716 459.543   6
  -1  -7 -10-150.427 249.758  20
  -1   7 -10 528.232 255.510  19
  -1  -7 -10 586.526 307.742  11
  -1   7 -10 270.762 194.612  29
   1  -7  10-119.313 282.550  31
  -1   7 -10 279.414 288.163  23
   1   7  10 54.0821 315.746   6
  -1   7 -11 14425.1 1182.72  19
   1  -7  11 16144.1 1797.97  16
  -1   7 -11 16783.2 1261.23   7
   1   7  11 15771.2 1195.98  12
  -1  -7 -11 15652.7 1471.10  11
   1   7  11 16068.2 1444.93  22
   1  -7  11 16633.0 1743.44   6
   1   7  11 15764.8 1457.57   1
  -1   7 -11 16189.9 1259.93  29
   1  -7  11 15776.6 1691.98   5
  -1  -7 -11 14986.0 1308.25   7
   1   7  11 14638.1 1392.85  14
   1   7  11 16389.3 1352.68  27
  -1  -7 -11 16854.6 1512.46  20
  -1  -7 -11 16876.7 1444.71  30
   1  -7  11 16188.8 1346.06  26
   1  -7  11 18540.3 1779.56  31
  -1   7 -11 15648.4 1416.23  23
   1   7  11 15554.6 1686.09   6
  -1  -7 -11 13976.2 1356.99  21
  -1   7 -11 15438.6 1326.88  30
  -1   7 -12 12172.5 1137.14  29
   1  -7  12 12890.8 1678.55  16
  -1   7 -12 11171.6 1064.70   7
   1  -7  12 12906.5 1628.74   6
   1   7  12 11286.7 1226.48  14
  -1   7 -12 11893.3 1250.69  23
   1  -7  12 11051.6 1408.91  31
  -1  -7 -12 12155.6 1295.77  20
  -1   7 -12 12089.5 1219.28  30
  -1  -7 -12 11010.2 1147.12   7
   1   7  12 12640.7 1112.68  12
   1  -7  12 11639.0 1483.90   5
   1  -7  12 11653.2 1186.36  26
   1   7  12 12726.1 1326.26   1
  -1   7 -12 10271.4 1025.48  19
   1   7  12 11903.3 1551.04   6
  -1  -7 -12 11603.8 1293.25  11
  -1  -7 -12 11342.9 1224.73  30
  -1  -7 -12 12287.4 1288.39  21
   1   7  12 11270.6 1175.58  27
   1   7  12 12582.0 1317.05  22
   1   7  13 36184.9 2070.76  12
   1   7  13 35221.1 2310.90   1
  -1   7 -13 36641.1 2150.12  19
   1  -7  13 33895.0 2870.65  16
   1   7  13 37045.7 2316.04  27
  -1  -7 -13 37615.8 2385.05  30
   1   7  13 36833.4 2434.46  22
   1  -7  13 43701.7 3479.70  15
  -1  -7 -13 36180.9 2258.27   7
  -1  -7 -13 35756.8 2398.29  11
  -1  -7 -13 36675.0 2385.14  21
   1  -7  13 36161.1 2713.19   5
  -1   7 -13 36986.0 2292.20  30
   1  -7  13 42925.1 3139.57   6
  -1  -7 -13 36736.5 2423.82  20
  -1   7 -13 37489.2 2128.02   7
  -1   7 -13 39134.9 2205.45  29
  -1   7 -13 36056.0 2299.89  23
   1  -7  13 36207.2 2761.58  31
   1   7  13 37325.1 2941.08   6
   1   7  14 10459.6 1217.96  27
   1   7  14 10509.0 1595.69   6
   1  -7  14 7537.28 1531.87  15
  -1  -7 -14 8412.82 1103.26   7
  -1   7 -14 8710.58 1107.23  23
  -1   7 -14 9437.49 1167.00  30
  -1   7 -14 8553.45 1049.02  29
   1   7  14 12516.7 1421.27  22
  -1  -7 -14 9194.49 1207.71  11
  -1  -7 -14 9125.99 1179.52  30
  -1   7 -14 8578.29 1060.08  19
   1  -7  14 8073.62 1295.58   5
  -1   7 -14 9425.20 1059.52   7
   1  -7  14 8153.88 1321.25  31
  -1  -7 -14 10872.9 1279.22  21
  -1  -7 -14 9125.71 1172.40  20
   1  -7  14 7106.13 1336.16  16
   1  -7  14 12304.3 1765.95   6
  -1  -7 -15 49334.4 2970.00  20
  -1   7 -15 50182.2 2753.39  29
  -1  -7 -15 54324.0 3100.91  11
  -1   7 -15 45999.3 2592.63   7
   1  -7  15 52654.8 4167.05  15
   1  -7  15 47571.5 3616.81  16
  -1   7 -15 47480.4 2860.76  30
  -1   7 -15 43636.0 2690.91  23
   1   7  15 49666.3 2925.86  27
   1  -7  15 43097.9 3291.48  31
  -1  -7 -15 53052.8 3089.76  21
  -1  -7 -15 48958.1 2831.54   7
   1   7  15 51121.5 3132.19  22
  -1   7 -15 47594.2 2691.05  19
   1   7  15 51423.0 3771.29   6
   1  -7  15 54139.2 3929.70   6
  -1  -7 -16 12770.0 1489.20  11
   1   7  16 9394.89 1653.80   6
  -1   7 -16 10282.7 1241.06  19
  -1  -7 -16 12727.6 1479.54  21
   1  -7  16 11295.9 1855.56   6
   1  -7  16 7727.09 1520.25  16
   1   7  16 11532.7 1414.35  27
  -1  -7 -16 10885.9 1366.93  20
  -1   7 -16 11461.4 1290.49  29
   1   8 -16 1187.55 451.102  19
  -1  -8  16 1720.70 716.315  16
  -1   8  16 1760.04 532.030  12
  -1   8  16 3297.12 985.283   6
  -1  -8  16 1744.15 719.968  31
   1  -8 -16 2404.32 700.137  30
   1  -8 -16 2072.04 626.734  11
   1   8 -16 2212.04 575.459   7
   1  -8 -16 2577.30 637.889   7
   1  -8 -16 3985.91 906.080  20
  -1  -8  16 3445.34 1026.98   6
   1   8 -16 2820.69 680.908  29
   1   8 -16 2753.54 688.503  23
   1   8 -15 13988.5 1475.12  30
   1  -8 -15 15240.3 1699.49  11
  -1   8  15 16987.9 1701.71  22
  -1  -8  15 15956.7 2033.59   6
   1  -8 -15 14652.6 1642.99  21
   1   8 -15 15205.1 1343.38  19
   1  -8 -15 19122.9 1874.85  20
  -1  -8  15 17996.7 2011.87  31
  -1   8  15 16700.4 1967.50   6
  -1   8  15 14460.9 1426.12  12
   1  -8 -15 12851.7 1585.27  30
   1   8 -15 12954.7 1265.20   7
  -1  -8  15 12921.7 1733.14   5
   1   8 -15 15392.7 1497.39  29
   1   8 -15 13336.2 1482.61  23
  -1  -8  15 11967.9 1817.54  16
   1  -8 -15 14664.3 1456.14   7
   1   8 -14 2261.62 510.801   7
  -1   8  14 2633.22 601.755  12
  -1  -8  14 1858.68 609.282   5
   1   8 -14 2017.48 475.139  19
   1   8 -14 2564.61 606.443  29
   1   8 -14 2320.28 645.026  23
   1  -8 -14 1512.35 551.702  21
   1  -8 -14 2470.13 700.445  30
   1  -8 -14 2293.63 601.662   7
   1  -8 -14 3234.64 794.834  20
  -1  -8  14 2872.12 667.020  26
   1  -8 -14 2249.78 656.362  11
   1   8 -14 2012.69 554.365  30
  -1   8  14 1847.03 640.162   6
  -1  -8  14 2616.72 852.612  16
  -1  -8  14 2364.65 753.352  31
  -1   8  14 2609.57 594.034  27
  -1   8  14 2032.53 620.646  22
  -1   8  13 2123.02 514.034  12
  -1  -8  13 2604.62 613.702  26
  -1  -8  13 2393.04 810.689  16
  -1   8  13 1335.86 436.214  27
   1  -8 -13 733.657 452.979  20
   1  -8 -13 1855.46 568.903  30
   1  -8 -13 2622.79 686.447  11
   1   8 -13 1853.65 523.769  29
   1   8 -13 1510.80 435.950   7
   1   8 -13 1481.98 528.211  23
  -1   8  13 1689.38 541.972   6
   1  -8 -13 1815.48 565.960  21
   1   8 -13 2317.51 477.999  19
  -1  -8  13 2445.62 717.307  31
   1   8 -13 2393.83 579.715  30
  -1  -8  13 3024.85 873.879   5
  -1   8  13 1645.07 513.935  22
   1  -8 -13 2413.83 573.873   7
   1   8 -12-59.4227 233.740  30
  -1  -8  12-24.2305 321.872  31
   1  -8 -12 51.3072 280.232  20
  -1   8  12-155.719 286.628  22
   1  -8 -12 249.308 267.781   7
  -1   8  12 257.238 324.947   6
  -1   8  12 213.620 202.461  12
  -1  -8  12 334.033 290.283  26
   1  -8 -12 87.5653 349.661  21
   1   8 -12-142.686 220.496   7
  -1  -8  12 170.441 383.983  16
   1  -8 -12 44.3051 367.915  30
  -1   8  12 239.352 256.073  27
   1   8 -12 36.4171 201.501  19
   1  -8 -12 71.0247 289.392  11
   1   8 -12 221.384 251.117  29
   1   8 -12 48.5454 292.143  23
  -1   8  12 329.076 253.233  14
  -1  -8  12 168.447 317.024   5
  -1   8  12 1080.55 469.716   1
   1   8 -11 28738.1 1668.46   7
   1  -8 -11 29557.1 2120.05  20
  -1   8  11 28527.7 1955.29  22
   1  -8 -11 28910.1 2084.79  21
   1  -8 -11 24321.8 1964.35  30
  -1   8  11 29082.6 2078.17   1
  -1  -8  11 30723.4 2496.22  16
  -1   8  11 28909.0 1786.63  12
   1   8 -11 29862.0 1644.75  19
  -1   8  11 33274.3 2307.31   6
   1  -8 -11 29920.4 2145.75  11
  -1  -8  11 28790.5 1839.51  26
  -1  -8  11 28436.0 2355.14   5
  -1   8  11 25991.3 1928.90  14
  -1   8  11 29402.0 1735.91  27
   1   8 -11 27122.6 1977.02  23
   1   8 -11 29974.1 1892.78  30
   1   8 -11 29638.0 1833.33  29
  -1  -8  11 31407.8 2308.73  31
  -1   8  10 4108.75 575.473  17
   1   8 -10 3896.39 571.023   7
   1   8 -10 4609.05 586.698  19
   1   8 -10 3138.02 641.569  23
   1  -8 -10 4810.52 801.803  21
   1  -8 -10 3654.42 724.080  20
  -1   8  10 4886.37 629.068  27
  -1   8  10 4092.06 606.294  12
  -1   8  10 4228.59 718.106  22
  -1   8  10 3738.66 710.718   6
  -1   8  10 3792.43 719.074   1
  -1  -8  10 4234.32 643.322  26
  -1  -8  10 4375.07 904.531   5
  -1  -8  10 3764.71 860.661  16
   1  -8 -10 4342.37 782.343  11
   1   8 -10 4464.97 678.042  30
  -1  -8  10 4630.06 864.050  31
   1   8 -10 4451.42 652.816  29
  -1   8  10 3755.29 714.944  14
  -1   8   9 59176.2 2363.14  17
  -1   8   9 58293.5 2527.63  12
   1   8  -9 58289.1 2922.77  23
  -1  -8   9 56936.4 2566.39  26
   1   8  -9 63236.4 2457.33   7
   1  -8  -9 58712.7 3004.93  11
  -1  -8   9 54904.7 3239.29   5
   1   8  -9 58943.1 2623.54  30
  -1  -8   9 59892.3 3114.96  31
   1  -8  -9 63322.7 3078.27  20
   1   8  -9 56642.8 2315.28  13
   1   8  -9 55996.6 2503.74  29
  -1   8   9 59572.5 2760.88  22
   1   8  -9 59874.8 2320.40  19
  -1   8   9 50237.4 2847.92   1
  -1   8   9 60373.5 2415.82  27
  -1   8   9 55495.5 2918.14  14
  -1   8   9 57962.8 2863.32   6
   1  -8  -9 56558.3 2888.83  21
  -1  -8   9 57506.7 3286.44  16
   1   8  -8 4008.06 575.535  30
  -1   8   8 4054.13 723.128   1
   1   8  -8 4473.28 608.631  29
   1   8  -8 3836.90 673.287  23
   1   8  -8 4839.01 536.427  19
  -1   8   8 4651.38 544.278  17
  -1  -8   8 3768.74 565.472  26
  -1   8   8 3623.19 683.741  14
   1  -8  -8 4210.71 720.788  20
  -1   8   8 4661.81 540.253  27
  -1   8   8 4372.01 579.964  12
   1   8  -8 4541.61 553.201   7
  -1   8   8 4921.32 678.768  22
  -1  -8   8 3385.86 720.869  16
   1  -8  -8 4772.88 764.044  11
  -1  -8   8 4076.34 741.792  31
  -1   8   8 4342.42 715.834  24
  -1  -8   8 4791.88 865.969   5
  -1   8   8 4687.76 716.991   6
   1  -8  -8 4453.85 754.334  21
   1   8  -7 171186. 4882.83   7
  -1   8   7 168268. 5282.60  22
   1   8  -7 169937. 5049.22  29
   1  -8  -7 171069. 5706.60  11
   1   8  -7 160094. 5518.42  23
  -1  -8   7 168879. 6124.09   5
  -1   8   7 161337. 5729.54  24
   1   8  -7 162729. 5055.49  30
  -1  -8   7 161019. 4627.55   2
  -1  -8   7 163172. 5080.86  26
   1   8  -7 166113. 4680.30  19
  -1  -8   7 168588. 6017.96  16
  -1   8   7 166685. 5275.37   6
   1  -8  -7 170415. 5697.51  20
  -1   8   7 172575. 4731.73  27
  -1   8   7 169672. 4777.39  17
  -1  -8   7 175297. 5803.29  31
  -1   8   7 169029. 5041.15  12
   1  -8  -7 166562. 5600.20  21
   1  -8  -6 25675.1 1744.01  11
   1   8  -6 26406.6 1434.30  29
  -1  -8   6 27398.1 1810.71  31
  -1   8   6 25684.1 1528.44  22
   1  -8  -6 28625.8 1812.68  20
   1   8  -6 24748.7 1379.22   9
  -1  -8   6 26597.2 1181.85   2
  -1   8   6 27532.4 1455.36  12
  -1   8   6 25984.6 1189.85  27
   1   8  -6 25596.3 1322.07   7
  -1  -8   6 23925.0 1862.06   5
   1   8  -6 24682.5 1197.13  19
  -1  -8   6 27972.8 1939.24  16
  -1   8   6 26853.2 1507.32   6
   1   8  -6 27346.4 1322.07  13
   1   8  -6 26350.9 1727.51  23
   1   8  -6 24887.7 1413.20  30
   1  -8  -6 28135.4 1795.19  21
  -1   8   6 25027.3 1236.31  17
  -1  -8   6 24951.4 1442.58  26
  -1   8   6 28454.4 1933.68  24
  -1  -8   5 210927. 5974.07  26
  -1   8   5 222548. 6963.69  24
  -1   8   5 222888. 5401.42  27
  -1  -8   5 209874. 5411.54   2
   1   8  -5 213437. 5750.98   7
  -1   8   5 209216. 5582.45  17
   1  -8  -5 208939. 6496.13  21
  -1  -8   5 211914. 6910.79   5
  -1   8   5 201506. 5870.85  12
   1   8  -5 199031. 6406.87  23
   1   8  -5 219368. 5920.53  29
   1  -8  -5 215895. 5904.72  26
   1  -8  -5 219165. 6594.07  11
  -1   8   5 215010. 6122.05  22
   1   8  -5 217667. 5912.06  30
  -1   8   5 210030. 5869.27   6
   1   8  -5 197298. 5691.62  13
   1   8  -5 204144. 5849.89   9
   1   8  -5 214601. 5536.19  19
  -1  -8   5 221530. 6641.40  31
   1  -8  -5 217914. 6587.81  20
  -1  -8   5 217011. 6820.19  16
  -1   8   4 22000.9 1681.13  24
   1  -8  -4 19391.2 1165.19   5
  -1  -8   4 20047.0 1433.79  31
   1   8  -4 18559.7 1092.30  30
   1   8  -4 17202.2 1323.08  23
   1  -8  -4 18503.4 1396.92  21
   1   8  -4 19548.2 951.922  19
  -1   8   4 19083.6 979.356  17
   1  -8  -4 18884.2 1119.90  26
   1   8  -4 18273.6 1068.15  13
   1  -8  -4 18719.5 1391.97  20
  -1   8   4 20718.8 1193.09  12
  -1  -8   4 18710.4 1527.90   5
  -1   8   4 20197.0 801.098  27
  -1  -8   4 21001.1 898.953   2
  -1   8   4 19183.2 717.294  18
  -1  -8   4 18115.0 1139.79  26
   1   8  -4 20225.7 1188.37  18
  -1   8   4 19700.1 1193.62  29
   1   8  -4 20107.7 1146.18  29
  -1   8   4 21092.2 1257.24  22
   1   8  -4 17906.6 1002.04  10
  -1   8   4 21455.5 1262.97  30
   1  -8  -4 18970.2 1406.51  11
   1   8  -4 18858.3 1122.91   9
  -1  -8   4 19147.8 1471.95  16
  -1   8   4 19710.3 1027.76   6
  -1   8   3 165623. 4764.50  29
  -1   8   3 161687. 4737.31  12
  -1  -8   3 159832. 5230.27  31
  -1   8   3 179664. 5909.51  24
  -1   8   3 197676. 5154.73  30
   1   8  -3 168887. 4367.16  19
  -1  -8   3 164328. 5335.14  16
  -1  -8   3 169529. 4237.78   2
   1   8  -3 156881. 5147.56  23
   1   8  -3 161607. 4714.88   9
   1   8  -3 173034. 4744.28  29
   1  -8  -3 166937. 5282.84  20
   1  -8  -3 155149. 5216.91  21
   1  -8  -3 168871. 4995.09   5
  -1   8   3 160065. 4416.46  17
  -1  -8   3 166072. 5539.50   5
  -1   8   3 168858. 4072.35  18
  -1   8   3 170714. 4839.53  22
  -1   8   3 145752. 4194.44   6
   1  -8  -3 157750. 5201.79  11
   1   8  -3 171760. 4655.19  30
   1   8  -3 152102. 4666.25  13
   1   8  -3 159348. 4415.61  10
   1   8  -3 165170. 4716.59  18
  -1   8   2 14576.5 930.078  29
   1   8  -2 12922.1 891.199  29
  -1  -8   2 15486.0 646.535  25
   1  -8  -2 14625.7 1146.82  11
   1   8  -2 14586.2 1138.63  23
   1   8  -2 15513.8 800.590  10
  -1  -8   2 13348.5 1111.18  16
  -1   8   2 14660.3 688.870  18
  -1  -8   2 15511.8 739.336   2
   1  -8  -2 13564.8 1085.01   5
   1   8  -2 13608.3 760.393  19
   1   8  -2 15178.0 899.049  30
  -1   8   2 13629.5 933.939  12
  -1   8   2 14309.8 818.302  17
  -1  -8   2 15746.2 1271.05   5
  -1   8   2 18501.2 1210.83  30
   1  -8  -2 14655.5 1155.43  20
  -1  -8   2 15184.2 1179.70  31
   1   8  -2 14027.9 941.410   9
   1  -8  -2 14444.5 1168.36  21
  -1   8   2 15134.7 731.937   8
  -1   8   2 15070.7 956.670  19
   1   8  -2 14771.0 934.086  18
   1  -8  -1 42410.1 2113.96   5
   1   8  -1 40256.7 1659.31  18
   1  -8  -1 43045.6 2048.54  11
   1  -8  -1 41722.5 2024.24  20
   1  -8  -1 40297.3 2199.22  31
  -1   8   1 42059.7 1698.50  29
  -1   8   1 46454.4 1929.27  30
  -1   8   1 40025.6 1753.40  12
   1   8  -1 40648.5 1459.55  10
  -1   8   1 45451.0 1472.51  18
   1   8  -1 42367.7 1528.53  19
   1   8  -1 40602.2 1775.38   9
  -1   8   1 42096.2 1713.74  19
  -1  -8   1 41041.3 1989.12  16
   1   8  -1 41311.0 1645.66  30
  -1  -8   1 41102.1 2128.21   5
   1   8  -1 39432.8 1609.40  12
  -1  -8   1 39373.2 2017.16  31
   1   8  -1 40231.9 1722.18  29
  -1   8   1 42503.6 1413.54   8
   1   8   0 30215.1 1192.55  10
   1   8   0 31562.0 1530.33   9
  -1   8   0 31000.4 1513.82  30
   1   8   0 31285.7 1356.70  18
   1   8   0 32378.6 1337.69  22
   1  -8   0 30687.5 1657.79  11
   1  -8   0 30917.6 1807.26  16
   1   8   0 31263.2 1336.61  12
   1  -8   0 28687.0 1759.78   5
   1  -8   0 29417.8 1625.88  20
   1   8   0 31335.0 1475.94  29
  -1   8   0 31785.7 1377.50  29
  -1   8   0 29895.0 1528.39  28
   1  -8   0 28657.1 1862.73  31
  -1  -8   0 30827.6 1731.15   5
   1   8   0 31816.3 1374.04  30
  -1  -8   0 31216.5 1606.78  16
   1   8   0 30705.4 1270.83  19
  -1   8   0 30758.1 1391.43  19
  -1   8   0 31448.6 1166.26   8
  -1   8   0 30855.2 1474.29  12
  -1  -8   0 28880.0 1667.09  31
  -1  -8   0 31696.2 1722.62  20
  -1   8  -1 533.764 206.392  12
  -1  -8  -1 438.130 239.259  20
  -1   8  -1 392.769 166.908   9
  -1  -8  -1 328.629 186.041  31
  -1  -8  -1 459.328 222.067   5
   1  -8   1 638.653 317.632  16
   1  -8   1 426.064 180.030   2
   1   8   1 768.970 241.745  29
  -1   8  -1 434.213 151.650  29
   1   8   1 315.303 125.372   6
   1  -8   1 815.053 243.742  20
  -1   8  -1 567.576 206.317  30
   1  -8   1 406.635 253.181  31
   1   8   1 598.521 189.155  30
   1  -8   1 250.445 250.851   5
  -1   8  -1 334.945 168.251  19
   1   8   1 491.070 150.451  18
   1   8   1 613.060 203.518  23
  -1  -8  -1 580.411 257.217  11
   1   8   1 487.049 158.542  10
   1  -8   1 551.783 234.728  11
  -1   8  -1 452.965 82.3627  10
  -1  -8  -1 708.588 221.218  16
   1   8   1 500.265 158.533  22
  -1   8  -1 267.118 142.883  28
   1   8   1 711.979 190.306  12
  -1   8  -2 9812.42 683.068  29
   1  -8   2 9864.51 700.900   2
  -1   8  -2 9956.92 787.240  30
   1   8   2 8138.17 674.599   6
   1  -8   2 8632.32 1018.57  31
  -1   8  -2 9099.09 684.944  19
   1  -8   2 8977.37 484.868   6
  -1  -8  -2 9057.25 842.348  31
   1   8   2 8571.50 757.753  29
  -1  -8  -2 9335.67 735.094  16
  -1  -8  -2 9548.10 958.812  11
   1   8   2 9839.32 662.986  18
   1   8   2 9054.72 409.262  17
   1  -8   2 9181.32 806.673  11
   1   8   2 10194.6 757.475  22
  -1   8  -2 9247.28 776.345  28
   1  -8   2 9080.19 1021.25  16
  -1   8  -2 8724.30 745.135  12
  -1  -8  -2 9619.65 828.603   5
   1  -8   2 9165.90 798.501  20
   1   8   2 9226.70 663.472  12
  -1   8  -2 9003.93 717.520   9
   1   8   2 12388.4 858.574  30
   1  -8   2 9760.21 764.487  26
   1  -8   2 8192.85 975.301   5
  -1  -8  -2 9089.71 939.507  20
   1  -8   3 41024.3 2323.95   5
  -1  -8  -3 39074.6 1534.33  16
  -1  -8  -3 33430.4 1700.75  31
   1  -8   3 41999.8 2347.47  16
  -1  -8  -3 37900.0 2062.18  21
  -1  -8  -3 39830.2 1778.60   5
  -1  -8  -3 40108.7 2137.37  20
   1   8   3 38185.2 1538.25  12
   1  -8   3 38904.9 1715.12  26
  -1   8  -3 38757.9 1615.31  19
   1  -8   3 39010.0 1588.77   2
   1   8   3 41289.0 1658.05  30
   1   8   3 38315.2 1804.15  29
   1   8   3 35478.0 1722.62   6
   1   8   3 38570.7 1514.32  18
  -1  -8  -3 37510.5 2082.70  11
  -1   8  -3 37433.5 1551.55  29
  -1   8  -3 41198.5 1779.81  30
  -1   8  -3 37941.6 1631.12   9
   1  -8   3 40012.3 1518.85   6
   1   8   3 37241.9 1064.19  17
   1   8   3 39310.7 1489.10  27
   1  -8   3 35025.1 1697.00  20
   1   8   3 40331.1 1738.43  22
   1  -8   3 38198.9 2271.52  31
   1   8   4 97.7211 183.286  14
   1   8   4 301.598 158.701  18
   1  -8   4 456.202 298.578   5
  -1   8  -4 202.612 114.245   9
  -1  -8  -4 234.147 151.210  26
  -1  -8  -4 117.121 167.820  11
  -1  -8  -4 232.454 128.699   5
  -1   8  -4 474.617 188.773  29
   1   8   4 13.6972 160.653  29
   1   8   4 390.232 153.093  12
   1  -8   4 52.0323 108.042   2
   1   8   4 278.251 132.235  27
   1   8   4 593.122 331.588   1
  -1  -8  -4 114.697 179.924  20
  -1  -8  -4 91.1247 170.049  21
  -1   8  -4 334.487 193.896  30
   1   8   4 218.420 58.4488  17
   1  -8   4 168.236 248.148  16
   1   8   4 526.468 202.007  22
   1   8   4 458.089 237.396   6
  -1   8  -4 377.496 185.157   7
   1  -8   4-0.81209 177.303  31
   1  -8   4 243.224 122.164  32
   1  -8   4 6.61566 135.048  26
   1  -8   4 191.674 143.638   6
  -1   8  -4 56.3237 162.956  23
   1  -8   5 109890. 3551.14   6
  -1  -8  -5 101469. 3061.82   5
  -1  -8  -5 99741.2 3858.04  21
   1   8   5 99903.0 3193.97  27
   1   8   5 96257.7 3986.43  14
  -1   8  -5 101442. 3277.97   7
   1  -8   5 104884. 4296.07   5
   1   8   5 103302. 3184.75  15
   1   8   5 96388.3 3703.10   6
   1  -8   5 101969. 3234.59   2
   1   8   5 107404. 3531.26  22
  -1   8  -5 98010.8 3175.91   9
  -1  -8  -5 100256. 3948.28  11
  -1  -8  -5 106634. 4013.23  20
  -1   8  -5 89284.3 3861.31  23
  -1   8  -5 100282. 3191.34  29
   1  -8   5 96858.4 2738.22  32
   1   8   5 97565.8 2579.31  17
   1   8   5 102669. 3143.32  12
  -1   8  -5 104316. 3449.23  30
   1   8   5 101942. 3551.76  29
   1  -8   5 102424. 4273.59  16
   1   8   5 95070.8 3969.05   1
   1  -8   5 101902. 3407.86  26
  -1   8  -5 101676. 3235.37  19
   1  -8   5 103941. 4227.47  31
   1   8   6 158.191 144.572  27
  -1   8  -6 440.641 197.606  29
  -1   8  -6 164.897 133.268  19
   1  -8   6 177.403 175.191  26
   1   8   6 136.849 122.401  15
   1   8   6 251.454 205.869  22
  -1  -8  -6 250.479 217.268  20
  -1   8  -6 175.007 178.538  23
   1   8   6 360.774 274.105   1
   1  -8   6 643.741 398.471   5
   1  -8   6 576.777 342.426  16
   1   8   6 222.471 259.506  14
   1  -8   6 487.390 278.301  31
  -1   8  -6 469.711 235.313  30
   1  -8   6 191.392 123.807   2
   1  -8   6 61.7064 180.687   6
   1   8   6 415.450 174.928  12
  -1  -8  -6 529.891 299.313  21
   1   8   6 274.361 236.681   6
  -1   8  -6 196.252 122.135   9
  -1  -8  -6 626.616 290.343  11
  -1   8  -6 798.782 259.980   7
   1   8   7 184095. 6323.94  14
  -1   8  -7 194639. 5555.57   7
   1  -8   7 203499. 6991.33  16
   1  -8   7 184035. 5513.67   2
  -1   8  -7 173541. 6200.23  23
  -1  -8  -7 203137. 6307.02  21
  -1   8  -7 192587. 5737.54  30
   1  -8   7 189547. 6768.85   5
   1   8   7 187209. 6311.79   6
   1  -8   7 187103. 5702.87  26
  -1   8  -7 188990. 5389.00   9
  -1   8  -7 195506. 5502.12  29
   1   8   7 181732. 6334.36   1
  -1   8  -7 195812. 5510.58  19
  -1  -8  -7 195820. 6364.86  11
   1   8   7 193310. 5374.74  12
   1  -8   7 204784. 6227.93   6
   1  -8   7 188549. 6638.92  31
  -1  -8  -7 196554. 6366.60  20
   1   8   7 195917. 5601.83  27
   1   8   7 195896. 5915.99  22
   1  -8   8 40908.5 2354.50   6
   1   8   8 38272.0 2369.70   1
  -1   8  -8 34556.5 2224.56  23
  -1   8  -8 36593.2 1802.48  29
  -1   8  -8 41240.9 2049.64  30
   1  -8   8 38502.8 1917.71   2
   1   8   8 37231.6 2307.68  14
   1  -8   8 35424.8 2452.78  31
  -1   8  -8 37597.4 1829.36  19
  -1  -8  -8 37970.5 2232.84  21
   1   8   8 40188.4 1955.81  27
  -1  -8  -8 41801.3 2401.04  20
   1  -8   8 37396.3 1974.59  26
   1   8   8 39458.6 1786.60  12
  -1   8  -8 41286.1 1911.32   7
  -1   8  -8 37648.0 1752.36   9
[truncated: 2,296,642 more chars]
