# Supplementary material for: Crystal structure of a second polymorph of tricarbon­yl(N-methyl­pyridine-2-carboxamide-κ2 N 1,O)(thio­cyanato-κN)rhenium(I)
Source: Acta Crystallogr E Crystallogr Commun. 2016 Sep 5;72(Pt 10):1386–9. doi: 10.1107/S205698901601389X (PMC5050760; doi:10.1107/S205698901601389X)
Supplement: Supplementary file 2 [file e-72-01386-Isup2.hkl]

data_I                                                                          
_shelx_title ' [Re(CO)3LnoSCN]_2_100K in P21/n No14' 
_shelx_refln_list_code          4                                               
_shelx_F_calc_maximum      318.61                                               
_exptl_crystal_F_000       872.00                                               
_reflns_d_resolution_high  0.7109                                               
                                                                                
loop_                                                                           
 _space_group_symop_operation_xyz                                               
 'x, y, z'                                                                      
 '-x+1/2, y+1/2, -z+1/2'                                                        
 '-x, -y, -z'                                                                   
 'x-1/2, -y-1/2, z-1/2'                                                         
                                                                                
_cell_length_a     8.3456                                                       
_cell_length_b    13.3241                                                       
_cell_length_c    12.7011                                                       
_cell_angle_alpha  90.000                                                       
_cell_angle_beta   99.284                                                       
_cell_angle_gamma  90.000                                                       
                                                                                
_shelx_F_squared_multiplier     1.000                                           
                                                                                
loop_                                                                           
 _refln_index_h                                                                 
 _refln_index_k                                                                 
 _refln_index_l                                                                 
 _refln_F_squared_calc                                                          
 _refln_F_squared_meas                                                          
 _refln_F_squared_sigma                                                         
 _refln_observed_status                                                         
   2   0   0      33121.02      33123.87       317.29 o                         
   4   0   0        652.09        733.20        17.75 o                         
   6   0   0      15857.25      15958.34       132.12 o                         
   8   0   0      19089.36      19012.17       267.80 o                         
  10   0   0       7979.83       7990.02       259.97 o                         
   1   1   0      68275.04      68202.86       902.74 o                         
   2   1   0      24253.14      24569.88       196.57 o                         
   3   1   0        354.90        341.52         6.39 o                         
   4   1   0      25976.98      25692.55       126.44 o                         
   5   1   0       2451.01       2535.51        25.29 o                         
   6   1   0       5804.42       5870.73        47.80 o                         
   7   1   0       5382.15       5369.09        56.69 o                         
   8   1   0        147.88        146.24        12.35 o                         
   9   1   0      11245.67      11324.85       181.00 o                         
  10   1   0        987.30        961.02        42.02 o                         
  11   1   0       1821.19       1723.17        74.66 o                         
   0   2   0        104.48        154.37        11.39 o                         
   1   2   0      13083.62      13624.64        66.90 o                         
   2   2   0      30530.56      31235.59       143.18 o                         
   3   2   0      71766.99      71108.73       331.18 o                         
   4   2   0         63.48         61.82         3.53 o                         
   5   2   0      36099.40      34845.03       174.33 o                         
   6   2   0        647.90        653.28        13.84 o                         
   7   2   0       7185.39       7283.34        68.68 o                         
   8   2   0         78.74        106.26        10.46 o                         
   9   2   0        641.33        665.45        27.36 o                         
  10   2   0        893.85        868.33        43.72 o                         
  11   2   0       6746.05       6828.76       254.59 o                         
   1   3   0      21802.88      22326.43       126.27 o                         
   2   3   0      19227.27      19713.16        93.63 o                         
   3   3   0      15047.76      15614.56        91.29 o                         
   4   3   0      19999.43      19457.39       128.80 o                         
   5   3   0       1861.24       1939.40        23.57 o                         
   6   3   0      15234.69      15149.05        97.94 o                         
   7   3   0       8134.53       8250.24        70.20 o                         
   8   3   0        240.91        259.19        14.27 o                         
   9   3   0       4126.62       4220.33        81.17 o                         
  10   3   0       2516.91       2485.73        75.68 o                         
  11   3   0       1059.57       1083.33        53.20 o                         
   0   4   0       8177.06       7975.48        67.84 o                         
   1   4   0       3502.75       3732.38        29.95 o                         
   2   4   0      26203.38      26291.42       128.07 o                         
   3   4   0       2228.42       2205.95        17.32 o                         
   4   4   0       1092.51       1026.38        14.56 o                         
   5   4   0         17.42         37.28         3.85 o                         
   6   4   0       6592.97       6770.20        60.21 o                         
   7   4   0        499.25        538.10        16.39 o                         
   8   4   0      21430.51      22006.32       204.63 o                         
   9   4   0        153.63        132.88        16.37 o                         
  10   4   0      12018.99      12190.75       257.72 o                         
  11   4   0        255.60        254.24        27.33 o                         
   1   5   0      18101.44      17946.87       100.28 o                         
   2   5   0       2691.18       2528.11        21.67 o                         
   3   5   0       2343.45       2158.06        21.56 o                         
   4   5   0      10641.29      10740.75        64.98 o                         
   5   5   0       1160.89       1225.03        17.19 o                         
   6   5   0       5874.43       6018.05        61.55 o                         
   7   5   0      15427.78      15672.68       148.62 o                         
   8   5   0        310.54        326.33        17.61 o                         
   9   5   0      10623.05      10925.93       164.44 o                         
  10   5   0       3045.75       3050.03        77.07 o                         
  11   5   0       3368.01       3481.76       104.83 o                         
   0   6   0      13934.30      14343.63       113.87 o                         
   1   6   0       6526.04       6574.82        44.96 o                         
   2   6   0       5133.64       5158.43        42.89 o                         
   3   6   0      20369.95      19995.25       108.75 o                         
   4   6   0        756.09        780.61        12.58 o                         
   5   6   0      30287.52      30536.29       165.43 o                         
   6   6   0       1490.27       1524.95        27.87 o                         
   7   6   0       9574.79       9742.79        92.14 o                         
   8   6   0        704.47        683.99        24.57 o                         
   9   6   0         67.22        107.23        14.31 o                         
  10   6   0         69.38         75.52        16.23 o                         
   1   7   0       1255.85       1143.55        17.64 o                         
   2   7   0      20991.53      20611.83       123.52 o                         
   3   7   0       1616.15       1639.87        21.11 o                         
   4   7   0      23038.55      22942.82       143.91 o                         
   5   7   0        627.10        666.05        14.73 o                         
   6   7   0      12648.07      12756.60       111.96 o                         
   7   7   0       3696.02       3816.44        57.22 o                         
   8   7   0        460.51        453.01        22.46 o                         
   9   7   0       4334.62       4449.91        86.85 o                         
  10   7   0       1348.54       1363.59        61.08 o                         
   0   8   0      39808.28      38667.55       308.48 o                         
   1   8   0       4300.73       4413.32        43.92 o                         
   2   8   0      28944.29      28973.65       205.30 o                         
   3   8   0       3974.95       3969.54        41.24 o                         
   4   8   0          4.14         25.22         4.73 o                         
   5   8   0       2574.75       2590.50        38.59 o                         
   6   8   0      11761.10      11950.96       108.91 o                         
   7   8   0         13.97         45.92         9.28 o                         
   8   8   0      11003.70      11246.50       131.27 o                         
   9   8   0        659.34        644.42        34.53 o                         
  10   8   0       5937.07       5702.22       174.10 o                         
   1   9   0      33074.69      32956.50       179.11 o                         
   2   9   0       2657.82       2586.49        28.36 o                         
   3   9   0       8784.96       8894.09        67.06 o                         
   4   9   0       3822.99       3867.04        45.28 o                         
   5   9   0       3977.92       4043.50        52.72 o                         
   6   9   0       1454.56       1489.62        37.86 o                         
   7   9   0       8449.90       8733.49       123.60 o                         
   8   9   0         83.72         68.73        12.75 o                         
   9   9   0       7244.48       7264.44       153.51 o                         
  10   9   0         23.46          5.75        15.42 o                         
   0  10   0       2329.33       2367.46        45.52 o                         
   1  10   0       3451.61       3566.92        38.50 o                         
   2  10   0       2386.75       2463.92        32.16 o                         
   3  10   0      31778.91      31758.00       209.92 o                         
   4  10   0        706.01        757.13        20.94 o                         
   5  10   0      14317.93      14600.15       129.07 o                         
   6  10   0       1352.98       1354.49        38.36 o                         
   7  10   0       1652.56       1736.52        47.19 o                         
   8  10   0       1713.68       1750.43        53.53 o                         
   9  10   0        262.83        277.62        23.37 o                         
   1  11   0       5067.28       5074.94        52.29 o                         
   2  11   0      12125.31      12100.16        89.58 o                         
   3  11   0         81.15         78.65         6.75 o                         
   4  11   0      21600.86      21624.68       156.89 o                         
   5  11   0         16.65         32.66         8.15 o                         
   6  11   0       8058.87       8236.12       108.91 o                         
   7  11   0       1081.48       1089.20        39.04 o                         
   8  11   0        221.75        223.74        19.63 o                         
   9  11   0         93.40         86.87        16.18 o                         
   0  12   0      23205.92      23077.39       289.75 o                         
   1  12   0        162.35        173.23        10.27 o                         
   2  12   0       8997.43       9409.94        84.87 o                         
   3  12   0       2909.76       2807.43        43.79 o                         
   4  12   0        227.76        262.91        14.77 o                         
   5  12   0       2037.67       2102.42        49.29 o                         
   6  12   0       2400.04       2446.59        56.32 o                         
   7  12   0       1295.14       1307.55        43.15 o                         
   8  12   0       7882.46       8081.23       122.91 o                         
   1  13   0      18592.32      18708.12       158.71 o                         
   2  13   0         88.41         84.95         7.91 o                         
   3  13   0       3369.96       3403.13        62.83 o                         
   4  13   0       1312.45       1329.34        39.81 o                         
   5  13   0        408.83        435.02        24.81 o                         
   6  13   0        537.61        514.44        25.99 o                         
   7  13   0       7354.18       7412.92       111.93 o                         
   8  13   0          5.41         17.83        13.54 o                         
   0  14   0       7331.75       7378.10       102.77 o                         
   1  14   0       1388.50       1421.25        32.59 o                         
   2  14   0       1405.69       1446.53        33.54 o                         
   3  14   0       4120.44       4225.62        67.55 o                         
   4  14   0         62.62         60.76        11.83 o                         
   5  14   0      11241.27      10927.22       143.26 o                         
   6  14   0       1146.39       1149.63        41.87 o                         
   7  14   0       3315.30       3512.15        77.08 o                         
   1  15   0         99.96         96.84        10.21 o                         
   2  15   0       5142.62       5121.99        74.62 o                         
   3  15   0        916.57        881.89        36.42 o                         
   4  15   0      14909.95      14731.50       177.26 o                         
   5  15   0        131.84        131.31        20.47 o                         
   6  15   0       6046.44       6190.87       150.36 o                         
   0  16   0       6149.07       6339.12       124.67 o                         
   1  16   0        954.07        933.34        28.53 o                         
   2  16   0       4144.00       4172.16        79.71 o                         
   3  16   0       4550.92       4589.55        92.51 o                         
   4  16   0        246.77        257.01        23.61 o                         
   5  16   0       2584.05       2520.69        73.04 o                         
   6  16   0       1937.18       1628.97        94.04 o                         
   1  17   0      10111.20       9841.63       121.41 o                         
   2  17   0          2.40         22.02        12.59 o                         
   3  17   0       1183.46       1171.76        48.84 o                         
   4  17   0         45.36         31.23        15.24 o                         
   0  18   0       3799.46       3701.75       103.33 o                         
   1  18   0       1068.20       1132.02        46.34 o                         
   2  18   0       2092.78       2046.17        63.08 o                         
   3  18   0       3205.62       3069.99        90.24 o                         
 -11   0   1       8459.72       9095.64       218.27 o                         
  -9   0   1       1890.58       1922.59        70.33 o                         
  -7   0   1       5552.81       5599.11        84.57 o                         
  -5   0   1      24039.99      22933.17       162.27 o                         
  -3   0   1      34624.85      33890.18       218.23 o                         
   1   0   1       6198.62       6136.85       122.55 o                         
   3   0   1      43007.68      41993.96       411.33 o                         
   5   0   1      47743.02      46020.52       344.01 o                         
   7   0   1      22151.75      22382.18       261.75 o                         
   9   0   1         30.61         61.90        20.39 o                         
  11   0   1       7911.04       8047.29       253.51 o                         
 -11   1   1       1675.97       1736.22        63.06 o                         
 -10   1   1       3120.94       3093.30        75.94 o                         
  -9   1   1       9595.12       9684.03       131.77 o                         
  -8   1   1         70.54         84.62         9.55 o                         
  -7   1   1       3802.00       3846.60        45.17 o                         
  -6   1   1      10230.79      10102.93        65.57 o                         
  -5   1   1        292.65        319.92         7.76 o                         
  -4   1   1      17736.91      17267.92        90.08 o                         
  -3   1   1      19814.91      20322.12        99.67 o                         
  -2   1   1      55185.16      55532.92       290.83 o                         
  -1   1   1      26771.95      27446.68       224.83 o                         
   1   1   1      22401.83      22353.88       209.96 o                         
   2   1   1       5556.02       5713.19        37.53 o                         
   3   1   1      11230.33      11418.40        67.15 o                         
   4   1   1      20928.12      20816.01       121.04 o                         
   5   1   1        133.36        143.97         6.51 o                         
   6   1   1      14783.86      14733.38       120.80 o                         
   7   1   1       4550.08       4751.20        57.95 o                         
   8   1   1       1760.03       1763.32        42.88 o                         
   9   1   1      12270.62      12318.30       169.80 o                         
  10   1   1        413.06        385.08        27.32 o                         
  11   1   1       3216.05       3188.52       140.58 o                         
 -11   2   1          4.44         -7.87        23.06 o                         
 -10   2   1       7144.04       7283.41       130.47 o                         
  -9   2   1        185.83        163.62        15.96 o                         
  -8   2   1      17697.64      17855.64       150.67 o                         
  -7   2   1         27.87         31.64         5.75 o                         
  -6   2   1      12491.56      12420.10        79.08 o                         
  -5   2   1         61.10         61.64         6.41 o                         
  -4   2   1       1426.54       1552.22        17.16 o                         
  -3   2   1       8632.83       8949.42        51.47 o                         
  -2   2   1      49092.25      49136.27       260.87 o                         
  -1   2   1       1127.96       1161.85        13.91 o                         
   0   2   1     101513.72      94833.09      1247.33 o                         
   1   2   1        105.09        126.39         3.47 o                         
   2   2   1      30185.97      29908.33       179.15 o                         
   3   2   1       3235.82       3282.91        31.05 o                         
   4   2   1       6390.26       6298.57        48.58 o                         
   5   2   1       1108.44       1236.70        19.20 o                         
   6   2   1       6619.02       6707.99        61.34 o                         
   7   2   1        240.09        253.08        12.31 o                         
   8   2   1      19191.04      19353.07       211.33 o                         
   9   2   1         42.66         37.61        10.51 o                         
  10   2   1      14463.64      14682.75       357.75 o                         
  11   2   1        128.00        104.89        22.28 o                         
 -11   3   1        996.49        990.99        50.18 o                         
 -10   3   1       3344.27       3476.00       107.64 o                         
  -9   3   1       7603.31       7776.09       100.75 o                         
  -8   3   1        269.98        269.42        14.61 o                         
  -7   3   1      15121.04      15141.76       136.76 o                         
  -6   3   1       3403.33       3487.66        32.48 o                         
  -5   3   1      35121.57      35521.48       168.03 o                         
  -4   3   1      28051.53      27926.14       137.30 o                         
  -3   3   1        538.60        593.09         9.29 o                         
  -2   3   1       7736.82       7551.79        44.00 o                         
  -1   3   1      42787.41      43778.58       252.84 o                         
   0   3   1       1650.18       1781.44        17.26 o                         
   1   3   1      63977.43      62798.07       469.98 o                         
   2   3   1        206.71        209.23         5.23 o                         
   3   3   1       8971.29       8835.98        54.85 o                         
   4   3   1      16982.56      16736.03       103.60 o                         
   5   3   1        111.48        114.64         6.20 o                         
   6   3   1       8963.44       9163.50        76.61 o                         
   7   3   1       6954.55       7134.25        71.88 o                         
   8   3   1       2982.05       3033.40        52.91 o                         
   9   3   1       8212.83       8482.10       129.81 o                         
  10   3   1       1134.31       1100.32        52.61 o                         
  11   3   1       2894.82       2928.86       102.11 o                         
 -11   4   1       7021.67       7023.27       166.73 o                         
 -10   4   1        502.86        537.25        35.10 o                         
  -9   4   1       2431.13       2608.58        63.76 o                         
  -8   4   1        238.05        248.92        13.42 o                         
  -7   4   1        643.64        658.02        18.53 o                         
  -6   4   1       1249.38       1272.24        22.50 o                         
  -5   4   1      39122.13      38670.21       184.19 o                         
  -4   4   1      10408.96      11022.64        69.55 o                         
  -3   4   1      63255.52      62116.44       280.92 o                         
  -2   4   1       1777.60       2010.41        18.69 o                         
  -1   4   1      19475.21      19874.74       123.91 o                         
   0   4   1        680.64        749.30         9.28 o                         
   1   4   1       9135.71       9257.36        65.14 o                         
   2   4   1         48.25         64.46         3.21 o                         
   3   4   1      24608.31      23764.23       124.46 o                         
   4   4   1          2.82         15.70         3.04 o                         
   5   4   1      30643.40      30505.27       176.91 o                         
   6   4   1        117.00        122.15         7.00 o                         
   7   4   1       6953.98       7116.55        88.29 o                         
   8   4   1         15.84         26.19        10.68 o                         
   9   4   1          1.36          9.62        11.35 o                         
  10   4   1        537.96        514.43        37.54 o                         
  11   4   1       2606.91       2515.45       118.34 o                         
 -11   5   1        114.39        110.57        25.12 o                         
 -10   5   1       4884.71       4898.65        95.66 o                         
  -9   5   1       2167.53       2193.01        52.40 o                         
  -8   5   1        604.20        633.81        23.23 o                         
  -7   5   1      17597.15      18062.02       124.78 o                         
  -6   5   1       6387.96       6410.36        58.38 o                         
  -5   5   1       4832.57       4750.35        40.02 o                         
  -4   5   1      37912.88      37294.59       193.46 o                         
  -3   5   1        325.89        401.11         9.37 o                         
  -2   5   1      45283.22      45872.95       241.53 o                         
  -1   5   1       8563.45       8357.71        61.06 o                         
   0   5   1         26.22         62.96         5.15 o                         
   1   5   1      30674.15      30826.20       231.94 o                         
   2   5   1       6853.19       6708.08        46.69 o                         
   3   5   1       9816.47      10231.96        69.14 o                         
   4   5   1      29091.83      28494.45       138.85 o                         
   5   5   1        227.26        237.12         7.99 o                         
   6   5   1      14720.53      14760.04       114.75 o                         
   7   5   1       3690.27       3790.55        66.66 o                         
   8   5   1       1415.76       1450.16        39.15 o                         
   9   5   1       2364.25       2396.04        65.83 o                         
  10   5   1       1154.47       1130.27        49.77 o                         
  11   5   1       1333.19       1134.11        64.28 o                         
 -11   6   1        801.22        746.62        54.52 o                         
 -10   6   1       3009.96       3032.23        82.46 o                         
  -9   6   1         51.80         44.96        11.99 o                         
  -8   6   1      20229.79      20750.81       208.54 o                         
  -7   6   1          4.92          2.33         6.70 o                         
  -6   6   1      23548.20      23934.05       144.87 o                         
  -5   6   1       1339.86       1317.58        21.60 o                         
  -4   6   1       1039.55       1027.61        17.47 o                         
  -3   6   1        594.50        627.40        11.59 o                         
  -2   6   1      10430.09      10292.70        66.15 o                         
  -1   6   1        288.30        328.23        11.61 o                         
   0   6   1      29932.61      28962.46       184.65 o                         
   1   6   1          0.79         15.13         2.37 o                         
   2   6   1      37784.70      37227.57       234.27 o                         
   3   6   1         99.34        116.23         6.41 o                         
   4   6   1        742.40        753.62        12.39 o                         
   5   6   1       5681.52       5756.95        45.24 o                         
   6   6   1       4952.12       5054.92        60.54 o                         
   7   6   1       2832.75       3019.42        53.54 o                         
   8   6   1      13401.28      13784.71       137.46 o                         
   9   6   1          8.70         -1.89        13.28 o                         
  10   6   1       7866.27       7977.82       152.28 o                         
 -10   7   1        987.70       1051.30        47.29 o                         
  -9   7   1       7502.90       7760.04       111.33 o                         
  -8   7   1        549.82        577.49        24.43 o                         
  -7   7   1      21603.58      22097.37       204.27 o                         
  -6   7   1       2229.11       2211.34        35.14 o                         
  -5   7   1        660.72        711.78        16.61 o                         
  -4   7   1      11775.67      12029.54        79.15 o                         
  -3   7   1       3660.82       3648.10        36.04 o                         
  -2   7   1      11648.72      11583.71        81.69 o                         
  -1   7   1      16622.69      16478.91       104.31 o                         
   0   7   1       4822.57       5211.52        42.98 o                         
   1   7   1      26055.88      25618.30       150.54 o                         
   2   7   1       9905.57      10044.91        61.99 o                         
   3   7   1       9092.68       8795.78        60.39 o                         
   4   7   1       5659.06       5586.58        47.13 o                         
   5   7   1        276.26        267.81        11.67 o                         
   6   7   1       3661.86       3744.32        52.11 o                         
   7   7   1      10397.90      10512.73       158.28 o                         
   8   7   1         61.71         72.34        11.38 o                         
   9   7   1      10747.85      11134.87       206.24 o                         
  10   7   1         55.57         37.23        15.88 o                         
 -10   8   1        195.08        203.40        25.66 o                         
  -9   8   1       1227.34       1190.50        42.62 o                         
  -8   8   1       2964.48       2978.66        59.00 o                         
  -7   8   1       1959.33       2025.44        44.32 o                         
  -6   8   1        745.98        743.07        23.19 o                         
  -5   8   1      13163.60      13222.00        99.92 o                         
  -4   8   1        565.02        592.86        14.51 o                         
  -3   8   1      25337.80      25060.24       150.74 o                         
  -2   8   1       2426.42       2458.08        30.90 o                         
  -1   8   1       6048.04       5964.82        55.84 o                         
   0   8   1       2558.28       2572.07        32.21 o                         
   1   8   1         32.89         69.68         4.89 o                         
   2   8   1       6008.13       6155.68        51.06 o                         
   3   8   1      24920.55      25071.81       146.45 o                         
   4   8   1       1790.46       1820.63        25.39 o                         
   5   8   1      25103.39      25080.83       194.81 o                         
   6   8   1         34.89         36.38         7.85 o                         
   7   8   1      13401.76      13654.74       143.45 o                         
   8   8   1       2177.60       2260.84        55.03 o                         
   9   8   1         82.09         69.06        12.02 o                         
  10   8   1       1529.06       1434.76        73.97 o                         
 -10   9   1       2999.94       3014.99        85.18 o                         
  -9   9   1       3452.85       3541.95        81.88 o                         
  -8   9   1         70.00         80.33        11.83 o                         
  -7   9   1       1929.93       2006.33        46.49 o                         
  -6   9   1       7288.27       7422.23        84.45 o                         
  -5   9   1        691.44        705.55        19.73 o                         
  -4   9   1      18680.90      18579.92       133.26 o                         
  -3   9   1         43.74         42.59         5.22 o                         
  -2   9   1      10232.02      10141.01        81.05 o                         
  -1   9   1       2997.75       2995.66        36.24 o                         
   0   9   1       2584.92       2697.98        32.34 o                         
   1   9   1       3209.45       3234.54        35.55 o                         
   2   9   1       5261.21       5437.01        52.35 o                         
   3   9   1       2055.93       2130.77        27.36 o                         
   4   9   1      15538.62      15601.39       106.61 o                         
   5   9   1         16.21         12.17         6.35 o                         
   6   9   1      19066.62      19336.08       261.02 o                         
   7   9   1       1028.88       1021.76        32.58 o                         
   8   9   1       3713.60       3655.51       102.97 o                         
   9   9   1       1530.05       1493.72        46.42 o                         
  10   9   1        877.40        755.48        53.15 o                         
  -9  10   1        359.13        311.39        24.55 o                         
  -8  10   1       9598.30       9831.90       136.61 o                         
  -7  10   1         48.19         44.33        10.50 o                         
  -6  10   1       6655.14       6731.00        90.19 o                         
  -5  10   1       4036.28       3973.50        51.16 o                         
  -4  10   1          6.98         22.26         6.03 o                         
  -3  10   1       7891.11       7932.04        78.87 o                         
  -2  10   1       7082.70       7083.57        58.73 o                         
  -1  10   1       2235.86       2268.28        30.59 o                         
   0  10   1      25605.11      26000.47       147.49 o                         
   1  10   1        371.05        394.45        12.75 o                         
   2  10   1      20772.88      20640.56       152.06 o                         
   3  10   1       3108.41       3183.37        39.60 o                         
   4  10   1       4762.65       4634.76        53.30 o                         
   5  10   1       1319.44       1396.72        34.00 o                         
   6  10   1       1732.05       1791.21        45.31 o                         
   7  10   1        799.76        842.26        35.04 o                         
   8  10   1       9686.48       9893.38       182.95 o                         
   9  10   1         43.50         38.84        13.31 o                         
  -9  11   1       6343.66       6578.56       130.69 o                         
  -8  11   1         70.76         63.31        15.32 o                         
  -7  11   1       7433.85       7730.52       108.70 o                         
  -6  11   1       1944.93       2020.10        46.95 o                         
  -5  11   1       5041.26       4892.11        67.19 o                         
  -4  11   1        222.92        265.81        13.54 o                         
  -3  11   1       1586.51       1586.79        28.68 o                         
  -2  11   1        831.27        824.67        18.98 o                         
  -1  11   1      19614.67      19812.44       125.85 o                         
   0  11   1        517.74        553.71        16.27 o                         
   1  11   1      27763.08      28255.54       218.12 o                         
   2  11   1         45.87         46.17         5.69 o                         
   3  11   1      10192.73      10343.83        82.51 o                         
   4  11   1       1262.62       1280.01        33.79 o                         
   5  11   1        189.46        191.88        14.51 o                         
   6  11   1       3692.75       3690.40        71.43 o                         
   7  11   1       5740.93       5727.72       101.97 o                         
   8  11   1       1249.92       1253.35        44.08 o                         
   9  11   1       8620.64       8734.83       143.75 o                         
  -8  12   1       2044.35       2027.06        56.40 o                         
  -7  12   1       1309.72       1335.45        42.43 o                         
  -6  12   1       3626.96       3623.99        68.22 o                         
  -5  12   1      11220.37      11268.62       125.11 o                         
  -4  12   1        283.56        289.55        14.46 o                         
  -3  12   1      15506.82      15335.72       149.70 o                         
  -2  12   1       1171.67       1130.25        25.33 o                         
  -1  12   1       7841.43       7938.22        81.53 o                         
   0  12   1      10167.56      10353.17        88.89 o                         
   1  12   1       1117.69       1101.45        25.13 o                         
   2  12   1       2080.20       2179.23        35.53 o                         
   3  12   1       9234.95       9477.39        85.50 o                         
   4  12   1         52.54         65.21         9.61 o                         
   5  12   1      12110.97      12126.70       170.85 o                         
   6  12   1       1884.10       1836.97        51.13 o                         
   7  12   1       3553.98       3546.12        73.12 o                         
   8  12   1       1541.96       1554.02        51.31 o                         
  -8  13   1        194.27        185.93        19.65 o                         
  -7  13   1        259.32        238.16        18.88 o                         
  -6  13   1       4710.79       4836.17        80.08 o                         
  -5  13   1         76.65         74.33        11.48 o                         
  -4  13   1      18667.72      18211.33       148.24 o                         
  -3  13   1          4.03          9.82         7.05 o                         
  -2  13   1      17714.98      17900.88       194.84 o                         
  -1  13   1       1139.36       1156.40        25.96 o                         
   0  13   1        360.65        426.62        16.41 o                         
   1  13   1       1533.69       1643.38        35.62 o                         
   2  13   1       8995.73       9060.87        87.77 o                         
   3  13   1       1269.41       1285.14        36.77 o                         
   4  13   1      16566.76      16478.88       163.70 o                         
   5  13   1        248.92        273.17        20.66 o                         
   6  13   1       5236.56       5417.25        97.96 o                         
   7  13   1         23.86         14.55        12.31 o                         
   8  13   1        441.13        542.25        34.68 o                         
  -7  14   1         59.05         76.47        15.03 o                         
  -6  14   1       4895.96       4844.84        88.76 o                         
  -5  14   1       3202.51       3173.85        68.58 o                         
  -4  14   1        420.37        395.48        22.35 o                         
  -3  14   1       3959.60       3874.10        59.81 o                         
  -2  14   1       5565.47       5637.89        80.94 o                         
  -1  14   1       3119.65       3145.11        47.98 o                         
   0  14   1      15360.31      15515.88       124.91 o                         
   1  14   1        253.99        227.47        13.11 o                         
   2  14   1       8361.96       8340.31        95.03 o                         
   3  14   1       2655.24       2648.20        59.58 o                         
   4  14   1         88.34         96.37        17.36 o                         
   5  14   1       2991.60       2979.14        73.91 o                         
   6  14   1       1382.92       1389.68        51.89 o                         
   7  14   1       1705.04       1773.83        62.25 o                         
  -7  15   1       6746.54       6448.60       165.80 o                         
  -6  15   1         36.63          8.67        13.15 o                         
  -5  15   1       3614.39       3569.14       100.94 o                         
  -4  15   1       1582.63       1703.02        51.20 o                         
  -3  15   1       1261.93       1352.49        38.88 o                         
  -2  15   1        348.16        406.04        18.65 o                         
  -1  15   1      12944.66      12910.26       123.48 o                         
   0  15   1         28.40         48.24         9.37 o                         
   1  15   1      12817.04      12894.14       119.42 o                         
   2  15   1        413.33        420.74        21.83 o                         
   3  15   1       2753.08       2752.05        63.20 o                         
   4  15   1        639.81        582.04        32.40 o                         
   5  15   1        590.06        562.13        34.64 o                         
   6  15   1         17.41         13.51        14.57 o                         
  -6  16   1       2268.84       2167.57        90.64 o                         
  -5  16   1       4173.07       3886.92        86.19 o                         
  -4  16   1        487.66        477.77        30.74 o                         
  -3  16   1       7514.88       7675.79       144.88 o                         
  -2  16   1       1623.57       1605.96        41.98 o                         
  -1  16   1       2294.41       2328.48        47.93 o                         
   0  16   1       2793.21       2878.23        56.13 o                         
   1  16   1         64.84         81.08        11.38 o                         
   2  16   1       3640.66       3586.37        75.48 o                         
   3  16   1       3019.20       3023.96        74.25 o                         
   4  16   1        713.27        713.51        40.78 o                         
   5  16   1       7991.95       7894.13       136.43 o                         
  -4  17   1       8258.35       8024.63       144.41 o                         
  -3  17   1         66.33         51.65        14.26 o                         
  -2  17   1       4248.85       4221.61        79.55 o                         
  -1  17   1        166.59        163.50        14.79 o                         
   0  17   1        660.92        659.64        29.80 o                         
   1  17   1         64.15         42.79        11.12 o                         
   2  17   1       1292.76       1284.41        48.30 o                         
   3  17   1         92.55         88.83        16.61 o                         
   4  17   1       7872.94       7807.13       151.81 o                         
  -3  18   1       4642.85       4603.21       120.23 o                         
  -2  18   1        438.11        400.90        29.53 o                         
  -1  18   1        727.67        713.43        31.92 o                         
   0  18   1       3655.62       3617.87        72.45 o                         
   1  18   1         17.54          4.89        13.71 o                         
   2  18   1       4363.35       4346.92        89.73 o                         
   3  18   1       1566.81       1534.00        90.78 o                         
 -10   0   2       1126.87       1185.90        65.91 o                         
  -8   0   2      12320.53      12401.08       192.59 o                         
  -6   0   2      36175.36      35548.52       292.30 o                         
  -4   0   2       7269.27       7261.62        66.99 o                         
  -2   0   2      14544.23      15101.12       119.53 o                         
   0   0   2      44260.92      46707.59       903.22 o                         
   2   0   2      36370.14      36605.88       257.04 o                         
   4   0   2       3009.74       2874.87        43.37 o                         
   6   0   2       2371.25       2544.73        68.17 o                         
   8   0   2       9821.23      10137.04       182.92 o                         
  10   0   2       8883.20       9247.82       215.26 o                         
 -11   1   2        496.43        488.39        31.63 o                         
 -10   1   2       5281.10       5193.33        95.07 o                         
  -9   1   2       4318.34       4345.30        78.64 o                         
  -8   1   2       2021.94       2068.77        40.13 o                         
  -7   1   2      14702.16      14737.41       105.80 o                         
  -6   1   2        622.90        642.01        13.99 o                         
  -5   1   2      10838.92      10597.87        68.72 o                         
  -4   1   2      35875.05      35617.80       183.59 o                         
  -3   1   2        589.25        689.46        10.28 o                         
  -2   1   2      25474.07      25381.75       130.46 o                         
  -1   1   2      29108.12      29332.05       156.75 o                         
   0   1   2       3185.10       3255.29        26.64 o                         
   1   1   2      33220.41      33758.20       260.91 o                         
   2   1   2       8629.96       8818.36        76.30 o                         
   3   1   2      25133.42      25082.76       149.77 o                         
   4   1   2      22438.15      22223.80       133.69 o                         
   5   1   2         62.72         76.03         5.77 o                         
   6   1   2       8434.69       8507.98       102.06 o                         
   7   1   2       3215.30       3259.84        46.72 o                         
   8   1   2       2650.93       2688.55        56.22 o                         
   9   1   2       9791.37       9967.66       181.60 o                         
  10   1   2         28.54         16.05        18.78 o                         
  11   1   2       3767.55       3629.76       141.85 o                         
 -11   2   2       9283.46       9738.15       207.27 o                         
 -10   2   2       1511.28       1510.21        47.38 o                         
  -9   2   2       7159.20       7144.57       108.47 o                         
  -8   2   2        228.58        214.50        12.69 o                         
  -7   2   2          6.21         22.80         5.86 o                         
  -6   2   2        280.69        303.77         9.05 o                         
  -5   2   2      27687.37      27503.30       155.55 o                         
  -4   2   2          2.06         11.34         2.85 o                         
  -3   2   2      48487.75      47691.42       220.39 o                         
  -2   2   2        577.88        634.48         9.13 o                         
  -1   2   2      40568.57      40761.69       199.99 o                         
   0   2   2        594.17        672.70        10.58 o                         
   1   2   2         40.61         69.12         4.69 o                         
   2   2   2       7801.01       8297.06        50.42 o                         
   3   2   2      15715.61      15049.42        85.28 o                         
   4   2   2       1952.46       1938.53        23.33 o                         
   5   2   2      37533.19      37022.29       247.81 o                         
   6   2   2        108.05         98.15         7.02 o                         
   7   2   2      16244.54      16228.15       162.75 o                         
   8   2   2        818.31        818.24        31.41 o                         
   9   2   2        282.54        295.23        21.57 o                         
  10   2   2       1188.91       1126.37        49.07 o                         
  11   2   2       1457.07       1405.43        56.02 o                         
 -11   3   2          5.78        -16.45        16.45 o                         
 -10   3   2       5247.45       5247.72        97.63 o                         
  -9   3   2       3719.91       3701.54        64.46 o                         
  -8   3   2         22.25         30.65         7.44 o                         
  -7   3   2       7970.71       8067.10        72.52 o                         
  -6   3   2       6935.87       6811.19        54.68 o                         
  -5   3   2       5797.95       5796.70        47.15 o                         
  -4   3   2      31954.79      31896.68       156.78 o                         
  -3   3   2       1243.79       1377.24        15.81 o                         
  -2   3   2      17216.27      17198.07       100.69 o                         
  -1   3   2      17441.93      17559.62       105.32 o                         
   0   3   2      14834.38      15121.01        80.99 o                         
   1   3   2      27870.11      28081.20       193.72 o                         
   2   3   2         83.54         94.80         5.00 o                         
   3   3   2       7337.77       7138.26        53.20 o                         
   4   3   2      18270.49      18096.37       126.36 o                         
   5   3   2        364.65        343.35        10.29 o                         
   6   3   2      29049.01      29346.99       296.83 o                         
   7   3   2       3273.30       3421.58        55.36 o                         
   8   3   2       6198.00       6329.74       104.94 o                         
   9   3   2       4765.55       4861.32        93.97 o                         
  10   3   2       1075.63       1022.37        45.00 o                         
  11   3   2       2899.35       2728.70       121.12 o                         
 -11   4   2        674.52        675.09        41.33 o                         
 -10   4   2       4969.23       5022.18       102.00 o                         
  -9   4   2         10.57         10.90         8.36 o                         
  -8   4   2      22953.55      23201.70       170.71 o                         
  -7   4   2          1.98         10.15         5.32 o                         
  -6   4   2      20433.81      20780.54       115.49 o                         
  -5   4   2       1115.17       1111.84        16.96 o                         
  -4   4   2       4883.66       4952.88        38.72 o                         
  -3   4   2        635.65        678.16        11.92 o                         
  -2   4   2       8511.54       8647.16        53.89 o                         
  -1   4   2        178.20        195.60         5.56 o                         
   0   4   2      30668.47      30222.01       158.88 o                         
   1   4   2       2503.23       2583.29        22.97 o                         
   2   4   2      55897.85      54723.97       400.51 o                         
   3   4   2         27.94         42.18         3.66 o                         
   4   4   2      17855.94      17439.15       115.62 o                         
   5   4   2       1325.47       1405.93        22.63 o                         
   6   4   2        552.00        568.27        16.50 o                         
   7   4   2       1777.11       1887.16        41.99 o                         
   8   4   2      17833.12      18246.91       181.39 o                         
   9   4   2         22.06         48.62        13.93 o                         
  10   4   2      13608.58      13340.69       332.05 o                         
  11   4   2        289.47        216.97        63.68 o                         
 -11   5   2        632.47        612.17        39.81 o                         
 -10   5   2       1716.67       1806.31        54.44 o                         
  -9   5   2       7716.50       7789.28       107.24 o                         
  -8   5   2         69.01         68.33         8.02 o                         
  -7   5   2      23787.47      23782.49       154.77 o                         
  -6   5   2       6348.22       6574.10        57.07 o                         
  -5   5   2      10906.17      11062.68        77.84 o                         
  -4   5   2       8515.80       8510.36        61.17 o                         
  -3   5   2        110.93        137.04         6.62 o                         
  -2   5   2      12194.24      12366.62        70.58 o                         
  -1   5   2      17623.02      17972.62        99.64 o                         
   0   5   2       4092.16       4082.12        40.92 o                         
   1   5   2      41703.29      41553.44       286.66 o                         
   2   5   2         34.23         52.75         3.97 o                         
   3   5   2      21527.49      20770.27       139.40 o                         
   4   5   2       9077.98       9056.29        57.96 o                         
   5   5   2       5066.53       5135.20        52.41 o                         
   6   5   2      10705.31      10953.39       122.42 o                         
   7   5   2       7678.59       7840.88       104.61 o                         
   8   5   2       3552.38       3669.94        75.16 o                         
   9   5   2      10522.78      10260.11       247.41 o                         
  10   5   2          5.35         36.37        14.15 o                         
 -11   6   2       7893.43       7877.79       312.98 o                         
 -10   6   2          5.18        -14.29        14.29 o                         
  -9   6   2       4791.73       4713.85        82.13 o                         
  -8   6   2        746.52        780.49        25.24 o                         
  -7   6   2        785.05        822.88        21.33 o                         
  -6   6   2       2629.17       2666.04        36.08 o                         
  -5   6   2      14614.93      14606.80        89.18 o                         
  -4   6   2       2570.32       2656.15        29.83 o                         
  -3   6   2      34214.74      33220.54       181.49 o                         
  -2   6   2       4920.89       5110.88        39.33 o                         
  -1   6   2      20359.20      19899.84       108.81 o                         
   0   6   2       1340.18       1267.98        19.34 o                         
   1   6   2       4498.65       4752.80        38.78 o                         
   2   6   2       2399.78       2455.71        23.76 o                         
   3   6   2       8276.00       8061.00        53.28 o                         
   4   6   2          7.67         22.77         3.33 o                         
   5   6   2      26142.18      26167.06       176.88 o                         
   6   6   2          3.46          7.53         5.40 o                         
   7   6   2      14401.99      15039.99       169.66 o                         
   8   6   2        332.89        294.65        17.38 o                         
   9   6   2       1619.82       1534.78        53.19 o                         
  10   6   2        493.25        355.64        28.17 o                         
 -10   7   2       7372.76       7140.38       124.79 o                         
  -9   7   2       4790.11       4757.98        86.66 o                         
  -8   7   2       4582.62       4551.77        68.86 o                         
  -7   7   2       5908.91       6017.75        69.31 o                         
  -6   7   2       2753.94       2742.97        39.15 o                         
  -5   7   2       1551.76       1590.83        23.89 o                         
  -4   7   2      26950.92      26370.84       151.29 o                         
  -3   7   2        346.89        349.65         9.66 o                         
  -2   7   2      33835.41      33492.33       185.25 o                         
  -1   7   2       3069.42       3033.24        32.15 o                         
   0   7   2       5640.54       5689.00        59.13 o                         
   1   7   2      12097.75      12519.79        87.09 o                         
   2   7   2       5711.23       5605.54        46.60 o                         
   3   7   2      11909.29      11862.17        79.07 o                         
   4   7   2      21454.76      21480.63       125.99 o                         
   5   7   2        510.09        540.40        16.70 o                         
   6   7   2      14327.89      14292.21       141.16 o                         
   7   7   2       1527.28       1543.42        36.03 o                         
   8   7   2       3206.07       3225.65        72.18 o                         
   9   7   2       3716.84       3741.46        76.37 o                         
  10   7   2         39.29         32.35        16.70 o                         
 -10   8   2       2427.78       2345.13        69.65 o                         
  -9   8   2       2077.87       2005.92        55.42 o                         
  -8   8   2      13338.83      13273.49       144.61 o                         
  -7   8   2        185.00        195.35        13.67 o                         
  -6   8   2      20893.12      20884.98       164.45 o                         
  -5   8   2       3946.16       3989.13        44.50 o                         
  -4   8   2       3617.73       3563.94        40.18 o                         
  -3   8   2       7030.56       7086.72        58.99 o                         
  -2   8   2       2029.22       1976.46        24.29 o                         
  -1   8   2       2091.60       2112.93        27.08 o                         
   0   8   2      28355.83      27454.91       167.50 o                         
   1   8   2       1281.61       1336.03        20.23 o                         
   2   8   2      30794.27      30844.42       219.20 o                         
   3   8   2       5342.88       5387.78        39.51 o                         
   4   8   2       5586.54       5658.45        49.32 o                         
   5   8   2       4309.74       4273.33        59.10 o                         
   6   8   2        742.93        718.15        23.10 o                         
   7   8   2        537.96        535.37        21.97 o                         
   8   8   2       5974.21       6033.31       112.76 o                         
   9   8   2        165.43        144.62        16.49 o                         
  10   8   2       5701.63       5364.57       155.16 o                         
 -10   9   2       1247.28       1179.02        50.31 o                         
  -9   9   2       4656.28       4819.91        90.28 o                         
  -8   9   2        621.51        625.73        27.28 o                         
  -7   9   2      16650.26      16704.04       157.09 o                         
  -6   9   2        552.96        592.78        21.47 o                         
  -5   9   2       7356.40       7447.09        76.05 o                         
  -4   9   2       2930.61       3006.94        38.68 o                         
  -3   9   2         29.79         39.45         4.68 o                         
  -2   9   2      12566.65      12579.29        79.62 o                         
  -1   9   2      18515.26      17970.36       113.38 o                         
   0   9   2        953.08        955.99        18.01 o                         
   1   9   2      30076.47      29667.68       179.07 o                         
   2   9   2       2205.65       2255.17        25.98 o                         
   3   9   2      15418.86      15307.36       111.01 o                         
   4   9   2       2906.14       2931.24        43.03 o                         
   5   9   2         27.11         38.69         7.14 o                         
   6   9   2       4274.31       4254.43        63.02 o                         
   7   9   2       4083.32       4084.92        76.46 o                         
   8   9   2        223.50        206.82        16.98 o                         
   9   9   2       5537.24       5470.57       132.78 o                         
  -9  10   2       4792.83       4819.10        98.65 o                         
  -8  10   2       2321.41       2357.54        55.33 o                         
  -7  10   2          6.39         14.23         9.51 o                         
  -6  10   2       2277.30       2288.51        44.33 o                         
  -5  10   2       8639.77       8536.74        85.50 o                         
  -4  10   2        263.61        246.87        11.19 o                         
  -3  10   2      33398.99      33057.31       197.89 o                         
  -2  10   2        387.86        376.06        11.33 o                         
  -1  10   2      14966.36      15063.90       100.17 o                         
   0  10   2       6592.24       6782.31        66.96 o                         
   1  10   2        473.58        492.25        13.70 o                         
   2  10   2       5244.68       5312.43        55.47 o                         
   3  10   2      15374.66      15526.12       113.09 o                         
   4  10   2       1423.82       1352.43        32.73 o                         
   5  10   2      18660.92      18454.10       180.26 o                         
   6  10   2        814.17        887.39        30.98 o                         
   7  10   2       7226.67       7397.16       102.90 o                         
   8  10   2       3743.38       3726.84       101.39 o                         
   9  10   2        420.31        459.37        30.91 o                         
  -9  11   2        288.98        258.14        23.53 o                         
  -8  11   2        126.60        109.45        14.95 o                         
  -7  11   2       1178.35       1269.45        39.98 o                         
  -6  11   2       3687.27       3798.56        61.30 o                         
  -5  11   2       2248.60       2260.78        41.60 o                         
  -4  11   2      13396.89      13110.99       111.95 o                         
  -3  11   2         99.73         91.17         7.55 o                         
  -2  11   2      17161.53      17321.19       125.36 o                         
  -1  11   2       4382.85       4472.27        46.76 o                         
   0  11   2       3308.12       3410.97        40.98 o                         
   1  11   2       6162.40       6228.82        59.53 o                         
   2  11   2       1236.90       1283.11        25.93 o                         
   3  11   2        551.26        501.62        18.05 o                         
   4  11   2      12391.59      12526.68       120.79 o                         
   5  11   2        105.40         96.82        10.63 o                         
   6  11   2      15600.84      15553.87       157.33 o                         
   7  11   2         47.23         45.20        12.18 o                         
   8  11   2       3082.57       3246.91        82.13 o                         
   9  11   2        414.20        393.89        34.26 o                         
  -9  12   2        304.44        289.73        31.78 o                         
  -8  12   2       7828.20       7948.42       117.89 o                         
  -7  12   2       1251.21       1288.93        41.61 o                         
  -6  12   2       7220.14       7367.66       107.81 o                         
  -5  12   2       1511.83       1453.59        37.33 o                         
  -4  12   2       2174.90       2125.16        39.45 o                         
  -3  12   2       2264.42       2318.20        38.68 o                         
  -2  12   2       4673.09       4714.93        55.44 o                         
  -1  12   2       3216.60       3329.84        45.13 o                         
   0  12   2      18551.49      18669.53       133.24 o                         
   1  12   2        236.27        254.04        12.09 o                         
   2  12   2      16004.03      16113.75       141.41 o                         
   3  12   2         50.29         63.81        10.86 o                         
   4  12   2       3921.90       3942.05        64.26 o                         
   5  12   2       4858.24       4895.08        77.42 o                         
   6  12   2        941.90        982.17        36.60 o                         
   7  12   2       2278.97       2343.05        68.05 o                         
   8  12   2       5523.18       5685.55       106.09 o                         
  -8  13   2          0.52          1.50        11.98 o                         
  -7  13   2       7755.41       7962.13       112.86 o                         
  -6  13   2        471.98        411.44        24.39 o                         
  -5  13   2       5991.55       5930.22       100.46 o                         
  -4  13   2        954.15        976.60        27.99 o                         
  -3  13   2         32.85         49.89         7.45 o                         
  -2  13   2        345.29        341.84        15.45 o                         
  -1  13   2       4408.90       4608.02        68.32 o                         
   0  13   2        113.53        128.21         9.86 o                         
   1  13   2      13985.95      14298.48       141.12 o                         
   2  13   2        144.23        162.88        10.75 o                         
   3  13   2      10025.52      10049.69       120.61 o                         
   4  13   2        897.03        884.68        34.41 o                         
   5  13   2        470.59        523.46        28.46 o                         
   6  13   2        861.76        883.46        38.36 o                         
   7  13   2       3749.95       3670.57        88.08 o                         
   8  13   2        904.30        915.71        50.61 o                         
  -7  14   2        243.47        242.90        20.97 o                         
  -6  14   2       1960.10       1936.25        52.75 o                         
  -5  14   2       6156.46       6231.84       114.52 o                         
  -4  14   2        866.51        873.89        29.16 o                         
  -3  14   2       6611.49       6622.60        82.64 o                         
  -2  14   2        652.76        619.99        21.98 o                         
  -1  14   2       5661.04       5820.10        73.85 o                         
   0  14   2       2251.93       2380.57        44.04 o                         
   1  14   2        947.15        912.94        25.29 o                         
   2  14   2       3261.78       3323.83        56.06 o                         
   3  14   2       1973.65       1968.90        52.11 o                         
   4  14   2       1361.67       1333.56        46.17 o                         
   5  14   2       6342.69       6451.01       156.23 o                         
   6  14   2         89.81         84.38        16.56 o                         
   7  14   2       6415.63       6471.17       126.17 o                         
  -7  15   2         11.36         13.74        20.97 o                         
  -6  15   2       1398.59       1361.49        47.50 o                         
  -5  15   2          5.39         10.49        11.76 o                         
  -4  15   2      11738.89      11546.18       200.14 o                         
  -3  15   2          0.03         -3.49         8.80 o                         
  -2  15   2      12450.61      12306.13       116.84 o                         
  -1  15   2          4.13          9.71         8.48 o                         
   0  15   2       3301.92       3415.56        55.48 o                         
   1  15   2         68.85         73.45         9.03 o                         
   2  15   2        529.38        548.96        27.01 o                         
   3  15   2        463.48        486.12        28.31 o                         
   4  15   2       7323.50       7425.72       119.16 o                         
   5  15   2          3.19          5.87        14.33 o                         
   6  15   2       6773.06       6782.29       123.79 o                         
  -6  16   2       3237.97       3027.84       105.55 o                         
  -5  16   2       3701.35       3789.14        86.93 o                         
  -4  16   2        499.29        518.91        30.79 o                         
  -3  16   2       6908.66       7015.35       103.88 o                         
  -2  16   2        174.93        163.35        14.22 o                         
  -1  16   2       2628.98       2721.41        56.19 o                         
   0  16   2       5850.46       5912.47        85.37 o                         
   1  16   2        129.50        117.33        13.38 o                         
   2  16   2       3692.73       3608.25        76.83 o                         
   3  16   2       3484.41       3496.72        78.61 o                         
   4  16   2       1880.33       2000.35        64.10 o                         
   5  16   2       3716.79       3735.57        96.91 o                         
  -4  17   2         23.71         32.79        14.55 o                         
  -3  17   2          6.50         33.13        13.72 o                         
  -2  17   2        123.52        138.41        15.44 o                         
  -1  17   2       7194.08       7173.26       113.93 o                         
   0  17   2        446.28        453.10        24.51 o                         
   1  17   2      10661.03      10584.69       151.65 o                         
   2  17   2         14.37         24.98        12.23 o                         
   3  17   2       5097.78       5121.13       118.73 o                         
   4  17   2          8.52          7.72        18.20 o                         
  -3  18   2       6747.64       6697.99       141.40 o                         
  -2  18   2       1833.73       1803.77        56.59 o                         
  -1  18   2       3188.12       3121.80        67.78 o                         
   0  18   2       7221.15       7133.42       137.46 o                         
   1  18   2         19.04          6.39        15.17 o                         
   2  18   2       4666.66       4619.46        97.82 o                         
 -11   0   3      11168.55      11713.24       251.76 o                         
  -9   0   3      14335.53      14379.67       232.57 o                         
  -7   0   3        198.41        255.13        15.95 o                         
  -5   0   3      14250.18      14091.16       144.14 o                         
  -3   0   3      42569.90      42134.04       346.66 o                         
  -1   0   3      48197.48      47359.44       322.03 o                         
   1   0   3      21244.01      21555.68       156.24 o                         
   3   0   3       3072.08       2872.79        40.50 o                         
   5   0   3      66291.56      64464.26       978.60 o                         
   7   0   3      22448.27      22610.76       375.99 o                         
   9   0   3       3901.60       3885.36       203.97 o                         
  11   0   3        381.32        437.66       102.34 o                         
 -11   1   3         32.34         18.90        13.50 o                         
 -10   1   3       7178.03       7168.10       120.18 o                         
  -9   1   3       3786.37       3702.09        71.74 o                         
  -8   1   3       2018.51       2027.98        38.62 o                         
  -7   1   3       7225.34       7214.92        64.51 o                         
  -6   1   3        796.65        819.02        16.55 o                         
  -5   1   3       7750.22       7688.29        58.05 o                         
  -4   1   3      26326.06      26268.57       161.47 o                         
  -3   1   3       4877.19       5016.60        39.03 o                         
  -2   1   3       6493.78       6340.08        43.01 o                         
  -1   1   3        832.83        977.93        14.58 o                         
   0   1   3      24589.55      25535.54       146.61 o                         
   1   1   3      10604.91      10691.29        58.76 o                         
   2   1   3         76.15        119.71         5.58 o                         
   3   1   3      34563.73      34432.36       196.91 o                         
   4   1   3      17744.31      17374.15       111.54 o                         
   5   1   3       7043.51       6873.68        80.27 o                         
   6   1   3      21806.26      22040.22       229.79 o                         
   7   1   3       1492.66       1491.90        34.48 o                         
   8   1   3       4006.30       3989.78        86.39 o                         
   9   1   3       9560.27       9737.81       251.28 o                         
  10   1   3         50.40         25.35        14.22 o                         
  11   1   3       4177.90       4084.22       168.80 o                         
 -11   2   3         61.43         52.91        16.78 o                         
 -10   2   3       1307.31       1292.20        42.75 o                         
  -9   2   3        605.19        600.95        26.41 o                         
  -8   2   3      16735.77      16647.09       139.26 o                         
  -7   2   3         36.88         31.03         4.98 o                         
  -6   2   3      35542.99      35351.30       225.03 o                         
  -5   2   3        143.80        152.79         6.94 o                         
  -4   2   3      10208.77      10004.70        64.63 o                         
  -3   2   3       2524.04       2603.64        24.30 o                         
  -2   2   3        956.79       1136.72        14.21 o                         
  -1   2   3        999.33       1038.13        14.34 o                         
   0   2   3      44590.16      44551.38       232.31 o                         
   1   2   3       1203.29       1362.93        16.39 o                         
   2   2   3      50898.57      49864.94       303.11 o                         
   3   2   3          3.28         15.66         2.63 o                         
   4   2   3      25231.12      24841.04       154.93 o                         
   5   2   3        551.96        585.01        15.00 o                         
   6   2   3        298.98        283.69        12.61 o                         
   7   2   3       1030.76       1032.71        25.00 o                         
   8   2   3      12277.96      11874.78       294.59 o                         
   9   2   3          0.96          1.55        11.28 o                         
  10   2   3       9117.53       9016.61       264.09 o                         
  11   2   3         23.36        -21.01        24.97 o                         
 -11   3   3        192.63        147.66        21.52 o                         
 -10   3   3       3147.16       3303.90        68.58 o                         
  -9   3   3       2636.32       2670.96        50.32 o                         
  -8   3   3        984.08       1031.82        26.45 o                         
  -7   3   3      26560.78      26557.25       165.86 o                         
  -6   3   3        666.48        742.95        16.42 o                         
  -5   3   3      14131.15      13679.28        81.20 o                         
  -4   3   3       3587.94       3396.91        29.59 o                         
  -3   3   3        243.67        295.67        10.39 o                         
  -2   3   3      20645.15      20765.62       117.23 o                         
  -1   3   3      40738.04      40311.58       258.87 o                         
   0   3   3       4036.46       4117.68        39.40 o                         
   1   3   3      44266.77      44230.14       279.63 o                         
   2   3   3        311.89        278.10         8.17 o                         
   3   3   3      10709.91      10451.36        68.94 o                         
   4   3   3       8741.86       8556.75        90.54 o                         
   5   3   3       1054.93       1014.30        21.11 o                         
   6   3   3      10411.72      10161.54       135.95 o                         
   7   3   3       3578.82       3530.67        72.55 o                         
   8   3   3       7436.13       7173.46       199.05 o                         
   9   3   3       5025.89       4997.13       133.15 o                         
  10   3   3        109.32         68.07        15.79 o                         
 -11   4   3       8423.38       8582.88       185.34 o                         
 -10   4   3         65.02         68.84        14.48 o                         
  -9   4   3       9780.27       9846.11       105.04 o                         
  -8   4   3        334.16        357.69        15.69 o                         
  -7   4   3       1089.96       1122.78        24.99 o                         
  -6   4   3       2496.13       2555.78        28.92 o                         
  -5   4   3      12300.13      12008.38        73.94 o                         
  -4   4   3        103.95        149.68         6.29 o                         
  -3   4   3      54020.65      53066.45       260.04 o                         
  -2   4   3       1369.65       1417.90        17.88 o                         
  -1   4   3      59147.78      58911.24       337.71 o                         
   0   4   3       4414.62       4424.44        43.39 o                         
   1   4   3       4110.35       4355.77        43.07 o                         
   2   4   3       1725.18       1818.57        18.75 o                         
   3   4   3       9444.62       9390.12        81.66 o                         
   4   4   3         60.33         65.29         5.50 o                         
   5   4   3      16203.19      15957.22       146.42 o                         
   6   4   3        291.54        276.15        11.68 o                         
   7   4   3      16648.19      16708.67       268.63 o                         
   8   4   3       1137.33       1033.88        48.21 o                         
   9   4   3       2976.92       3018.61        78.61 o                         
  10   4   3         11.00         -6.89        14.16 o                         
 -11   5   3        350.29        367.23        34.02 o                         
 -10   5   3       8381.63       8476.14       149.21 o                         
  -9   5   3       2165.51       2108.82        48.74 o                         
  -8   5   3       6321.11       6273.96        70.45 o                         
  -7   5   3       5445.13       5545.25        58.73 o                         
  -6   5   3       4156.81       4151.12        41.05 o                         
  -5   5   3      12407.90      12356.57        74.58 o                         
  -4   5   3      20911.15      20444.52       115.41 o                         
  -3   5   3        499.31        568.92        11.20 o                         
  -2   5   3      61046.39      60437.23       312.72 o                         
  -1   5   3      10431.08      10377.46        77.21 o                         
   0   5   3      14283.10      14449.81        87.90 o                         
   1   5   3      14795.79      14253.83        85.46 o                         
   2   5   3       1826.33       1910.73        24.70 o                         
   3   5   3       5994.66       5703.65        44.96 o                         
   4   5   3      12460.62      12364.45       101.30 o                         
   5   5   3        932.15        922.41        20.61 o                         
   6   5   3      15220.73      14793.64       153.45 o                         
   7   5   3        247.54        259.36        14.42 o                         
   8   5   3       3351.34       3367.09        85.08 o                         
   9   5   3       1580.70       1551.02        62.04 o                         
  10   5   3         22.82         41.55        17.68 o                         
 -11   6   3       1413.58       1421.58        70.31 o                         
 -10   6   3       1615.03       1552.97        54.55 o                         
  -9   6   3        543.28        483.81        23.59 o                         
  -8   6   3      16475.19      16306.17       155.82 o                         
  -7   6   3        135.87        146.78         9.03 o                         
  -6   6   3      26039.26      26057.77       153.77 o                         
  -5   6   3       1068.70       1114.49        18.79 o                         
  -4   6   3      12799.82      12899.08        84.26 o                         
  -3   6   3       1025.65       1068.00        17.10 o                         
  -2   6   3       5626.79       5712.81        44.72 o                         
  -1   6   3       1163.78       1178.22        17.37 o                         
   0   6   3      31796.37      30989.75       184.92 o                         
   1   6   3        659.17        663.52        12.47 o                         
   2   6   3      56148.96      56154.78       387.04 o                         
   3   6   3       1376.45       1475.87        18.54 o                         
   4   6   3      13509.94      13279.00        90.12 o                         
   5   6   3       2579.25       2555.38        35.73 o                         
   6   6   3        134.25        179.30        11.08 o                         
   7   6   3       1727.40       1702.63        39.80 o                         
   8   6   3       1826.39       1854.38        51.99 o                         
   9   6   3          3.37          4.78        14.01 o                         
  10   6   3       9959.91       9660.14       232.95 o                         
 -10   7   3       2575.77       2607.92        69.09 o                         
  -9   7   3       7545.69       7508.56       110.80 o                         
  -8   7   3       1206.24       1295.09        35.08 o                         
  -7   7   3      12913.45      12967.60       105.40 o                         
  -6   7   3        262.62        284.30        11.84 o                         
  -5   7   3      12912.84      12990.01        89.11 o                         
  -4   7   3      12173.34      12315.66        84.95 o                         
  -3   7   3       1615.50       1571.45        18.75 o                         
  -2   7   3      15453.42      15647.27        99.06 o                         
  -1   7   3       3741.32       3690.10        35.93 o                         
   0   7   3       4131.88       4060.99        41.14 o                         
   1   7   3      33486.83      33503.30       248.30 o                         
   2   7   3       1237.12       1209.29        17.27 o                         
   3   7   3      42405.00      42368.89       249.95 o                         
   4   7   3       2681.70       2670.14        32.73 o                         
   5   7   3       3579.39       3546.81        43.06 o                         
   6   7   3       2804.07       2858.29        43.73 o                         
   7   7   3       1574.76       1539.80        39.00 o                         
   8   7   3        625.70        621.61        27.03 o                         
   9   7   3       8282.60       8078.51       203.10 o                         
  10   7   3         13.82          5.72        18.02 o                         
 -10   8   3        103.20         70.54        15.99 o                         
  -9   8   3       6138.32       6018.21       103.77 o                         
  -8   8   3        822.14        781.75        29.04 o                         
  -7   8   3         10.10         20.87         8.31 o                         
  -6   8   3        815.61        856.31        24.05 o                         
  -5   8   3       8423.07       8533.82        73.91 o                         
  -4   8   3        402.10        434.04        13.36 o                         
  -3   8   3      34051.75      33852.24       200.89 o                         
  -2   8   3        172.63        177.43         7.44 o                         
  -1   8   3      23754.97      23633.99       208.45 o                         
   0   8   3        748.08        793.20        16.49 o                         
   1   8   3       5585.49       5508.34        47.97 o                         
   2   8   3       4142.32       4165.89        35.92 o                         
   3   8   3       5865.53       5953.06        45.67 o                         
   4   8   3       2353.35       2282.56        31.35 o                         
   5   8   3      19531.96      19517.10       167.00 o                         
   6   8   3        692.55        677.10        21.86 o                         
   7   8   3      13932.58      13926.68       204.47 o                         
   8   8   3       1113.77       1106.46        36.71 o                         
   9   8   3       1960.23       2019.09        63.21 o                         
 -10   9   3       6681.22       6446.88       121.43 o                         
  -9   9   3        811.93        824.61        36.49 o                         
  -8   9   3       1239.85       1197.57        40.04 o                         
  -7   9   3       3624.07       3602.27        59.18 o                         
  -6   9   3        860.44        894.49        25.02 o                         
  -5   9   3        559.92        613.76        19.59 o                         
  -4   9   3       8696.37       8696.86        77.32 o                         
  -3   9   3        758.98        810.39        19.58 o                         
  -2   9   3      15806.74      15836.31       102.93 o                         
  -1   9   3       1669.79       1704.88        24.85 o                         
   0   9   3      13980.26      13878.80       132.51 o                         
   1   9   3       6282.66       6239.75        51.42 o                         
   2   9   3        237.96        248.62         8.64 o                         
   3   9   3       5972.01       6083.69        50.06 o                         
   4   9   3      10158.75      10139.98       105.90 o                         
   5   9   3       3435.73       3401.93        49.92 o                         
   6   9   3      23514.33      23549.18       290.36 o                         
   7   9   3        920.62        940.16        30.77 o                         
   8   9   3       7563.46       7561.93       117.60 o                         
   9   9   3       1910.12       1946.50        62.52 o                         
  -9  10   3       1307.98       1225.85        45.41 o                         
  -8  10   3       8488.40       8591.92       121.76 o                         
  -7  10   3         46.88         39.55         9.77 o                         
  -6  10   3      10464.21      10650.80       100.29 o                         
  -5  10   3        120.03        139.65        10.25 o                         
  -4  10   3       5122.47       5234.69        58.60 o                         
  -3  10   3       2832.69       2810.04        40.44 o                         
  -2  10   3        242.01        262.95        10.17 o                         
  -1  10   3       3539.21       3679.62        42.56 o                         
   0  10   3      10182.43      10397.27        85.44 o                         
   1  10   3         11.52         15.53         4.44 o                         
   2  10   3      29609.33      29767.96       194.76 o                         
   3  10   3       1402.56       1425.30        28.80 o                         
   4  10   3      11836.92      12014.91       127.32 o                         
   5  10   3       2908.06       2884.97        51.17 o                         
   6  10   3         17.53         21.09        10.24 o                         
   7  10   3       1799.74       1872.32        50.09 o                         
   8  10   3       7555.83       7583.54       122.84 o                         
   9  10   3        473.29        474.11        32.55 o                         
  -9  11   3       3594.08       3718.56        85.65 o                         
  -8  11   3         13.09         16.19        11.33 o                         
  -7  11   3      12619.61      12661.86       138.02 o                         
  -6  11   3         96.24         96.93        10.33 o                         
  -5  11   3       9862.40       9996.91        95.96 o                         
  -4  11   3        167.28        182.67        10.49 o                         
  -3  11   3       1237.75       1299.66        27.61 o                         
  -2  11   3        544.81        566.67        16.68 o                         
  -1  11   3       5547.28       5582.26        57.81 o                         
   0  11   3         87.45         88.25         7.15 o                         
   1  11   3      16052.75      16084.90       130.62 o                         
   2  11   3        725.83        814.88        20.81 o                         
   3  11   3      15391.54      15438.42       128.38 o                         
   4  11   3       2164.86       2133.73        43.39 o                         
   5  11   3        714.99        747.14        28.30 o                         
   6  11   3       2881.68       2878.05        63.61 o                         
   7  11   3       1278.56       1295.42        44.56 o                         
   8  11   3       1518.91       1524.18        55.28 o                         
  -9  12   3       3225.94       3345.82       107.09 o                         
  -8  12   3       2196.18       2178.55        60.59 o                         
  -7  12   3        876.19        867.29        34.10 o                         
  -6  12   3       3970.89       4116.99        66.57 o                         
  -5  12   3       4010.16       4030.00        59.77 o                         
  -4  12   3        934.80        929.53        27.44 o                         
  -3  12   3      12585.56      12549.61       110.23 o                         
  -2  12   3         89.69         86.43         9.33 o                         
  -1  12   3      11254.20      11421.59       114.40 o                         
   0  12   3       3195.96       3176.94        45.11 o                         
   1  12   3       1207.06       1246.03        26.02 o                         
   2  12   3       4040.75       4048.28        53.46 o                         
   3  12   3       2397.19       2342.43        48.24 o                         
   4  12   3        519.30        480.61        24.88 o                         
   5  12   3      12724.85      12707.55       152.12 o                         
   6  12   3        133.31        111.14        14.87 o                         
   7  12   3       8769.03       9014.90       149.83 o                         
   8  12   3        450.08        381.10        29.75 o                         
  -8  13   3       2629.82       2813.37        79.95 o                         
  -7  13   3        215.66        201.32        17.71 o                         
  -6  13   3        267.50        247.20        18.72 o                         
  -5  13   3        915.88        928.52        29.73 o                         
  -4  13   3      19245.80      19103.87       169.11 o                         
  -3  13   3          9.93          1.49         7.38 o                         
  -2  13   3      22832.15      22787.85       202.61 o                         
  -1  13   3        292.61        320.35        15.51 o                         
   0  13   3       6454.64       6560.63        70.95 o                         
   1  13   3        894.73        903.17        23.80 o                         
   2  13   3         30.45         37.24         7.90 o                         
   3  13   3        133.45        135.65        13.38 o                         
   4  13   3      10504.05      10386.92       137.92 o                         
   5  13   3        588.90        619.02        30.06 o                         
   6  13   3       7051.10       6986.94       114.32 o                         
   7  13   3         46.15         56.19        15.34 o                         
  -7  14   3          4.19         -1.95        15.14 o                         
  -6  14   3       9664.69       9672.50       133.10 o                         
  -5  14   3       2681.78       2630.66        61.56 o                         
  -4  14   3       5191.79       5151.08        74.68 o                         
  -3  14   3       4947.54       4950.36        93.15 o                         
  -2  14   3        651.33        695.69        24.33 o                         
  -1  14   3       2895.90       2917.40        50.08 o                         
   0  14   3      10029.76      10249.07       103.27 o                         
   1  14   3        603.13        574.32        21.09 o                         
   2  14   3       5169.14       5216.48        77.40 o                         
   3  14   3        431.70        490.51        27.85 o                         
   4  14   3       3310.30       3244.82        73.78 o                         
   5  14   3       3718.18       3571.45        94.19 o                         
   6  14   3        156.53        160.54        19.89 o                         
   7  14   3       1048.77       1149.68        54.49 o                         
  -6  15   3          3.69         13.41        13.70 o                         
  -5  15   3      11609.23      11559.08       155.18 o                         
  -4  15   3        554.39        516.78        24.99 o                         
  -3  15   3        561.88        573.33        25.51 o                         
  -2  15   3       1819.98       1794.95        39.98 o                         
  -1  15   3       3693.65       3827.81        62.78 o                         
   0  15   3        199.92        198.39        14.05 o                         
   1  15   3      15989.86      15817.48       186.70 o                         
   2  15   3        378.33        396.00        22.47 o                         
   3  15   3       8412.46       8527.57       127.02 o                         
   4  15   3          4.34         12.24        14.29 o                         
   5  15   3       3273.75       3367.05        89.43 o                         
   6  15   3         19.03         14.45        16.14 o                         
  -6  16   3       1996.07       1767.87       104.48 o                         
  -5  16   3       3070.11       3005.44        83.12 o                         
  -4  16   3        827.03        833.80        37.24 o                         
  -3  16   3       7361.66       7423.36        98.29 o                         
  -2  16   3        333.24        317.61        17.86 o                         
  -1  16   3       7918.09       8054.25       101.70 o                         
   0  16   3       2761.69       2752.13        54.91 o                         
   1  16   3        317.83        331.89        21.76 o                         
   2  16   3       4399.92       4442.10        91.06 o                         
   3  16   3        800.00        762.77        35.96 o                         
   4  16   3       2613.01       2555.64        73.47 o                         
   5  16   3       2238.91       2175.65        73.76 o                         
  -4  17   3       4379.38       4358.00        92.23 o                         
  -3  17   3        108.64         74.36        13.54 o                         
  -2  17   3       9688.80       9425.52       125.02 o                         
  -1  17   3          5.01         11.79        10.23 o                         
   0  17   3       4354.48       4334.51        73.83 o                         
   1  17   3         74.01         70.02        14.25 o                         
   2  17   3          4.24         21.16        15.47 o                         
   3  17   3        298.67        240.92        23.47 o                         
   4  17   3       3874.35       3539.58       366.81 o                         
  -2  18   3         23.26         25.98        14.78 o                         
  -1  18   3       2243.92       2183.15        53.91 o                         
   0  18   3       2669.93       2688.63        72.22 o                         
   1  18   3        258.95        229.80        24.09 o                         
   2  18   3       4996.94       5210.05       128.29 o                         
 -10   0   4         19.69         22.46        21.78 o                         
  -8   0   4      16370.85      16454.44       178.97 o                         
  -6   0   4      57585.74      56611.01       409.59 o                         
  -4   0   4      41457.46      40799.12       325.25 o                         
  -2   0   4       2834.47       2778.81        34.47 o                         
   0   0   4      50231.35      50860.14       431.66 o                         
   2   0   4      51065.63      50621.54       452.96 o                         
   4   0   4      30699.74      30354.57       258.84 o                         
   6   0   4        265.86        268.78        16.56 o                         
   8   0   4       5630.67       5624.56       231.75 o                         
  10   0   4       7881.34       7564.56       251.19 o                         
 -11   1   4        896.61        812.06        40.65 o                         
 -10   1   4       7627.00       7616.60       127.37 o                         
  -9   1   4       2706.33       2650.20        59.11 o                         
  -8   1   4       6024.97       6114.21        75.17 o                         
  -7   1   4      12790.80      12843.69        97.70 o                         
  -6   1   4          0.67         15.00         3.93 o                         
  -5   1   4      22555.47      22581.12       136.79 o                         
  -4   1   4      10747.34      10318.21        72.88 o                         
  -3   1   4       7316.89       7439.63        52.26 o                         
  -2   1   4      15520.39      15272.60        88.25 o                         
  -1   1   4       8374.79       8601.25        55.36 o                         
   0   1   4       6517.67       6631.04        45.42 o                         
   1   1   4       3337.44       3183.08        24.68 o                         
   2   1   4        163.34        188.97         6.06 o                         
   3   1   4      41930.44      42104.05       225.59 o                         
   4   1   4       6350.49       6431.08        59.38 o                         
   5   1   4       4391.79       4222.97        48.62 o                         
   6   1   4       7975.64       7914.06       109.56 o                         
   7   1   4        257.69        229.68        15.68 o                         
   8   1   4       8281.51       8217.24       173.08 o                         
   9   1   4       4518.18       4570.49       118.92 o                         
  10   1   4       3049.55       3002.56       107.75 o                         
 -11   2   4       9608.53       9622.33       167.11 o                         
 -10   2   4        544.61        539.28        28.84 o                         
  -9   2   4      16877.45      16829.81       160.72 o                         
  -8   2   4        186.19        193.89        12.34 o                         
  -7   2   4       2198.67       2181.19        34.45 o                         
  -6   2   4        734.63        766.41        16.01 o                         
  -5   2   4       7025.31       6883.72        53.50 o                         
  -4   2   4        286.45        334.78         9.23 o                         
  -3   2   4      38295.71      36656.22       196.68 o                         
  -2   2   4        312.58        378.65         8.57 o                         
  -1   2   4      64601.11      64241.07       349.52 o                         
   0   2   4      12076.85      12393.68        71.49 o                         
   1   2   4      11270.46      11669.98        73.26 o                         
   2   2   4        304.73        276.58         7.97 o                         
   3   2   4       5207.11       5217.21        45.69 o                         
   4   2   4       3458.51       3477.09        41.16 o                         
   5   2   4      28719.79      28176.62       261.02 o                         
   6   2   4        385.88        363.70        14.28 o                         
   7   2   4      21324.53      20983.62       343.88 o                         
   8   2   4        657.42        636.47        28.73 o                         
   9   2   4       7129.24       6937.85       174.40 o                         
  10   2   4          3.83         -9.98        16.31 o                         
 -11   3   4        357.78        326.36        29.33 o                         
 -10   3   4       8506.04       8701.04       110.57 o                         
  -9   3   4       1754.69       1773.56        40.72 o                         
  -8   3   4       5389.40       5438.77        67.13 o                         
  -7   3   4       8654.43       8641.74        74.34 o                         
  -6   3   4        697.28        752.27        15.28 o                         
  -5   3   4      20889.49      20860.03       117.68 o                         
  -4   3   4       6555.97       6373.39        52.76 o                         
  -3   3   4       4016.37       4077.31        38.22 o                         
  -2   3   4      39493.45      39756.70       234.47 o                         
  -1   3   4       1468.83       1720.99        23.98 o                         
   0   3   4      55837.78      55246.97       284.03 o                         
   1   3   4      30956.53      31082.82       174.91 o                         
   2   3   4       4139.91       4110.47        36.99 o                         
   3   3   4       6256.30       5932.01        54.68 o                         
   4   3   4       8773.28       8502.85        83.34 o                         
   5   3   4       2527.20       2567.05        38.18 o                         
   6   3   4      21364.98      21126.26       254.25 o                         
   7   3   4        155.87        147.82        10.86 o                         
   8   3   4       3982.44       3977.01        96.56 o                         
   9   3   4       2172.00       2231.44        65.29 o                         
  10   3   4        140.69        128.21        20.23 o                         
 -11   4   4        146.34        115.46        20.87 o                         
 -10   4   4        637.87        624.41        30.68 o                         
  -9   4   4        266.28        255.01        15.45 o                         
  -8   4   4      11321.66      11303.83       100.45 o                         
  -7   4   4        340.41        362.38        15.69 o                         
  -6   4   4      13417.04      13408.63        89.29 o                         
  -5   4   4        218.29        215.25         7.98 o                         
  -4   4   4      15186.21      14842.33        94.53 o                         
  -3   4   4         27.19         48.96         4.00 o                         
  -2   4   4       4741.45       4926.23        37.26 o                         
  -1   4   4       1169.97       1197.01        19.70 o                         
   0   4   4      18656.99      18628.62       125.64 o                         
   1   4   4       5895.96       6091.71        46.98 o                         
   2   4   4      45786.17      43953.73       339.29 o                         
   3   4   4         17.86         29.21         4.29 o                         
   4   4   4      33403.91      32038.95       230.62 o                         
   5   4   4        795.68        820.95        19.42 o                         
   6   4   4       1761.60       1712.16        31.09 o                         
   7   4   4         78.18         84.29         9.92 o                         
   8   4   4       2264.55       2169.34        63.35 o                         
   9   4   4         18.15         23.02        14.85 o                         
  10   4   4      12137.36      12340.95       326.81 o                         
 -11   5   4        181.72        150.82        26.43 o                         
 -10   5   4       3376.29       3376.31        73.89 o                         
  -9   5   4       2696.29       2687.46        52.04 o                         
  -8   5   4       1339.89       1375.77        31.31 o                         
  -7   5   4       8338.21       8516.08        76.06 o                         
  -6   5   4        837.88        883.79        18.88 o                         
  -5   5   4      13773.36      13705.31        90.52 o                         
  -4   5   4       3753.60       3834.49        38.31 o                         
  -3   5   4       3138.59       3086.91        32.14 o                         
  -2   5   4      25296.52      25969.83       145.42 o                         
  -1   5   4       1739.92       1807.46        29.71 o                         
   0   5   4      14254.52      14228.02       111.05 o                         
   1   5   4      49485.62      50020.16       305.27 o                         
   2   5   4       3227.86       3236.97        34.04 o                         
   3   5   4      24859.01      24160.04       159.19 o                         
   4   5   4       3424.73       3426.10        39.86 o                         
   5   5   4       7581.52       7497.37        71.55 o                         
   6   5   4       6570.03       6559.95        77.86 o                         
   7   5   4        650.36        652.91        24.29 o                         
   8   5   4       4678.09       4548.14        90.04 o                         
   9   5   4       6086.74       5912.89       168.83 o                         
  10   5   4         40.24         23.80        20.65 o                         
 -11   6   4       9803.40       9767.22       250.05 o                         
 -10   6   4        204.93        135.80        15.90 o                         
  -9   6   4       3241.14       3343.56        64.71 o                         
  -8   6   4        985.70        967.76        27.39 o                         
  -7   6   4       1283.63       1300.17        27.94 o                         
  -6   6   4       2351.08       2285.58        31.99 o                         
  -5   6   4       2841.97       2819.52        34.23 o                         
  -4   6   4       3224.79       3216.09        34.61 o                         
  -3   6   4      38157.64      38195.53       209.97 o                         
  -2   6   4        819.15        877.69        16.37 o                         
  -1   6   4      38563.48      37840.68       228.38 o                         
   0   6   4       7155.84       7275.91        64.40 o                         
   1   6   4      19368.50      18959.12       114.12 o                         
   2   6   4       2500.45       2599.52        28.16 o                         
   3   6   4       1955.57       2028.24        22.64 o                         
   4   6   4        231.09        230.77         9.89 o                         
   5   6   4      12074.07      12054.23       110.51 o                         
   6   6   4        460.56        421.99        17.08 o                         
   7   6   4      21354.42      21209.32       295.95 o                         
   8   6   4         13.17         15.92        10.61 o                         
   9   6   4       4018.73       3959.14       104.15 o                         
  10   6   4        972.37        880.27        45.97 o                         
 -10   7   4       6670.91       6719.83       115.40 o                         
  -9   7   4        287.18        304.37        19.72 o                         
  -8   7   4       4272.92       4343.33        68.90 o                         
  -7   7   4       3823.45       3883.80        52.48 o                         
  -6   7   4         48.30         53.12         7.05 o                         
  -5   7   4       1046.38       1082.50        22.13 o                         
  -4   7   4      10257.60      10276.17        76.32 o                         
  -3   7   4       2533.04       2567.28        30.47 o                         
  -2   7   4      45063.51      44755.82       249.10 o                         
  -1   7   4        730.77        802.89        17.97 o                         
   0   7   4       6876.10       6695.75        55.55 o                         
   1   7   4       6905.80       6824.37        55.57 o                         
   2   7   4         18.95         31.00         3.59 o                         
   3   7   4      12129.65      12528.11        96.78 o                         
   4   7   4       6147.24       6193.56        58.63 o                         
   5   7   4       3445.18       3394.83        44.30 o                         
   6   7   4       9840.76       9822.09       101.07 o                         
   7   7   4        308.36        296.84        16.11 o                         
   8   7   4       8474.08       8496.27       169.62 o                         
   9   7   4       1811.53       1822.38        71.09 o                         
  10   7   4       1758.26       1728.19       138.29 o                         
 -10   8   4        128.72        101.61        17.39 o                         
  -9   8   4       1329.06       1408.73        46.66 o                         
  -8   8   4       6869.99       7020.23        92.43 o                         
  -7   8   4       1930.07       1836.96        37.87 o                         
  -6   8   4      22609.31      22645.06       154.85 o                         
  -5   8   4         16.33         26.20         5.78 o                         
  -4   8   4      10128.34      10268.21        81.58 o                         
  -3   8   4       5996.09       6086.68        57.64 o                         
  -2   8   4        212.04        276.99         9.80 o                         
  -1   8   4       2831.90       2786.28        30.73 o                         
   0   8   4      22965.69      22665.56       149.07 o                         
   1   8   4         20.12         31.25         4.01 o                         
   2   8   4      40942.55      40745.56       274.70 o                         
   3   8   4       2728.05       2716.11        32.64 o                         
   4   8   4       9152.81       9133.01        74.79 o                         
   5   8   4        294.05        300.93        13.29 o                         
   6   8   4        906.83        905.57        26.05 o                         
   7   8   4       1167.08       1123.27        33.01 o                         
   8   8   4       3000.40       3010.12        76.38 o                         
   9   8   4        438.46        439.13        35.05 o                         
 -10   9   4       1053.49       1058.99        49.63 o                         
  -9   9   4       2084.27       2072.46        60.66 o                         
  -8   9   4       1566.66       1619.24        43.12 o                         
  -7   9   4      17195.46      17190.63       166.01 o                         
  -6   9   4        221.73        228.82        13.27 o                         
  -5   9   4      16040.27      16180.48       125.34 o                         
  -4   9   4       4273.01       4347.12        51.46 o                         
  -3   9   4       5664.58       5744.20        60.46 o                         
  -2   9   4       1321.30       1361.21        23.86 o                         
  -1   9   4       2994.67       2958.64        32.69 o                         
   0   9   4       3911.32       4005.71        42.66 o                         
   1   9   4      23520.18      23136.68       172.13 o                         
   2   9   4          4.50         18.14         4.28 o                         
   3   9   4      13206.41      13450.37        93.73 o                         
   4   9   4         33.92         32.34         6.44 o                         
   5   9   4       2718.33       2753.85        43.93 o                         
   6   9   4       2011.39       2056.66        41.97 o                         
   7   9   4         28.21         31.63         9.98 o                         
   8   9   4       1044.59       1058.58        41.65 o                         
   9   9   4       3438.36       3219.89       120.85 o                         
  -9  10   4      12069.04      11922.08       153.60 o                         
  -8  10   4       2001.55       1975.66        52.97 o                         
  -7  10   4       2567.81       2670.96        52.34 o                         
  -6  10   4       2450.93       2453.99        44.81 o                         
  -5  10   4       4431.56       4543.81        60.46 o                         
  -4  10   4       1707.60       1685.63        31.81 o                         
  -3  10   4      20024.88      20164.13       165.85 o                         
  -2  10   4       4601.71       4587.88        52.51 o                         
  -1  10   4      17877.42      17980.24       145.32 o                         
   0  10   4       1175.36       1184.31        24.90 o                         
   1  10   4       2668.61       2676.77        37.59 o                         
   2  10   4       3147.11       3152.27        40.33 o                         
   3  10   4       1799.66       1862.66        34.98 o                         
   4  10   4       1786.99       1856.44        38.73 o                         
   5  10   4      10157.45      10289.49       110.68 o                         
   6  10   4        146.63        176.67        16.75 o                         
   7  10   4       8257.72       8447.81       127.33 o                         
   8  10   4        177.61        148.56        18.43 o                         
   9  10   4       3670.45       3794.62       143.20 o                         
  -9  11   4         32.63         26.30        12.94 o                         
  -8  11   4       5024.97       5143.34        92.34 o                         
  -7  11   4       2255.99       2228.09        49.11 o                         
  -6  11   4         23.97         24.80         8.29 o                         
  -5  11   4       3469.59       3430.09        53.54 o                         
  -4  11   4      10949.65      10932.93        98.39 o                         
  -3  11   4        113.81        111.80         9.55 o                         
  -2  11   4      14872.57      14858.44       126.55 o                         
  -1  11   4       1433.92       1487.00        28.73 o                         
   0  11   4      19773.18      19767.85       135.86 o                         
   1  11   4         98.98        123.55         8.68 o                         
   2  11   4        154.85        164.14        10.14 o                         
   3  11   4        603.61        627.94        23.27 o                         
   4  11   4       7056.40       7053.73        91.11 o                         
   5  11   4        635.22        657.08        28.80 o                         
   6  11   4      14713.42      14600.71       163.31 o                         
   7  11   4         12.90        -13.96        13.96 o                         
   8  11   4       8587.74       8615.04       146.14 o                         
  -8  12   4       4667.71       4835.12        91.20 o                         
  -7  12   4         46.27         24.08        11.22 o                         
  -6  12   4      13518.07      13491.05       135.49 o                         
  -5  12   4        246.91        259.62        15.27 o                         
  -4  12   4       8979.04       8912.91       101.94 o                         
  -3  12   4       1436.60       1412.84        31.56 o                         
  -2  12   4         28.69         31.28         6.62 o                         
  -1  12   4       5613.10       5656.32        68.20 o                         
   0  12   4       2360.41       2408.35        40.02 o                         
   1  12   4       3593.61       3617.05        50.07 o                         
   2  12   4      12191.49      12068.00       115.11 o                         
   3  12   4         16.73         26.99         8.95 o                         
   4  12   4      10665.39      10747.23       126.09 o                         
   5  12   4       3459.38       3418.92        70.64 o                         
   6  12   4        799.52        848.98        39.31 o                         
   7  12   4       3915.76       3963.54        96.11 o                         
   8  12   4       1935.02       2012.46        82.89 o                         
  -8  13   4        612.01        570.35        33.29 o                         
  -7  13   4       7404.15       7773.42       119.63 o                         
  -6  13   4         14.23         13.12        10.43 o                         
  -5  13   4      12186.57      12070.00       124.36 o                         
  -4  13   4         94.02         92.30        11.32 o                         
  -3  13   4       2588.32       2603.62        45.14 o                         
  -2  13   4       1410.01       1419.57        35.52 o                         
  -1  13   4        979.43        977.70        27.78 o                         
   0  13   4        259.30        294.99        15.20 o                         
   1  13   4      11750.43      11857.92       108.81 o                         
   2  13   4        234.61        251.95        16.30 o                         
   3  13   4      23788.39      23687.13       206.93 o                         
   4  13   4        292.58        259.58        20.34 o                         
   5  13   4       5823.44       5985.69       103.91 o                         
   6  13   4        729.49        783.07        38.47 o                         
   7  13   4        524.71        444.17        31.08 o                         
  -7  14   4        276.89        267.48        24.09 o                         
  -6  14   4       3144.36       3151.73        77.41 o                         
  -5  14   4       1045.14       1059.70        34.83 o                         
  -4  14   4       1848.47       1813.57        45.47 o                         
  -3  14   4       5194.20       5284.67        78.25 o                         
  -2  14   4          0.35         10.45         8.52 o                         
  -1  14   4      12934.36      12786.55       128.37 o                         
   0  14   4       2004.44       2060.61        41.71 o                         
   1  14   4       3914.30       4000.95        56.87 o                         
   2  14   4       5578.06       5398.97        83.37 o                         
   3  14   4         11.93         18.14        10.45 o                         
   4  14   4       3591.25       3536.83        82.27 o                         
   5  14   4       8452.37       8480.50       137.66 o                         
   6  14   4        116.20         96.67        17.45 o                         
  -6  15   4        153.50        150.36        19.98 o                         
  -5  15   4        227.35        216.03        19.66 o                         
  -4  15   4       6147.17       6273.91        95.23 o                         
  -3  15   4        422.26        442.25        22.80 o                         
  -2  15   4      14549.94      14398.87       136.54 o                         
  -1  15   4         82.79         71.85        10.27 o                         
   0  15   4       8919.31       8977.46        97.79 o                         
   1  15   4        217.17        195.02        15.43 o                         
   2  15   4        504.01        481.94        24.81 o                         
   3  15   4        951.57        949.92        39.02 o                         
   4  15   4       4430.20       4313.13        94.45 o                         
   5  15   4        559.94        541.01        36.17 o                         
   6  15   4       8880.56       8576.69       355.44 o                         
  -5  16   4        751.32        731.32        40.92 o                         
  -4  16   4       3938.98       3955.27        77.35 o                         
  -3  16   4       3754.60       3705.06        71.34 o                         
  -2  16   4         61.90         66.43        11.13 o                         
  -1  16   4       4409.85       4477.83        71.41 o                         
   0  16   4       3082.53       3027.02        57.55 o                         
   1  16   4        503.76        497.79        25.64 o                         
   2  16   4       7072.09       6868.37       117.23 o                         
   3  16   4        397.02        359.91        25.44 o                         
   4  16   4       5925.41       5901.31       112.32 o                         
   5  16   4       1304.63       1071.56       199.82 o                         
  -4  17   4        252.06        213.50        22.87 o                         
  -3  17   4       1196.38       1119.46        42.22 o                         
  -2  17   4         87.93         95.24        13.71 o                         
  -1  17   4       2667.60       2742.13        56.22 o                         
   0  17   4        139.93        120.97        16.65 o                         
   1  17   4       7707.51       7515.89       145.03 o                         
   2  17   4        165.65        122.97        17.38 o                         
   3  17   4       6609.03       6658.84       120.78 o                         
  -2  18   4        121.69         94.13        16.59 o                         
  -1  18   4       4069.33       4035.17        79.96 o                         
   0  18   4       1317.94       1227.22        49.12 o                         
   1  18   4        673.50        642.61        42.85 o                         
 -11   0   5       8386.91       8409.82       303.56 o                         
  -9   0   5      14548.17      14446.67       221.73 o                         
  -7   0   5       7125.76       7328.85        92.41 o                         
  -5   0   5        218.81        307.62        17.48 o                         
  -3   0   5      11126.39      10903.52        99.59 o                         
  -1   0   5      63039.24      62676.44       384.85 o                         
   1   0   5      26251.93      25666.17       188.24 o                         
   3   0   5         30.37         56.11         5.73 o                         
   5   0   5      28622.18      28223.85       326.13 o                         
   7   0   5      28532.18      28421.44       674.35 o                         
   9   0   5       6658.99       6553.25       223.16 o                         
 -11   1   5         83.87        104.68        18.15 o                         
 -10   1   5       9798.98       9817.82       138.46 o                         
  -9   1   5       1719.33       1634.82        45.50 o                         
  -8   1   5       5171.15       5197.70        63.74 o                         
  -7   1   5       6959.06       6931.61        65.95 o                         
  -6   1   5       1761.13       1788.79        27.22 o                         
  -5   1   5      17194.16      17193.96       109.28 o                         
  -4   1   5       9866.26       9982.11        66.08 o                         
  -3   1   5      10083.28      10006.33        66.55 o                         
  -2   1   5      18299.62      18136.46        99.59 o                         
  -1   1   5       1546.48       1640.65        17.81 o                         
   0   1   5      37102.79      37140.12       181.78 o                         
   1   1   5      10565.36      10243.78        59.76 o                         
   2   1   5       3131.88       3150.27        29.01 o                         
   3   1   5      25067.56      24359.57       140.31 o                         
   4   1   5       2997.24       2997.77        30.11 o                         
   5   1   5       7411.01       7187.72        69.75 o                         
   6   1   5      11728.23      11646.54       173.17 o                         
   7   1   5          9.29         11.05         7.75 o                         
   8   1   5      10742.14      10669.13       247.02 o                         
   9   1   5       4677.86       4595.11       137.51 o                         
  10   1   5       1248.44       1292.94        55.62 o                         
 -11   2   5        128.51        100.70        16.73 o                         
 -10   2   5        100.77        121.09        15.54 o                         
  -9   2   5        563.35        568.26        24.25 o                         
  -8   2   5       7083.49       7037.75        85.41 o                         
  -7   2   5         39.01         33.94         5.87 o                         
  -6   2   5      32116.35      32132.27       169.49 o                         
  -5   2   5       2081.63       2075.66        24.14 o                         
  -4   2   5      33120.70      32787.65       184.10 o                         
  -3   2   5       5394.42       5378.66        44.00 o                         
  -2   2   5       3919.57       3984.31        36.18 o                         
  -1   2   5         33.60         54.08         5.82 o                         
   0   2   5       9126.30       8959.73        56.32 o                         
   1   2   5          3.68         12.25         2.07 o                         
   2   2   5      43186.96      42956.72       219.63 o                         
   3   2   5         32.70         35.69         3.86 o                         
   4   2   5      34334.62      33641.70       279.14 o                         
   5   2   5        802.50        839.89        19.05 o                         
   6   2   5       3720.92       3758.79        54.41 o                         
   7   2   5        148.37        192.86        16.00 o                         
   8   2   5       1772.21       1725.19        56.49 o                         
   9   2   5        474.17        452.68        33.80 o                         
  10   2   5       9419.07       9506.86       311.84 o                         
 -11   3   5       2231.28       2254.28        65.00 o                         
 -10   3   5       4092.41       4043.76        72.39 o                         
  -9   3   5         23.90         47.76        10.16 o                         
  -8   3   5       4601.19       4608.62        63.61 o                         
  -7   3   5      15726.42      15775.01       116.99 o                         
  -6   3   5       1059.16       1099.60        19.57 o                         
  -5   3   5      28292.71      27823.30       143.72 o                         
  -4   3   5       1941.88       1953.61        24.33 o                         
  -3   3   5       7025.94       6874.32        52.77 o                         
  -2   3   5      24372.00      24433.52       132.97 o                         
  -1   3   5       3282.23       3365.28        32.63 o                         
   0   3   5      15157.12      14901.09        85.53 o                         
   1   3   5      22354.42      22471.46       128.50 o                         
   2   3   5       5056.30       4931.50        45.16 o                         
   3   3   5      26525.38      26531.74       223.00 o                         
   4   3   5       4108.36       4151.10        42.78 o                         
   5   3   5      11925.10      11685.10       119.73 o                         
   6   3   5       7793.99       7673.90       102.55 o                         
   7   3   5        972.93        959.90        29.01 o                         
   8   3   5       8496.22       8297.66       214.25 o                         
   9   3   5       1511.02       1500.24        65.67 o                         
  10   3   5       1172.58       1139.73        60.76 o                         
 -11   4   5       7926.88       7920.17       135.91 o                         
 -10   4   5        201.97        144.86        15.38 o                         
  -9   4   5      12493.82      12577.64       127.55 o                         
  -8   4   5         13.58         24.43         7.43 o                         
  -7   4   5       7826.78       7971.11        76.79 o                         
  -6   4   5       1417.88       1405.73        25.28 o                         
  -5   4   5       4612.07       4528.15        43.20 o                         
  -4   4   5         75.82         77.71         5.26 o                         
  -3   4   5      40923.04      39859.56       215.62 o                         
  -2   4   5       1530.38       1686.65        22.47 o                         
  -1   4   5      50359.85      50038.41       283.81 o                         
   0   4   5        323.22        404.09        10.95 o                         
   1   4   5      11525.95      11110.91        80.68 o                         
   2   4   5       1427.58       1522.47        25.02 o                         
   3   4   5        401.04        423.64        11.89 o                         
   4   4   5        234.48        254.61         9.71 o                         
   5   4   5       4952.90       5091.40        60.00 o                         
   6   4   5        176.77        156.75        10.80 o                         
   7   4   5      14745.80      14566.93       237.94 o                         
   8   4   5        133.43        117.61        17.63 o                         
   9   4   5       9431.33       9100.45       260.93 o                         
  10   4   5        258.19        202.38        27.90 o                         
 -11   5   5       1041.93       1088.18        52.67 o                         
 -10   5   5       7187.25       7273.12       112.94 o                         
  -9   5   5        670.81        701.32        27.96 o                         
  -8   5   5       8957.75       8909.06        94.84 o                         
  -7   5   5       5556.38       5484.93        65.81 o                         
  -6   5   5        243.50        280.16        12.02 o                         
  -5   5   5      14265.43      14291.41       105.88 o                         
  -4   5   5       7867.80       7911.65        61.31 o                         
  -3   5   5       8129.01       8378.36        63.26 o                         
  -2   5   5      47062.03      46891.14       260.72 o                         
  -1   5   5       1676.88       1722.21        27.38 o                         
   0   5   5      19361.65      18863.27       140.28 o                         
   1   5   5      18678.69      18867.06       117.55 o                         
   2   5   5       3111.26       3033.48        34.49 o                         
   3   5   5       8300.95       8204.73        69.23 o                         
   4   5   5       2929.75       2994.93        36.40 o                         
   5   5   5       7417.24       7515.52        72.65 o                         
   6   5   5       6348.75       6344.69        70.00 o                         
   7   5   5       1136.37       1123.35        33.52 o                         
   8   5   5       8539.46       8081.03       162.22 o                         
   9   5   5        414.91        399.00        37.30 o                         
  10   5   5       2669.69       2591.89        90.63 o                         
 -11   6   5        779.57        796.14        68.43 o                         
 -10   6   5        253.69        248.73        21.12 o                         
  -9   6   5         25.76         15.02        10.83 o                         
  -8   6   5       4360.04       4499.17        67.00 o                         
  -7   6   5        770.37        743.96        22.84 o                         
  -6   6   5      13407.33      13520.30       103.48 o                         
  -5   6   5        383.73        392.77        13.66 o                         
  -4   6   5      25131.63      25113.97       142.89 o                         
  -3   6   5        105.31        109.55         6.86 o                         
  -2   6   5        768.16        769.54        18.35 o                         
  -1   6   5       3516.10       3578.67        46.14 o                         
   0   6   5      12878.87      12894.82        94.14 o                         
   1   6   5       6394.04       6316.16        49.92 o                         
   2   6   5      24753.26      24517.89       151.03 o                         
   3   6   5        393.04        375.16        10.62 o                         
   4   6   5      14146.70      13935.72       127.11 o                         
   5   6   5        883.29        909.69        23.22 o                         
   6   6   5       5774.66       5717.93        69.41 o                         
   7   6   5       2175.95       2104.69        44.69 o                         
   8   6   5        216.65        213.58        30.63 o                         
   9   6   5        170.57        140.68        22.43 o                         
 -10   7   5       2685.74       2737.39        75.18 o                         
  -9   7   5        862.73        891.84        33.34 o                         
  -8   7   5       4169.13       4195.31        65.69 o                         
  -7   7   5       5411.03       5438.90        67.51 o                         
  -6   7   5         10.71         25.76         6.63 o                         
  -5   7   5      12583.18      12687.99       102.35 o                         
  -4   7   5       5853.18       6022.80        57.40 o                         
  -3   7   5      14214.59      14115.62        96.75 o                         
  -2   7   5      12524.78      12518.36       104.71 o                         
  -1   7   5         27.50         68.04         7.93 o                         
   0   7   5       6149.56       6135.89        56.31 o                         
   1   7   5      20006.70      19773.18       117.98 o                         
   2   7   5        268.93        248.11         9.41 o                         
   3   7   5      12395.36      12160.18        96.62 o                         
   4   7   5         64.93         52.53         6.12 o                         
   5   7   5      10164.01      10074.41        96.98 o                         
   6   7   5       3160.93       3100.47        48.34 o                         
   7   7   5        131.81        130.14        12.47 o                         
   8   7   5       1699.87       1691.19        54.55 o                         
   9   7   5       3586.88       3532.33       137.03 o                         
 -10   8   5        249.58        235.29        25.13 o                         
  -9   8   5       7888.80       7973.28       112.92 o                         
  -8   8   5       1113.29       1108.87        36.02 o                         
  -7   8   5       4184.71       4209.22        61.98 o                         
  -6   8   5        687.07        728.19        23.54 o                         
  -5   8   5         24.97         42.30         6.12 o                         
  -4   8   5       8627.24       8756.73        78.94 o                         
  -3   8   5      12308.92      12632.23        92.71 o                         
  -2   8   5       2188.93       2185.39        30.19 o                         
  -1   8   5      30288.29      30386.04       184.14 o                         
   0   8   5       1587.77       1630.00        24.77 o                         
   1   8   5      14608.49      14426.12        96.24 o                         
   2   8   5       4743.77       4778.78        46.13 o                         
   3   8   5        760.82        758.25        19.28 o                         
   4   8   5       2675.80       2688.66        39.66 o                         
   5   8   5      10978.33      10771.33        96.94 o                         
   6   8   5        275.82        289.26        16.52 o                         
   7   8   5      14037.03      14119.21       218.76 o                         
   8   8   5        637.45        532.23        35.75 o                         
   9   8   5       5184.63       4843.46       129.45 o                         
 -10   9   5       5539.44       5832.95       149.23 o                         
  -9   9   5         23.17         26.80        12.88 o                         
  -8   9   5       5535.10       5433.94        88.40 o                         
  -7   9   5       2382.18       2432.50        49.65 o                         
  -6   9   5       1458.76       1465.20        35.22 o                         
  -5   9   5       1057.12       1094.21        26.29 o                         
  -4   9   5       2129.25       2164.29        36.50 o                         
  -3   9   5        967.28        987.73        23.07 o                         
  -2   9   5      20860.51      20852.91       134.74 o                         
  -1   9   5          0.57          7.87         4.11 o                         
   0   9   5      20845.45      20508.39       156.04 o                         
   1   9   5        323.62        355.01        13.30 o                         
   2   9   5       4246.32       4218.46        44.41 o                         
   3   9   5       6312.78       6373.29        63.19 o                         
   4   9   5       1762.56       1728.48        33.88 o                         
   5   9   5       1157.65       1144.42        29.86 o                         
   6   9   5      16343.78      16123.37       175.17 o                         
   7   9   5         29.59         34.95        10.39 o                         
   8   9   5      10724.79      10606.58       225.06 o                         
   9   9   5        376.56        385.21        42.67 o                         
  -9  10   5       2375.29       2334.34        65.64 o                         
  -8  10   5       3149.97       3256.95        68.67 o                         
  -7  10   5       1501.81       1444.70        39.14 o                         
  -6  10   5      15572.98      15752.02       143.11 o                         
  -5  10   5        614.24        604.54        21.86 o                         
  -4  10   5      12006.50      11927.32        99.15 o                         
  -3  10   5       4803.89       4835.96        58.06 o                         
  -2  10   5       4606.15       4489.99        52.67 o                         
  -1  10   5       9251.10       9269.72        84.69 o                         
   0  10   5       1715.88       1763.22        32.31 o                         
   1  10   5         73.42         76.36         7.16 o                         
   2  10   5      21121.83      21223.51       188.66 o                         
   3  10   5        106.39        107.35         8.66 o                         
   4  10   5      17475.60      17650.79       158.66 o                         
   5  10   5       1936.57       1967.80        45.73 o                         
   6  10   5       1908.88       1930.37        51.37 o                         
   7  10   5       2298.68       2288.62        73.79 o                         
   8  10   5       2259.93       2299.92        78.88 o                         
  -9  11   5        615.49        663.56        36.19 o                         
  -8  11   5        437.33        443.25        27.88 o                         
  -7  11   5      10466.46      10350.18       123.01 o                         
  -6  11   5         13.19         22.20         9.92 o                         
  -5  11   5      18609.31      18377.19       151.78 o                         
  -4  11   5         51.49         65.53         7.79 o                         
  -3  11   5       8127.59       8163.49        82.04 o                         
  -2  11   5        724.09        723.10        20.73 o                         
  -1  11   5        214.13        245.25        13.63 o                         
   0  11   5       5969.63       6056.03        68.87 o                         
   1  11   5      10263.45      10220.24        99.14 o                         
   2  11   5       2224.66       2163.61        40.24 o                         
   3  11   5      20989.98      20960.83       166.58 o                         
   4  11   5         94.82        109.24        13.34 o                         
   5  11   5       8114.81       8191.90       110.44 o                         
   6  11   5       2658.03       2712.29        66.50 o                         
   7  11   5        318.59        307.24        26.99 o                         
   8  11   5        705.30        735.15        47.22 o                         
  -8  12   5       1235.03       1204.89        48.54 o                         
  -7  12   5       2182.98       2219.95        54.15 o                         
  -6  12   5       5033.97       4918.26        76.19 o                         
  -5  12   5        458.14        472.40        21.96 o                         
  -4  12   5       2654.71       2667.29        47.44 o                         
  -3  12   5      11609.25      11764.52       106.31 o                         
  -2  12   5          8.65          4.75         7.53 o                         
  -1  12   5      13621.59      13840.18       125.85 o                         
   0  12   5       3123.30       3133.24        47.38 o                         
   1  12   5       8737.10       8793.77        89.62 o                         
   2  12   5       3277.86       3298.24        55.73 o                         
   3  12   5        207.88        204.85        14.72 o                         
   4  12   5       2166.99       2168.19        52.29 o                         
   5  12   5       4882.25       4866.93        92.92 o                         
   6  12   5       1480.95       1589.60        56.44 o                         
   7  12   5       8185.55       8406.54       215.40 o                         
  -8  13   5       7585.78       7463.02       148.61 o                         
  -7  13   5        642.60        661.01        33.86 o                         
  -6  13   5        187.41        200.73        17.92 o                         
  -5  13   5       1665.85       1662.72        43.18 o                         
  -4  13   5       6319.16       6238.46        83.46 o                         
  -3  13   5        765.39        732.57        24.51 o                         
  -2  13   5      15332.15      15465.14       178.02 o                         
  -1  13   5        186.45        179.64        13.25 o                         
   0  13   5      10098.96      10039.10        99.57 o                         
   1  13   5        236.05        240.44        14.49 o                         
   2  13   5        346.02        378.95        19.06 o                         
   3  13   5       2004.65       2076.47        51.48 o                         
   4  13   5       2175.15       2124.68        55.75 o                         
   5  13   5       1016.32        937.21        42.09 o                         
   6  13   5       6943.73       7051.07       128.23 o                         
   7  13   5        142.71        141.54        30.46 o                         
  -7  14   5        396.34        414.01        29.27 o                         
  -6  14   5      10267.74      10244.12       143.17 o                         
  -5  14   5         65.06         54.62        10.95 o                         
  -4  14   5       5727.93       5715.53        93.76 o                         
  -3  14   5       2852.42       2887.06        55.90 o                         
  -2  14   5        496.32        470.48        21.90 o                         
  -1  14   5       4585.06       4575.69        70.97 o                         
   0  14   5       3746.88       3760.22        57.37 o                         
   1  14   5       2316.82       2320.67        50.09 o                         
   2  14   5       6594.67       6523.41        90.75 o                         
   3  14   5          2.39         27.17        11.61 o                         
   4  14   5       9074.20       9003.26       135.01 o                         
   5  14   5       1397.72       1355.17        52.02 o                         
   6  14   5       1351.30       1320.73        56.48 o                         
  -6  15   5         71.51         76.26        16.23 o                         
  -5  15   5       9687.33       9555.19       128.34 o                         
  -4  15   5       1027.32        998.06        38.94 o                         
  -3  15   5       2152.73       2226.76        54.82 o                         
  -2  15   5        218.82        216.43        15.68 o                         
  -1  15   5        489.64        472.68        23.47 o                         
   0  15   5        117.69        113.32        11.91 o                         
   1  15   5       7219.28       7266.63        96.78 o                         
   2  15   5         13.72         19.31        11.47 o                         
   3  15   5      12044.35      11812.40       153.01 o                         
   4  15   5        150.72        105.56        16.91 o                         
   5  15   5       2984.57       3031.49        83.29 o                         
  -5  16   5        302.90        281.23        23.65 o                         
  -4  16   5       2261.86       2217.45        59.66 o                         
  -3  16   5       3396.99       3331.20        72.87 o                         
  -2  16   5        910.04        945.28        33.71 o                         
  -1  16   5       6791.03       6721.17        93.43 o                         
   0  16   5        761.51        785.20        33.03 o                         
   1  16   5       3873.30       4028.40        75.20 o                         
   2  16   5       4109.38       4021.93        80.60 o                         
   3  16   5          3.70        -15.65        15.73 o                         
   4  16   5       4627.38       4545.58        98.57 o                         
  -4  17   5       1703.74       1728.46        60.59 o                         
  -3  17   5         35.49         35.26        13.83 o                         
  -2  17   5       6208.13       6141.16        98.95 o                         
  -1  17   5        187.29        164.43        15.19 o                         
   0  17   5      11149.74      11136.44       158.72 o                         
   1  17   5        141.26        104.33        17.69 o                         
   2  17   5       1872.57       2001.22        63.38 o                         
   3  17   5         60.61         45.06        30.00 o                         
 -10   0   6       2506.79       2601.61       105.05 o                         
  -8   0   6       6134.53       6153.20        93.66 o                         
  -6   0   6      46005.85      45794.98       418.76 o                         
  -4   0   6      31537.06      30791.65       237.84 o                         
  -2   0   6       9941.18      10192.55        92.74 o                         
   0   0   6       3620.57       3477.82        42.84 o                         
   2   0   6      15199.21      14493.01       128.62 o                         
   4   0   6      16813.65      16389.28       140.39 o                         
   6   0   6      15732.21      15453.03       329.12 o                         
   8   0   6         45.61         54.33        19.91 o                         
  10   0   6       3662.70       3275.68       143.79 o                         
 -11   1   6       1842.79       1809.82        60.18 o                         
 -10   1   6       8060.40       8046.33       120.37 o                         
  -9   1   6         47.55         52.40        10.55 o                         
  -8   1   6      11348.50      11275.56        98.52 o                         
  -7   1   6      10910.50      10905.39        88.34 o                         
  -6   1   6       2951.46       2949.50        37.44 o                         
  -5   1   6      17315.22      16990.93        95.01 o                         
  -4   1   6       7617.95       7599.04        58.74 o                         
  -3   1   6      11286.17      10844.63        67.30 o                         
  -2   1   6      17708.93      17044.25       101.84 o                         
  -1   1   6        137.96        170.01         5.94 o                         
   0   1   6      16050.49      16134.34        89.18 o                         
   1   1   6      11304.57      11342.97        68.28 o                         
   2   1   6       3709.15       3648.74        33.50 o                         
   3   1   6      14003.18      13673.64        88.27 o                         
   4   1   6         51.11         52.33         5.32 o                         
   5   1   6      15132.52      14991.30       148.54 o                         
   6   1   6       2469.77       2477.21        57.36 o                         
   7   1   6       1009.09       1029.59        33.24 o                         
   8   1   6       7284.57       7321.00       172.46 o                         
   9   1   6       2019.08       2000.81        69.93 o                         
  10   1   6       2408.69       2428.94        94.00 o                         
 -11   2   6       5483.97       5549.90       119.10 o                         
 -10   2   6         51.84         35.98        11.17 o                         
  -9   2   6      19881.05      20083.19       175.50 o                         
  -8   2   6        395.06        416.81        17.22 o                         
  -7   2   6      12796.28      12891.33        96.94 o                         
  -6   2   6         71.16         61.62         5.77 o                         
  -5   2   6         33.90         53.40         4.62 o                         
  -4   2   6         26.38         49.23         4.35 o                         
  -3   2   6      18859.73      18508.57       108.88 o                         
  -2   2   6        670.18        653.10        14.11 o                         
  -1   2   6      52416.76      51062.63       247.52 o                         
   0   2   6         14.62         17.19         2.21 o                         
   1   2   6      22845.26      22177.98       111.89 o                         
   2   2   6       5530.52       5717.42        42.01 o                         
   3   2   6       3121.57       2998.45        27.35 o                         
   4   2   6        913.24        960.37        19.49 o                         
   5   2   6       6424.67       6469.03        67.06 o                         
   6   2   6        785.83        805.18        26.23 o                         
   7   2   6      13990.15      13863.18       208.29 o                         
   8   2   6       1023.95        964.98        45.62 o                         
   9   2   6       9787.57       9675.95       283.71 o                         
  10   2   6        124.73         90.54        22.16 o                         
 -11   3   6        971.51        995.62        43.26 o                         
 -10   3   6       3959.24       3970.59        75.32 o                         
  -9   3   6        625.54        609.82        25.01 o                         
  -8   3   6       6324.04       6339.29        76.68 o                         
  -7   3   6       3475.09       3507.54        45.89 o                         
  -6   3   6       2076.08       2123.06        29.47 o                         
  -5   3   6      16388.11      16100.89        99.67 o                         
  -4   3   6        948.64       1003.40        17.27 o                         
  -3   3   6       5319.72       5346.52        48.32 o                         
  -2   3   6      18405.86      18061.95       112.13 o                         
  -1   3   6        228.81        298.80         8.96 o                         
   0   3   6      35024.73      34280.48       183.76 o                         
   1   3   6       3608.32       3426.66        31.77 o                         
   2   3   6       9164.60       8958.17        72.49 o                         
   3   3   6      15692.99      15829.00       128.19 o                         
   4   3   6       1849.89       1859.03        30.15 o                         
   5   3   6       4931.12       4865.07        57.87 o                         
   6   3   6      14425.00      14525.85       197.31 o                         
   7   3   6       1046.45       1089.45        37.11 o                         
   8   3   6      10980.04      10944.07       253.56 o                         
   9   3   6        778.08        860.38        68.49 o                         
  10   3   6       2559.00       2693.23       119.53 o                         
 -11   4   6         14.43         34.70        15.57 o                         
 -10   4   6        674.46        659.77        30.16 o                         
  -9   4   6         62.97         46.03        10.03 o                         
  -8   4   6        808.64        827.63        27.36 o                         
  -7   4   6        101.19         83.31         7.45 o                         
  -6   4   6      14895.46      15104.12       107.56 o                         
  -5   4   6        150.42        157.06         8.59 o                         
  -4   4   6      31668.54      31759.10       173.88 o                         
  -3   4   6        240.23        227.76         8.49 o                         
  -2   4   6      12733.05      11950.64        78.35 o                         
  -1   4   6       1140.14       1151.50        20.50 o                         
   0   4   6       2320.62       2372.39        29.44 o                         
   1   4   6       3458.74       3628.37        38.80 o                         
   2   4   6      37694.56      37397.14       220.99 o                         
   3   4   6         45.13         49.25         5.31 o                         
   4   4   6      44097.16      43440.37       336.05 o                         
   5   4   6        658.32        681.51        20.92 o                         
   6   4   6       7163.70       7174.80        97.33 o                         
   7   4   6        808.48        837.83        35.01 o                         
   8   4   6        420.32        401.25        30.13 o                         
   9   4   6        851.18        836.29        47.76 o                         
 -11   5   6       2829.05       2957.00       116.02 o                         
 -10   5   6       1643.18       1591.00        47.10 o                         
  -9   5   6        158.06        169.09        14.22 o                         
  -8   5   6       1419.10       1429.48        37.46 o                         
  -7   5   6       5171.89       5232.15        64.56 o                         
  -6   5   6       1110.00       1120.45        24.63 o                         
  -5   5   6      19448.85      19474.74       135.11 o                         
  -4   5   6        667.75        710.54        16.23 o                         
  -3   5   6      22597.94      22621.30       143.59 o                         
  -2   5   6       6985.07       7271.89        65.27 o                         
  -1   5   6        578.69        486.61        15.12 o                         
   0   5   6      12695.22      12225.11       102.11 o                         
   1   5   6       8579.93       8450.04        75.17 o                         
   2   5   6       3288.19       3098.20        35.63 o                         
   3   5   6      29777.87      29841.55       184.04 o                         
   4   5   6        616.57        621.55        17.95 o                         
   5   5   6      16891.45      16875.26       133.50 o                         
   6   5   6       8390.05       8312.65       103.57 o                         
   7   5   6        389.40        403.57        21.51 o                         
   8   5   6       5035.65       5194.88       159.66 o                         
   9   5   6       1621.82       1617.75        66.01 o                         
 -10   6   6         88.60         61.08        14.20 o                         
  -9   6   6       8571.17       8713.34       104.45 o                         
  -8   6   6        114.61        125.79        11.80 o                         
  -7   6   6      10016.82      10172.48       108.26 o                         
  -6   6   6       4393.15       4357.26        53.13 o                         
  -5   6   6        815.29        815.71        20.99 o                         
  -4   6   6       1693.67       1692.67        25.47 o                         
  -3   6   6      10901.19      11254.39        84.26 o                         
  -2   6   6         81.41         80.71         6.53 o                         
  -1   6   6      36210.41      35440.46       230.75 o                         
   0   6   6         24.65         28.76         4.93 o                         
   1   6   6      32316.28      31365.03       184.71 o                         
   2   6   6         73.02         87.88         6.01 o                         
   3   6   6       3387.22       3366.23        39.13 o                         
   4   6   6        330.04        379.40        13.90 o                         
   5   6   6       5446.30       5477.17        61.39 o                         
   6   6   6        774.18        799.42        25.68 o                         
   7   6   6      18917.36      18670.24       244.99 o                         
   8   6   6         15.84        -17.31        17.31 o                         
   9   6   6       8340.56       8387.16       179.60 o                         
 -10   7   6       7278.71       7365.35       122.24 o                         
  -9   7   6         36.34         30.89        10.71 o                         
  -8   7   6      14358.04      14540.48       134.31 o                         
  -7   7   6        859.66        898.53        26.42 o                         
  -6   7   6       4330.10       4433.53        57.43 o                         
  -5   7   6       3707.73       3774.49        49.08 o                         
  -4   7   6       4410.51       4466.78        48.92 o                         
  -3   7   6       7631.71       7728.42        71.61 o                         
  -2   7   6      24854.69      25009.06       177.41 o                         
  -1   7   6         98.85        112.31         7.99 o                         
   0   7   6      25964.85      25552.65       160.98 o                         
   1   7   6       3831.52       3863.01        38.62 o                         
   2   7   6       5391.08       5461.96        52.96 o                         
   3   7   6      11421.94      11320.31        88.73 o                         
   4   7   6        214.74        212.85        11.53 o                         
   5   7   6       5024.77       5033.94        61.50 o                         
   6   7   6       8690.82       8498.12       107.78 o                         
   7   7   6        160.48        163.03        14.68 o                         
   8   7   6      10198.85       9809.26       229.32 o                         
   9   7   6        414.17        388.00        36.77 o                         
 -10   8   6       1296.82       1242.11        54.03 o                         
  -9   8   6       2505.35       2440.07        59.90 o                         
  -8   8   6       2132.51       2151.76        49.40 o                         
  -7   8   6       1213.90       1204.92        32.50 o                         
  -6   8   6      15652.55      15770.56       142.44 o                         
  -5   8   6        408.58        420.32        17.00 o                         
  -4   8   6      30883.54      30796.64       193.15 o                         
  -3   8   6       3934.22       3936.89        48.10 o                         
  -2   8   6       3845.76       3874.02        48.49 o                         
  -1   8   6       3683.85       3742.07        45.97 o                         
   0   8   6         60.09         99.76         7.43 o                         
   1   8   6         40.76         42.69         5.69 o                         
   2   8   6      11991.64      11993.17       110.00 o                         
   3   8   6         21.61         23.12         6.30 o                         
   4   8   6      14266.07      14137.40       115.91 o                         
   5   8   6        382.37        382.48        15.96 o                         
   6   8   6       8119.24       8104.02        97.79 o                         
   7   8   6       1345.85       1319.21        42.55 o                         
   8   8   6        246.94        258.18        26.06 o                         
   9   8   6        526.03        493.40        48.16 o                         
 -10   9   6       1517.18       1437.66        97.29 o                         
  -9   9   6         39.19         12.41        12.19 o                         
  -8   9   6       3216.02       3187.83        67.31 o                         
  -7   9   6       9280.37       9187.81       106.20 o                         
  -6   9   6        285.42        288.47        16.57 o                         
  -5   9   6      19507.71      19483.40       155.74 o                         
  -4   9   6        432.26        442.60        16.62 o                         
  -3   9   6      14014.71      14141.78       111.09 o                         
  -2   9   6       6869.72       6872.63        67.17 o                         
  -1   9   6        140.06        154.57         9.15 o                         
   0   9   6       3352.95       3400.69        45.17 o                         
   1   9   6       2498.97       2576.63        41.34 o                         
   2   9   6       2549.11       2521.65        39.65 o                         
   3   9   6      12982.01      12908.16       116.74 o                         
   4   9   6         40.03         25.70         7.94 o                         
   5   9   6       9107.15       9101.79        98.51 o                         
   6   9   6        990.53        976.80        32.06 o                         
   7   9   6       1851.41       1962.23        53.57 o                         
   8   9   6       1645.25       1644.75        71.17 o                         
  -9  10   6      10405.56      10545.42       144.53 o                         
  -8  10   6        333.98        297.06        21.00 o                         
  -7  10   6       8072.95       7965.31       100.07 o                         
  -6  10   6       1365.67       1402.78        38.36 o                         
  -5  10   6        142.76        150.33        11.58 o                         
  -4  10   6       4219.44       4200.50        56.48 o                         
  -3  10   6      14209.34      14340.03       117.89 o                         
  -2  10   6         21.39         28.14         6.67 o                         
  -1  10   6      16314.41      16443.90       132.98 o                         
   0  10   6       1246.77       1231.62        29.75 o                         
   1  10   6      11219.29      11152.52       101.17 o                         
   2  10   6       5102.75       5035.57        63.35 o                         
   3  10   6        631.42        636.67        22.15 o                         
   4  10   6       3903.49       3844.33        64.41 o                         
   5  10   6       1907.93       1928.40        47.06 o                         
   6  10   6        405.17        399.73        21.86 o                         
   7  10   6       6707.32       6761.63       115.71 o                         
   8  10   6        639.05        575.79        44.11 o                         
  -9  11   6        105.56         82.77        15.95 o                         
  -8  11   6       6215.52       6203.60       101.24 o                         
  -7  11   6       1666.04       1662.25        44.25 o                         
  -6  11   6       2687.87       2753.65        54.63 o                         
  -5  11   6       2188.54       2271.02        47.95 o                         
  -4  11   6       2356.09       2407.58        47.75 o                         
  -3  11   6        228.32        211.07        12.84 o                         
  -2  11   6      11746.08      11586.05       104.54 o                         
  -1  11   6        623.34        636.03        22.93 o                         
   0  11   6      13283.23      13223.64       121.70 o                         
   1  11   6        834.40        786.14        25.61 o                         
   2  11   6       6922.55       6868.68        82.36 o                         
   3  11   6         94.81         93.45        10.67 o                         
   4  11   6        437.70        451.02        23.70 o                         
   5  11   6       1046.36       1032.41        39.59 o                         
   6  11   6       6706.45       6674.62       118.23 o                         
   7  11   6        515.89        519.37        38.01 o                         
  -8  12   6       2321.02       2264.98        64.11 o                         
  -7  12   6       1260.85       1201.26        41.24 o                         
  -6  12   6       9273.41       9329.81       116.62 o                         
  -5  12   6         93.50        104.15        12.26 o                         
  -4  12   6       8683.02       8700.69       101.13 o                         
  -3  12   6       1292.75       1259.77        32.41 o                         
  -2  12   6       5099.71       4982.28        70.45 o                         
  -1  12   6       3682.03       3725.69        60.00 o                         
   0  12   6       2313.17       2330.15        47.13 o                         
   1  12   6       2516.40       2519.41        48.73 o                         
   2  12   6      10178.90      10083.48       111.25 o                         
   3  12   6        717.30        678.47        29.62 o                         
   4  12   6      12758.39      12585.60       164.81 o                         
   5  12   6       2686.38       2692.62        72.04 o                         
   6  12   6       1974.16       1903.06        66.24 o                         
   7  12   6       3289.21       3290.42       108.10 o                         
  -8  13   6        113.30        119.37        27.15 o                         
  -7  13   6       2846.80       2645.15        63.66 o                         
  -6  13   6        246.43        223.71        18.30 o                         
  -5  13   6      12706.33      12607.19       141.32 o                         
  -4  13   6        196.17        186.24        15.21 o                         
  -3  13   6       7389.27       7349.12        95.41 o                         
  -2  13   6        384.61        392.99        21.27 o                         
  -1  13   6       1416.13       1353.51        40.34 o                         
   0  13   6       1248.73       1243.44        33.45 o                         
   1  13   6       8979.74       8881.58       112.57 o                         
   2  13   6        224.78        203.76        15.52 o                         
   3  13   6      17407.81      17338.77       225.35 o                         
   4  13   6         68.21         85.20        13.54 o                         
   5  13   6       8397.42       8376.27       141.98 o                         
   6  13   6         74.01         57.93        18.08 o                         
  -7  14   6       1433.68       1286.37        50.68 o                         
  -6  14   6       1949.32       1893.40        54.61 o                         
  -5  14   6        311.28        317.97        21.49 o                         
  -4  14   6       2236.39       2260.10        60.14 o                         
  -3  14   6       1079.51       1058.55        35.62 o                         
  -2  14   6       1015.93       1027.91        34.91 o                         
  -1  14   6      11966.83      12149.29       131.15 o                         
   0  14   6        681.91        713.81        26.97 o                         
   1  14   6      10564.60      10630.58       154.21 o                         
   2  14   6       2135.21       2157.52        53.45 o                         
   3  14   6        135.67        138.46        16.01 o                         
   4  14   6       4408.91       4296.75        93.12 o                         
   5  14   6       2175.15       2145.44        67.93 o                         
   6  14   6       1239.25       1269.11        94.02 o                         
  -6  15   6       1368.82       1272.70        51.77 o                         
  -5  15   6         61.84         57.45        14.26 o                         
  -4  15   6        240.62        183.35        18.38 o                         
  -3  15   6        323.06        349.88        22.41 o                         
  -2  15   6      11163.45      11106.15       128.26 o                         
  -1  15   6        125.80        112.03        12.49 o                         
   0  15   6      14473.17      14218.11       150.67 o                         
   1  15   6        371.39        383.51        22.33 o                         
   2  15   6       4004.44       4092.32        82.85 o                         
   3  15   6       1382.51       1388.93        48.16 o                         
   4  15   6        916.14        818.04        41.09 o                         
   5  15   6        298.41        301.91        42.10 o                         
  -5  16   6         39.86         38.76        16.37 o                         
  -4  16   6       3822.72       3800.86        86.23 o                         
  -3  16   6       2896.52       2786.80        69.99 o                         
  -2  16   6       1775.64       1807.68        49.77 o                         
  -1  16   6       3779.53       3697.69        69.21 o                         
   0  16   6        274.96        280.02        21.55 o                         
   1  16   6       2454.77       2441.06        57.87 o                         
   2  16   6       4759.72       4785.53        93.41 o                         
   3  16   6         78.40         62.72        16.22 o                         
  -3  17   6       4266.38       4167.36        95.30 o                         
  -2  17   6         15.84         -1.19        12.20 o                         
  -1  17   6        247.45        251.72        19.72 o                         
   0  17   6        279.03        280.87        21.28 o                         
   1  17   6       2447.78       2367.59        68.76 o                         
   2  17   6         20.79         -3.02        24.28 o                         
 -11   0   7       3474.39       3478.66       111.97 o                         
  -9   0   7      13051.17      12870.75       195.57 o                         
  -7   0   7      14807.92      14761.66       151.46 o                         
  -5   0   7       1049.91       1035.26        24.97 o                         
  -3   0   7       5802.92       5815.06        68.15 o                         
  -1   0   7      89585.16      88961.62       566.55 o                         
   1   0   7      43394.68      42648.09       304.62 o                         
   3   0   7       6532.50       6742.38        72.32 o                         
   5   0   7       3563.23       3489.97        79.70 o                         
   7   0   7      11010.36      10904.59       278.18 o                         
   9   0   7       7693.41       7746.00       312.35 o                         
 -11   1   7       1386.86       1349.95        50.94 o                         
 -10   1   7       4496.79       4451.88        82.19 o                         
  -9   1   7         95.76         83.16        11.02 o                         
  -8   1   7       9445.09       9410.88        84.80 o                         
  -7   1   7        381.56        362.19        13.27 o                         
  -6   1   7       4161.42       4149.75        45.49 o                         
  -5   1   7      11081.16      10949.56        72.91 o                         
  -4   1   7         13.55         33.99         3.89 o                         
  -3   1   7      18164.16      17699.93       101.30 o                         
  -2   1   7      12649.75      12505.95        77.03 o                         
  -1   1   7       9940.73      10080.57        64.34 o                         
   0   1   7      30809.20      30490.96       161.95 o                         
   1   1   7       1052.50        974.84        16.43 o                         
   2   1   7       8717.63       8524.15        63.38 o                         
   3   1   7      22549.17      22291.67       128.77 o                         
   4   1   7         28.68         30.89         4.46 o                         
   5   1   7      11753.15      11926.81       148.70 o                         
   6   1   7       2376.26       2416.10        54.33 o                         
   7   1   7       1071.34       1090.76        38.04 o                         
   8   1   7       8077.72       7865.28       185.12 o                         
   9   1   7        849.38        913.61        47.98 o                         
 -11   2   7         55.59         48.84        15.57 o                         
 -10   2   7       3990.32       3867.83        75.07 o                         
  -9   2   7        237.02        234.11        16.80 o                         
  -8   2   7       1080.15       1110.17        26.67 o                         
  -7   2   7        661.56        664.44        18.10 o                         
  -6   2   7      15844.59      15812.80       105.66 o                         
  -5   2   7        100.89         98.47         5.68 o                         
  -4   2   7      36821.04      36039.11       190.20 o                         
  -3   2   7       1141.15       1294.87        20.63 o                         
  -2   2   7      20611.86      20365.09       119.70 o                         
  -1   2   7         33.43         50.76         4.04 o                         
   0   2   7        150.77        162.92         5.86 o                         
   1   2   7        848.72        962.02        15.73 o                         
   2   2   7      15950.25      15605.09        99.89 o                         
   3   2   7         33.86         40.75         3.64 o                         
   4   2   7      38128.52      37901.76       273.06 o                         
   5   2   7        508.11        503.38        18.47 o                         
   6   2   7      10803.71      10970.88       141.15 o                         
   7   2   7        132.73        120.92        13.81 o                         
   8   2   7        163.25        167.83        21.74 o                         
   9   2   7       1623.60       1625.64        68.71 o                         
 -11   3   7       8209.81       8077.49       134.88 o                         
 -10   3   7       2140.88       2172.36        55.54 o                         
  -9   3   7        297.35        280.98        17.12 o                         
  -8   3   7       5034.37       5097.95        68.85 o                         
  -7   3   7       6868.24       6884.94        73.23 o                         
  -6   3   7       4438.33       4492.31        46.17 o                         
  -5   3   7      21306.60      21274.60       126.25 o                         
  -4   3   7        196.06        235.27         8.78 o                         
  -3   3   7      12101.21      11740.68        84.11 o                         
  -2   3   7       4511.13       4282.51        40.12 o                         
  -1   3   7         58.87         93.69         6.60 o                         
   0   3   7      14834.72      14405.59        89.86 o                         
   1   3   7       1729.64       1819.58        22.05 o                         
   2   3   7      12518.48      12638.66        83.36 o                         
   3   3   7      11988.93      12342.49        89.70 o                         
   4   3   7        302.53        327.84        13.17 o                         
   5   3   7      11869.01      12025.44       114.23 o                         
   6   3   7       3821.92       3807.84        62.03 o                         
   7   3   7       2645.82       2677.62        60.69 o                         
   8   3   7       2715.37       2695.06        78.89 o                         
   9   3   7         36.71         42.38        16.04 o                         
 -11   4   7       2999.40       3059.50        92.93 o                         
 -10   4   7        295.94        258.92        20.11 o                         
  -9   4   7      17994.99      18129.17       177.53 o                         
  -8   4   7        352.34        344.06        18.51 o                         
  -7   4   7      13770.69      13887.39       111.69 o                         
  -6   4   7        414.47        437.49        15.19 o                         
  -5   4   7       2865.99       2859.30        37.96 o                         
  -4   4   7       1890.34       1938.12        25.89 o                         
  -3   4   7      11121.65      10999.63        78.88 o                         
  -2   4   7        213.12        234.32         8.04 o                         
  -1   4   7      13783.76      12917.14        86.71 o                         
   0   4   7         92.10        106.45         6.90 o                         
   1   4   7      33117.43      32860.27       191.32 o                         
   2   4   7        147.76        153.00         8.55 o                         
   3   4   7       7880.60       7868.58        68.91 o                         
   4   4   7       1154.46       1185.62        25.14 o                         
   5   4   7       1166.50       1166.54        29.64 o                         
   6   4   7        448.52        456.37        22.74 o                         
   7   4   7      13352.27      13324.26       223.48 o                         
   8   4   7        233.03        220.06        21.71 o                         
   9   4   7      12582.14      12286.06       280.37 o                         
 -10   5   7       6449.93       6493.31       100.01 o                         
  -9   5   7        564.43        577.06        28.44 o                         
  -8   5   7      17193.21      17260.14       170.80 o                         
  -7   5   7       3078.23       3156.35        47.77 o                         
  -6   5   7       3152.90       3151.47        43.20 o                         
  -5   5   7       7614.99       7676.70        71.93 o                         
  -4   5   7        456.58        503.79        14.69 o                         
  -3   5   7       2236.91       2250.46        31.54 o                         
  -2   5   7      16500.87      16466.89       115.45 o                         
  -1   5   7        362.56        341.69        12.09 o                         
   0   5   7      20787.87      20730.56       150.65 o                         
   1   5   7       1831.66       1868.47        28.23 o                         
   2   5   7       9259.51       9200.65        72.51 o                         
   3   5   7       2725.19       2816.93        37.71 o                         
   4   5   7        235.03        221.92        11.46 o                         
   5   5   7       2937.10       2949.71        48.37 o                         
   6   5   7      10621.94      10718.77       116.17 o                         
   7   5   7       2259.40       2284.15        52.66 o                         
   8   5   7       7878.53       7581.71       150.87 o                         
   9   5   7        110.48        110.38        21.14 o                         
 -10   6   7       2136.55       2106.67        62.17 o                         
  -9   6   7        761.94        731.97        29.45 o                         
  -8   6   7        555.88        568.51        23.93 o                         
  -7   6   7        123.76        129.28        12.04 o                         
  -6   6   7      23044.74      23178.97       156.36 o                         
  -5   6   7        523.92        560.39        17.72 o                         
  -4   6   7      18145.68      18305.83       120.40 o                         
  -3   6   7       1787.67       1922.85        28.90 o                         
  -2   6   7      13421.61      13394.33        99.22 o                         
  -1   6   7       1726.03       1799.91        30.79 o                         
   0   6   7          7.54         25.49         4.91 o                         
   1   6   7       5741.95       5955.90        61.01 o                         
   2   6   7      14306.20      14442.99       109.05 o                         
   3   6   7         11.77         23.37         5.27 o                         
   4   6   7      21579.18      21389.24       201.93 o                         
   5   6   7       1351.59       1383.54        31.91 o                         
   6   6   7      16487.63      16704.93       148.11 o                         
   7   6   7       1064.01       1043.63        35.78 o                         
   8   6   7        893.67        959.01        45.28 o                         
   9   6   7         83.94         86.84        23.34 o                         
 -10   7   7       2530.38       2519.44        69.69 o                         
  -9   7   7        278.44        291.47        21.38 o                         
  -8   7   7       4355.47       4397.49        69.72 o                         
  -7   7   7       4580.60       4571.91        69.98 o                         
  -6   7   7       2428.54       2498.49        43.44 o                         
  -5   7   7      16084.50      16186.18       129.50 o                         
  -4   7   7       1015.25       1085.37        26.28 o                         
  -3   7   7      23555.35      23558.86       154.55 o                         
  -2   7   7       3241.44       3364.43        43.95 o                         
  -1   7   7       8663.17       8677.47        81.12 o                         
   0   7   7       2802.81       2851.96        38.97 o                         
   1   7   7       3489.55       3615.55        44.21 o                         
   2   7   7       2008.84       2047.50        32.82 o                         
   3   7   7      26894.48      26695.19       196.05 o                         
   4   7   7          3.45          0.42         6.79 o                         
   5   7   7      17532.51      17479.62       139.10 o                         
   6   7   7        745.69        723.83        28.33 o                         
   7   7   7       2400.26       2445.95        60.18 o                         
   8   7   7       4318.41       4250.21       109.38 o                         
   9   7   7        889.41        619.35        60.76 o                         
 -10   8   7        272.16        188.59        26.79 o                         
  -9   8   7       8020.67       7995.88       115.39 o                         
  -8   8   7        117.48         90.88        12.75 o                         
  -7   8   7      12061.61      12072.22       118.61 o                         
  -6   8   7       2129.54       2118.16        41.27 o                         
  -5   8   7        625.99        631.58        22.38 o                         
  -4   8   7        745.33        770.18        24.37 o                         
  -3   8   7       7548.12       7648.63        75.49 o                         
  -2   8   7       5648.04       5687.75        63.80 o                         
  -1   8   7      24029.52      23931.22       171.77 o                         
   0   8   7          0.76          8.80         4.84 o                         
   1   8   7      27456.38      27460.18       191.63 o                         
   2   8   7       2022.43       2057.63        33.87 o                         
   3   8   7       3407.42       3418.59        49.49 o                         
   4   8   7       3247.88       3224.66        53.60 o                         
   5   8   7       3063.34       3047.53        48.97 o                         
   6   8   7        100.56         79.85        11.28 o                         
   7   8   7      10759.93      10549.91       156.28 o                         
   8   8   7        892.14        906.38        58.29 o                         
  -9   9   7         63.97         68.86        12.88 o                         
  -8   9   7       8129.30       8227.08       107.19 o                         
  -7   9   7        401.91        418.42        20.87 o                         
  -6   9   7       7177.61       7167.94        86.39 o                         
  -5   9   7       2512.27       2569.03        45.70 o                         
  -4   9   7        420.10        422.28        17.73 o                         
  -3   9   7       7734.27       7813.56        82.83 o                         
  -2   9   7       9941.43       9943.39        86.60 o                         
  -1   9   7       1358.81       1396.83        29.32 o                         
   0   9   7      25182.96      25097.04       179.80 o                         
   1   9   7        965.47        910.91        24.79 o                         
   2   9   7      18292.96      17982.93       143.47 o                         
   3   9   7       2578.55       2539.57        43.17 o                         
   4   9   7         37.87         39.14         8.07 o                         
   5   9   7       5093.68       5120.80        73.15 o                         
   6   9   7       6440.08       6473.48        91.12 o                         
   7   9   7        404.26        396.63        25.11 o                         
   8   9   7       7531.58       7261.77       172.85 o                         
  -9  10   7       1805.43       1888.03        55.52 o                         
  -8  10   7        155.84        160.79        16.30 o                         
  -7  10   7       2470.63       2437.50        53.12 o                         
  -6  10   7       6047.57       5982.67        82.76 o                         
  -5  10   7        187.16        163.23        12.60 o                         
  -4  10   7      26617.49      26396.62       196.50 o                         
  -3  10   7        939.09        948.32        27.42 o                         
  -2  10   7      10697.35      10732.58        98.72 o                         
  -1  10   7        650.68        687.04        25.25 o                         
   0  10   7        169.92        173.62        11.46 o                         
   1  10   7       2165.67       2143.40        39.91 o                         
   2  10   7      12251.46      12043.11       140.89 o                         
   3  10   7       1872.78       1824.10        42.86 o                         
   4  10   7      14296.56      14057.95       146.03 o                         
   5  10   7        333.94        345.41        20.87 o                         
   6  10   7       5403.13       5453.06        93.01 o                         
   7  10   7       1004.54        981.07        43.67 o                         
  -8  11   7        324.78        299.20        20.42 o                         
  -7  11   7       2868.19       2800.35        59.91 o                         
  -6  11   7        404.82        404.65        21.28 o                         
  -5  11   7      14577.40      14505.59       145.65 o                         
  -4  11   7       1487.51       1487.75        38.09 o                         
  -3  11   7      10593.31      10568.20       106.85 o                         
  -2  11   7       1472.10       1472.88        37.71 o                         
  -1  11   7       1398.77       1433.31        35.87 o                         
   0  11   7       5068.84       5113.65        76.18 o                         
   1  11   7       3052.53       3013.17        52.71 o                         
   2  11   7       1070.63       1110.83        31.43 o                         
   3  11   7       7964.91       7797.15        98.74 o                         
   4  11   7          6.61          5.57         9.50 o                         
   5  11   7       9782.62       9556.87       121.45 o                         
   6  11   7        247.54        223.41        19.34 o                         
   7  11   7       2106.08       2201.95        72.35 o                         
  -8  12   7         63.65         61.78        14.26 o                         
  -7  12   7       6450.29       6461.20        94.13 o                         
  -6  12   7       1839.11       1848.45        48.50 o                         
  -5  12   7        911.17        889.56        32.53 o                         
  -4  12   7       1650.60       1626.14        41.06 o                         
  -3  12   7       1012.46       1096.46        33.85 o                         
  -2  12   7        117.80        137.63        13.24 o                         
  -1  12   7      16415.38      16360.81       147.04 o                         
   0  12   7        247.64        229.14        15.82 o                         
   1  12   7      11085.71      11082.54       119.56 o                         
   2  12   7        534.10        511.32        22.73 o                         
   3  12   7       1902.55       1819.71        50.26 o                         
   4  12   7       1779.73       1745.54        51.41 o                         
   5  12   7         59.20         55.81        13.64 o                         
   6  12   7       2013.44       1949.27        62.05 o                         
  -7  13   7         76.65         36.93        14.29 o                         
  -6  13   7       2860.32       2898.64        64.97 o                         
  -5  13   7        375.37        399.69        22.62 o                         
  -4  13   7        703.92        737.00        30.59 o                         
  -3  13   7        831.36        804.07        29.99 o                         
  -2  13   7       8800.12       8979.80       115.84 o                         
  -1  13   7        161.12        129.18        16.85 o                         
   0  13   7      14051.23      13975.18       140.01 o                         
   1  13   7         18.90         31.83        10.83 o                         
   2  13   7       5050.75       4864.82        76.54 o                         
   3  13   7        293.84        279.65        21.04 o                         
   4  13   7         62.05         42.52        14.45 o                         
   5  13   7        145.54        159.18        19.10 o                         
   6  13   7       1374.54       1433.16        63.74 o                         
  -6  14   7       3449.39       3369.57        75.06 o                         
  -5  14   7          8.26         12.73        11.81 o                         
  -4  14   7       5703.51       5807.12       101.26 o                         
  -3  14   7        373.22        341.00        22.86 o                         
  -2  14   7       1979.54       1987.63        52.37 o                         
  -1  14   7       3174.99       3212.35        65.55 o                         
   0  14   7         36.46         62.64        10.96 o                         
   1  14   7       2554.51       2604.15        59.22 o                         
   2  14   7       2228.10       2231.69        57.80 o                         
   3  14   7         39.60          4.05        11.95 o                         
   4  14   7       6544.60       6330.03       116.60 o                         
   5  14   7        182.71        177.95        20.02 o                         
  -6  15   7        192.93         95.66        28.79 o                         
  -5  15   7       8428.42       8292.16       129.18 o                         
  -4  15   7        132.83         89.03        14.62 o                         
  -3  15   7       7405.65       7446.57       110.60 o                         
  -2  15   7        233.21        240.59        18.39 o                         
  -1  15   7       1101.38       1163.10        37.76 o                         
   0  15   7         23.64         26.61        10.95 o                         
   1  15   7       2006.18       2017.92        51.75 o                         
   2  15   7        110.70        103.46        15.74 o                         
   3  15   7      11269.54      11203.03       209.57 o                         
   4  15   7        252.96        228.08        23.38 o                         
  -4  16   7       4124.47       4131.53        91.45 o                         
  -3  16   7        842.36        849.53        40.38 o                         
  -2  16   7       2604.17       2707.75        62.62 o                         
  -1  16   7       5480.66       5576.38        90.70 o                         
   0  16   7         72.80         87.74        13.75 o                         
   1  16   7       2637.47       2683.99        67.73 o                         
   2  16   7       2977.57       2912.95        73.06 o                         
   3  16   7       1825.45       1956.08       124.71 o                         
  -2  17   7       5138.82       4980.29        98.11 o                         
  -1  17   7         21.08         11.57        14.70 o                         
   0  17   7      10327.58      10526.02       162.09 o                         
   1  17   7         51.47         30.80        19.21 o                         
 -10   0   8       8588.37       8828.06       160.04 o                         
  -8   0   8        193.92        191.01        16.26 o                         
  -6   0   8      11021.74      10685.17       115.50 o                         
  -4   0   8      35681.39      35287.95       353.48 o                         
  -2   0   8      14117.99      14248.49       121.90 o                         
   0   0   8       1437.64       1395.23        31.28 o                         
   2   0   8       9760.64      10246.02       101.62 o                         
   4   0   8      20010.54      20569.17       287.59 o                         
   6   0   8      12730.51      12883.14       224.66 o                         
   8   0   8       3404.46       3282.10       131.25 o                         
 -11   1   8       3210.03       3248.89        81.14 o                         
 -10   1   8       3731.60       3703.64        76.44 o                         
  -9   1   8       1813.11       1783.62        41.02 o                         
  -8   1   8       5032.11       5076.30        62.31 o                         
  -7   1   8       1351.12       1294.69        26.63 o                         
  -6   1   8       3382.04       3387.80        43.60 o                         
  -5   1   8      12887.96      12732.25        82.11 o                         
  -4   1   8        146.50        140.08         7.03 o                         
  -3   1   8      15751.96      15797.28        99.73 o                         
  -2   1   8       4204.93       4229.80        38.70 o                         
  -1   1   8      12008.03      11919.93        75.19 o                         
   0   1   8      11078.18      11255.64        73.03 o                         
   1   1   8       1207.77       1158.57        19.44 o                         
   2   1   8      15102.13      15110.19       106.58 o                         
   3   1   8       8776.85       8785.61        66.75 o                         
   4   1   8       5215.45       5304.60        56.96 o                         
   5   1   8      11499.11      11538.43       162.27 o                         
   6   1   8        117.23        121.99        14.65 o                         
   7   1   8       3967.12       3837.53        78.98 o                         
   8   1   8       6160.87       6149.52       144.69 o                         
   9   1   8        304.14        286.81        33.14 o                         
 -11   2   8       2178.95       2272.17        72.74 o                         
 -10   2   8         62.91         43.10        13.02 o                         
  -9   2   8      10492.39      10553.51       153.84 o                         
  -8   2   8         57.91         61.90         8.10 o                         
  -7   2   8      15349.49      15354.77       117.28 o                         
  -6   2   8        352.21        366.26        13.76 o                         
  -5   2   8       5175.58       5248.43        47.69 o                         
  -4   2   8       1447.16       1476.02        22.71 o                         
  -3   2   8       2297.95       2230.45        28.48 o                         
  -2   2   8        350.68        314.30         9.88 o                         
  -1   2   8      34730.36      34872.13       170.17 o                         
   0   2   8       2098.93       2180.45        25.57 o                         
   1   2   8      34701.68      34528.69       186.99 o                         
   2   2   8       2604.01       2550.68        29.68 o                         
   3   2   8      11469.40      11482.65        81.80 o                         
   4   2   8        175.86        179.85        10.61 o                         
   5   2   8          4.72         14.34         8.46 o                         
   6   2   8         12.66         18.01         9.96 o                         
   7   2   8       7166.10       7234.75       147.47 o                         
   8   2   8        104.42         85.28        16.40 o                         
   9   2   8      10971.80      10898.08       285.99 o                         
 -11   3   8       5105.31       5199.72       133.04 o                         
 -10   3   8       5142.53       5071.65        90.81 o                         
  -9   3   8        363.99        337.65        19.97 o                         
  -8   3   8       8946.48       8999.88        91.28 o                         
  -7   3   8        520.88        521.43        18.48 o                         
  -6   3   8      16264.37      16288.07       119.36 o                         
  -5   3   8       8530.71       8538.69        68.95 o                         
  -4   3   8       4104.55       4093.88        41.10 o                         
  -3   3   8       9973.18       9848.53        72.37 o                         
  -2   3   8      15239.20      15136.57        94.96 o                         
  -1   3   8       6350.63       6552.31        51.37 o                         
   0   3   8      33809.91      33449.20       180.87 o                         
   1   3   8        274.24        299.01        10.26 o                         
   2   3   8      14969.27      14863.60        99.90 o                         
   3   3   8       5487.89       5551.38        60.00 o                         
   4   3   8        135.66        127.14         9.13 o                         
   5   3   8       7100.50       7169.28        93.45 o                         
   6   3   8       3430.10       3469.93        65.31 o                         
   7   3   8       5053.92       4997.11       107.44 o                         
   8   3   8       6949.82       6840.77       129.46 o                         
   9   3   8         10.33         -7.91        19.11 o                         
 -10   4   8       3931.95       3990.29        80.29 o                         
  -9   4   8          9.72          0.98        10.51 o                         
  -8   4   8         45.30         49.52         9.60 o                         
  -7   4   8        618.18        611.10        20.56 o                         
  -6   4   8       6585.58       6608.38        67.51 o                         
  -5   4   8       1943.92       1956.84        30.53 o                         
  -4   4   8      22674.40      22586.66       142.83 o                         
  -3   4   8         23.62         19.86         3.90 o                         
  -2   4   8      34507.05      34416.91       229.48 o                         
  -1   4   8       1281.39       1271.70        22.21 o                         
   0   4   8       1826.52       1814.78        26.40 o                         
   1   4   8        804.26        760.51        18.07 o                         
   2   4   8       7763.67       7743.51        68.44 o                         
   3   4   8        470.51        469.17        17.03 o                         
   4   4   8      30121.92      30318.19       207.37 o                         
   5   4   8        103.91         95.40        10.01 o                         
   6   4   8      12201.00      12303.34       134.67 o                         
   7   4   8        623.16        577.35        27.96 o                         
   8   4   8       1061.21       1059.00        46.53 o                         
   9   4   8        562.57        513.95        38.81 o                         
 -10   5   8        769.64        782.14        34.92 o                         
  -9   5   8        821.56        849.54        34.33 o                         
  -8   5   8      10057.92      10079.14       113.47 o                         
  -7   5   8       1582.53       1619.96        33.81 o                         
  -6   5   8       5629.15       5633.67        62.78 o                         
  -5   5   8      13260.18      13240.67       107.31 o                         
  -4   5   8        708.29        712.74        18.94 o                         
  -3   5   8      22755.91      22630.80       157.45 o                         
  -2   5   8       1975.89       1951.37        31.57 o                         
  -1   5   8       7417.11       7377.53        68.74 o                         
   0   5   8      18047.10      17791.66       128.75 o                         
   1   5   8       2083.90       2101.40        30.93 o                         
   2   5   8      11182.34      11336.42        89.55 o                         
   3   5   8      20374.44      20529.92       142.63 o                         
   4   5   8        255.08        262.67        13.49 o                         
   5   5   8      14726.32      14658.34       162.15 o                         
   6   5   8       3681.44       3679.64        62.39 o                         
   7   5   8       2656.96       2654.67        64.10 o                         
   8   5   8       1094.85       1106.04        50.06 o                         
   9   5   8         82.75         62.60        28.29 o                         
 -10   6   8        579.91        538.39        30.77 o                         
  -9   6   8       9697.41       9664.95       121.64 o                         
  -8   6   8        231.27        251.99        17.04 o                         
  -7   6   8      16196.60      16347.21       137.21 o                         
  -6   6   8       2196.57       2163.68        38.76 o                         
  -5   6   8       4668.68       4794.20        61.04 o                         
  -4   6   8       1030.51       1064.25        24.73 o                         
  -3   6   8        541.06        550.13        18.47 o                         
  -2   6   8        643.91        651.16        20.10 o                         
  -1   6   8      12236.99      12146.37       104.74 o                         
   0   6   8         25.56         32.17         5.65 o                         
   1   6   8      35162.08      34991.47       214.38 o                         
   2   6   8        413.51        454.51        15.79 o                         
   3   6   8       5709.08       5780.97        62.22 o                         
   4   6   8       1739.32       1792.33        37.21 o                         
   5   6   8       2308.78       2294.41        45.50 o                         
   6   6   8        484.68        472.03        23.05 o                         
   7   6   8       9916.03       9890.23       142.04 o                         
   8   6   8         90.51         70.33        25.59 o                         
 -10   7   8       3024.10       2980.50        77.02 o                         
  -9   7   8        854.66        875.77        34.67 o                         
  -8   7   8      15556.73      15500.52       159.31 o                         
  -7   7   8        211.38        199.72        14.43 o                         
  -6   7   8       2301.01       2369.95        44.04 o                         
  -5   7   8       3709.93       3754.17        56.57 o                         
  -4   7   8          5.60         17.50         6.79 o                         
  -3   7   8      11058.73      11236.54        97.24 o                         
  -2   7   8       3920.21       4004.00        54.25 o                         
  -1   7   8       2116.55       2088.81        39.40 o                         
   0   7   8      13128.72      13233.79       111.42 o                         
   1   7   8       1150.36       1194.93        26.23 o                         
   2   7   8      14579.31      14429.26       125.46 o                         
   3   7   8       4138.27       4106.21        53.80 o                         
   4   7   8       1808.36       1771.87        38.36 o                         
   5   7   8       5312.87       5367.77        73.65 o                         
   6   7   8       4129.91       4086.66        68.47 o                         
   7   7   8        585.29        576.46        30.11 o                         
   8   7   8       5389.23       5301.41       131.63 o                         
  -9   8   8       2425.47       2418.38        55.28 o                         
  -8   8   8         42.31         50.97        10.44 o                         
  -7   8   8       1586.03       1618.56        39.80 o                         
  -6   8   8       8508.91       8613.15        98.26 o                         
  -5   8   8        175.49        139.04        11.25 o                         
  -4   8   8      22419.13      22545.20       173.78 o                         
  -3   8   8        768.49        764.15        22.05 o                         
  -2   8   8       9229.35       9395.05        95.72 o                         
  -1   8   8        583.79        625.56        20.59 o                         
   0   8   8        431.80        458.37        17.55 o                         
   1   8   8       5429.58       5508.69        65.75 o                         
   2   8   8       7872.84       7791.96        79.02 o                         
   3   8   8       1847.45       1830.53        38.36 o                         
   4   8   8      13322.64      13068.81       150.25 o                         
   5   8   8         79.88         67.70         9.58 o                         
   6   8   8      12309.53      12299.92       137.62 o                         
   7   8   8        271.63        270.54        20.96 o                         
   8   8   8       1118.02       1202.10        80.56 o                         
  -9   9   8        612.35        578.66        29.85 o                         
  -8   9   8       1365.68       1403.75        41.12 o                         
  -7   9   8       2420.93       2430.59        53.17 o                         
  -6   9   8       1657.81       1633.71        40.73 o                         
  -5   9   8      11615.50      11685.54       115.12 o                         
  -4   9   8        101.66        101.52        10.37 o                         
  -3   9   8      13412.20      13509.67       123.54 o                         
  -2   9   8       1525.89       1529.14        32.17 o                         
  -1   9   8       5209.56       5320.75        66.96 o                         
   0   9   8       1221.06       1303.84        30.98 o                         
   1   9   8        253.18        285.48        14.59 o                         
   2   9   8        624.95        659.73        22.30 o                         
   3   9   8       5561.70       5539.63        73.16 o                         
   4   9   8        888.19        836.98        28.63 o                         
   5   9   8      13873.59      13681.86       154.57 o                         
   6   9   8         44.96         38.46        11.83 o                         
   7   9   8       5471.36       5389.96       107.53 o                         
  -9  10   8       7570.40       7759.71       125.87 o                         
  -8  10   8         10.14          7.52        11.66 o                         
  -7  10   8       8669.97       8729.53       111.56 o                         
  -6  10   8        199.34        203.09        15.26 o                         
  -5  10   8       1463.76       1456.16        37.20 o                         
  -4  10   8       3191.45       3206.48        54.84 o                         
  -3  10   8       1784.70       1780.94        39.60 o                         
  -2  10   8       4278.13       4273.43        59.58 o                         
  -1  10   8      15806.65      15810.34       147.12 o                         
   0  10   8        620.19        600.83        22.71 o                         
   1  10   8      10687.20      10683.81       106.03 o                         
   2  10   8        364.02        402.71        18.99 o                         
   3  10   8       7404.29       7363.59        95.01 o                         
   4  10   8       2342.76       2336.17        53.86 o                         
   5  10   8        218.43        244.98        17.72 o                         
   6  10   8        991.55       1015.82        39.52 o                         
   7  10   8       3376.31       3237.49        90.37 o                         
  -8  11   8       7319.80       7403.07       110.94 o                         
  -7  11   8       1169.54       1132.65        39.59 o                         
  -6  11   8       6791.01       6870.19        96.73 o                         
  -5  11   8       1307.14       1334.71        36.58 o                         
  -4  11   8        348.99        384.04        19.97 o                         
  -3  11   8       1760.99       1738.60        39.77 o                         
  -2  11   8       7711.41       7899.75        98.94 o                         
  -1  11   8        187.62        187.67        13.80 o                         
   0  11   8      21308.17      21232.00       181.05 o                         
   1  11   8        430.91        439.20        20.28 o                         
   2  11   8      13410.22      13127.45       147.61 o                         
   3  11   8        126.13        116.21        13.81 o                         
   4  11   8       1066.62       1057.46        35.62 o                         
   5  11   8       1487.67       1575.61        43.96 o                         
   6  11   8       1210.66       1125.04        44.10 o                         
  -8  12   8         97.31         42.71        19.08 o                         
  -7  12   8       2284.81       2272.91        58.25 o                         
  -6  12   8       3956.99       3980.46        73.82 o                         
  -5  12   8       1264.79       1274.35        39.72 o                         
  -4  12   8       9821.87       9907.91       113.72 o                         
  -3  12   8        303.83        296.60        18.59 o                         
  -2  12   8      10438.35      10422.41       120.32 o                         
  -1  12   8       6239.46       6189.56        82.37 o                         
   0  12   8       1063.04       1122.61        36.03 o                         
   1  12   8       3493.07       3447.66        67.71 o                         
   2  12   8       1934.04       2013.69        47.04 o                         
   3  12   8       1544.82       1449.91        43.96 o                         
   4  12   8       7044.59       7021.61       108.23 o                         
   5  12   8        495.86        498.38        28.09 o                         
   6  12   8       6129.20       6043.37       120.49 o                         
  -7  13   8        193.14        162.56        17.85 o                         
  -6  13   8        881.67        828.48        34.08 o                         
  -5  13   8       6770.44       6723.52       102.32 o                         
  -4  13   8          5.71         10.75        11.09 o                         
  -3  13   8      13613.50      13947.58       151.51 o                         
  -2  13   8        261.09        275.88        19.31 o                         
  -1  13   8       4592.09       4690.02        77.61 o                         
   0  13   8       1736.43       1714.69        44.55 o                         
   1  13   8       1118.29       1148.65        39.40 o                         
   2  13   8       1246.23       1280.90        41.95 o                         
   3  13   8      10036.29       9727.48       137.96 o                         
   4  13   8        833.18        811.48        37.03 o                         
   5  13   8       7582.64       7424.58       125.55 o                         
  -6  14   8       1090.47       1028.95        42.86 o                         
  -5  14   8       4503.17       4383.85        85.95 o                         
  -4  14   8       3190.95       3231.22        75.55 o                         
  -3  14   8        449.45        420.17        26.29 o                         
  -2  14   8       3110.57       3172.65        66.48 o                         
  -1  14   8       6321.47       6145.11        93.07 o                         
   0  14   8         19.66          7.68        11.07 o                         
   1  14   8      10695.81      10752.31       132.68 o                         
   2  14   8       1752.25       1782.56        54.38 o                         
   3  14   8       3275.85       3344.24        78.26 o                         
   4  14   8       3103.23       3027.24        74.34 o                         
  -5  15   8        154.23        113.60        16.92 o                         
  -4  15   8         61.14         59.21        14.77 o                         
  -3  15   8        438.22        426.21        28.63 o                         
  -2  15   8       2931.88       2890.12        65.58 o                         
  -1  15   8        309.22        289.15        19.72 o                         
   0  15   8      10075.12       9713.65       128.54 o                         
   1  15   8         43.89         33.50        12.27 o                         
   2  15   8       4805.74       4828.21        96.23 o                         
   3  15   8        361.08        348.00        27.61 o                         
  -3  16   8        738.72        732.75        38.31 o                         
  -2  16   8       4243.33       4230.32        81.38 o                         
  -1  16   8       1899.06       1852.98        51.77 o                         
   0  16   8        328.90        330.36        23.45 o                         
   1  16   8       2790.95       2685.59        68.86 o                         
   2  16   8        913.87        809.34        66.85 o                         
  -9   0   9       3710.28       3752.89        81.79 o                         
  -7   0   9      20612.21      20689.41       201.60 o                         
  -5   0   9      21413.90      21466.55       171.04 o                         
  -3   0   9        278.12        330.20        16.38 o                         
  -1   0   9      46126.60      46044.71       332.81 o                         
   1   0   9      35050.60      34801.72       338.34 o                         
   3   0   9      19818.23      19970.74       179.85 o                         
   5   0   9         19.12         24.26        12.56 o                         
   7   0   9       3079.87       3280.47       131.58 o                         
 -10   1   9       1616.77       1618.82        50.56 o                         
  -9   1   9       2800.24       2687.35        51.48 o                         
  -8   1   9       4460.90       4512.26        62.11 o                         
  -7   1   9         98.53         94.51         8.72 o                         
  -6   1   9      14205.70      14026.66       104.84 o                         
  -5   1   9       7479.00       7545.77        60.81 o                         
  -4   1   9       2075.05       2090.38        28.53 o                         
  -3   1   9      22190.28      22041.50       125.15 o                         
  -2   1   9       6681.01       6758.37        53.86 o                         
  -1   1   9      14478.23      14477.01        89.43 o                         
   0   1   9      18443.91      18645.97       114.07 o                         
   1   1   9        193.75        209.01         8.86 o                         
   2   1   9      15319.12      15323.60       107.54 o                         
   3   1   9       6679.48       6752.20        67.97 o                         
   4   1   9       2343.94       2351.79        44.44 o                         
   5   1   9       7030.98       7119.30        99.96 o                         
   6   1   9         48.76         53.54        12.22 o                         
   7   1   9       3415.44       3518.15        87.36 o                         
   8   1   9       5946.36       6011.96       113.09 o                         
   9   1   9        198.01        276.77        59.87 o                         
 -10   2   9       7700.85       7656.50       112.36 o                         
  -9   2   9         84.05         78.05        11.49 o                         
  -8   2   9       1585.70       1561.83        34.25 o                         
  -7   2   9        122.77        112.19         9.44 o                         
  -6   2   9       3776.27       3817.17        47.29 o                         
  -5   2   9         89.13         89.12         6.80 o                         
  -4   2   9      27813.71      27605.11       153.87 o                         
  -3   2   9         59.10         53.84         4.73 o                         
  -2   2   9      36179.07      36095.74       186.52 o                         
  -1   2   9         13.62         23.72         4.51 o                         
   0   2   9       6111.79       5964.70        49.12 o                         
   1   2   9       1517.80       1477.55        23.20 o                         
   2   2   9       4529.09       4585.27        48.66 o                         
   3   2   9         40.69         56.63         6.93 o                         
   4   2   9      14089.06      14441.08       138.06 o                         
   5   2   9        318.95        322.60        20.42 o                         
   6   2   9      15952.85      15587.24       252.17 o                         
   7   2   9          5.38          3.93        11.77 o                         
   8   2   9       3149.46       3048.32        91.32 o                         
 -10   3   9        886.71        898.03        36.48 o                         
  -9   3   9       2125.71       2099.04        52.78 o                         
  -8   3   9       5538.88       5548.21        73.91 o                         
  -7   3   9       1492.54       1444.87        31.85 o                         
  -6   3   9       5637.74       5619.69        61.45 o                         
  -5   3   9       7323.60       7288.31        66.46 o                         
  -4   3   9        434.72        443.67        12.95 o                         
  -3   3   9      16966.42      16883.48       106.32 o                         
  -2   3   9       1587.03       1601.35        24.18 o                         
  -1   3   9       9418.21       9570.92        72.07 o                         
   0   3   9      19535.50      19649.35       124.08 o                         
   1   3   9         68.07         72.26         5.74 o                         
   2   3   9      14409.87      14622.62       109.95 o                         
   3   3   9       3977.42       4104.02        52.47 o                         
   4   3   9       2626.24       2531.31        45.17 o                         
   5   3   9      15238.22      15152.03       162.61 o                         
   6   3   9        528.41        486.98        25.17 o                         
   7   3   9       9058.34       8966.22       159.72 o                         
   8   3   9       3159.63       3127.21        87.36 o                         
 -10   4   9         32.80         25.42        14.29 o                         
  -9   4   9      12029.70      11985.85       147.60 o                         
  -8   4   9          0.48          9.62         9.95 o                         
  -7   4   9      15036.18      15000.17       125.10 o                         
  -6   4   9        160.76        154.29        10.31 o                         
  -5   4   9       5599.54       5615.91        58.76 o                         
  -4   4   9        138.33        139.00         8.07 o                         
  -3   4   9         56.19         64.39         6.15 o                         
  -2   4   9        111.73        129.39         8.41 o                         
  -1   4   9       7583.18       7721.07        64.06 o                         
   0   4   9        285.33        308.11        11.77 o                         
   1   4   9      22279.08      22647.10       152.43 o                         
   2   4   9        753.24        751.57        20.30 o                         
   3   4   9      13272.46      13304.38       114.54 o                         
   4   4   9         86.17         82.82         9.13 o                         
   5   4   9       1521.42       1498.63        42.18 o                         
   6   4   9       1685.70       1697.67        47.15 o                         
   7   4   9       4268.25       4109.06        82.32 o                         
   8   4   9        131.55         88.73        19.31 o                         
 -10   5   9       3396.26       3376.87        90.06 o                         
  -9   5   9        524.75        536.47        29.35 o                         
  -8   5   9      11924.36      11935.05       132.43 o                         
  -7   5   9        457.60        486.74        19.85 o                         
  -6   5   9       8963.19       8963.91        90.90 o                         
  -5   5   9       6125.20       6111.03        67.63 o                         
  -4   5   9       2185.69       2262.08        36.17 o                         
  -3   5   9       6198.14       6401.86        65.35 o                         
  -2   5   9       1438.42       1498.41        29.64 o                         
  -1   5   9       2651.11       2677.30        38.53 o                         
   0   5   9      12315.91      12262.13        96.75 o                         
   1   5   9       1210.21       1239.91        25.86 o                         
   2   5   9       9706.21       9883.40        84.60 o                         
   3   5   9       3439.80       3465.81        49.08 o                         
   4   5   9       4009.44       3893.19        56.56 o                         
   5   5   9       7868.98       7911.43        95.35 o                         
   6   5   9        607.13        582.70        27.86 o                         
   7   5   9       4794.41       4783.42       103.41 o                         
   8   5   9       4950.90       4814.34       110.34 o                         
 -10   6   9       5428.32       5302.72       129.25 o                         
  -9   6   9        120.40        114.28        14.20 o                         
  -8   6   9        316.32        345.32        21.67 o                         
  -7   6   9       1066.18       1067.68        31.13 o                         
  -6   6   9       3222.68       3223.57        52.40 o                         
  -5   6   9       1993.63       1966.82        38.31 o                         
  -4   6   9      15917.49      16180.12       131.46 o                         
  -3   6   9         54.77         55.70         7.40 o                         
  -2   6   9      13485.04      13544.31       123.19 o                         
  -1   6   9       2417.95       2391.65        41.43 o                         
   0   6   9       6095.98       6145.95        66.48 o                         
   1   6   9       3819.10       3897.40        49.32 o                         
   2   6   9        348.42        388.12        15.11 o                         
   3   6   9        240.05        234.76        13.73 o                         
   4   6   9      13961.89      13789.68       138.14 o                         
   5   6   9         18.77         24.88         9.37 o                         
   6   6   9      12265.03      12356.96       159.74 o                         
   7   6   9        347.97        307.53        24.79 o                         
   8   6   9       4786.98       4725.08       155.38 o                         
  -9   7   9       2717.18       2724.88        60.46 o                         
  -8   7   9       4440.58       4534.29        78.53 o                         
  -7   7   9         24.15         25.43         9.57 o                         
  -6   7   9       2069.90       2070.06        42.39 o                         
  -5   7   9       6857.49       6944.36        83.20 o                         
  -4   7   9        475.29        504.60        19.39 o                         
  -3   7   9      20854.88      21038.62       157.94 o                         
  -2   7   9        416.55        413.23        17.72 o                         
  -1   7   9       7857.66       7756.43        86.27 o                         
   0   7   9       1111.13       1199.42        29.10 o                         
   1   7   9         29.79         38.63         7.75 o                         
   2   7   9       4454.61       4445.14        56.91 o                         
   3   7   9       8238.54       8130.97        86.06 o                         
   4   7   9        942.03        952.89        29.90 o                         
   5   7   9      10205.48      10096.62       109.05 o                         
   6   7   9         55.64         31.10        14.15 o                         
   7   7   9       3075.80       3010.15        78.82 o                         
   8   7   9       1246.30       1198.42        69.91 o                         
  -9   8   9       4208.11       4147.62        74.95 o                         
  -8   8   9        149.49        143.05        14.83 o                         
  -7   8   9      13442.04      13455.03       143.74 o                         
  -6   8   9        399.65        373.48        18.33 o                         
  -5   8   9       9925.89       9862.67       104.99 o                         
  -4   8   9       4591.94       4519.41        67.47 o                         
  -3   8   9        376.90        365.43        16.47 o                         
  -2   8   9       3447.78       3375.78        52.75 o                         
  -1   8   9       8010.21       8334.71        86.31 o                         
   0   8   9         79.43         67.36         8.47 o                         
   1   8   9      24427.28      24374.44       189.34 o                         
   2   8   9       1599.00       1637.26        34.76 o                         
   3   8   9       8271.15       8379.09        91.26 o                         
   4   8   9       3798.75       3793.69        60.53 o                         
   5   8   9         52.52         52.54         9.93 o                         
   6   8   9        427.62        453.17        28.21 o                         
   7   8   9       2154.92       2085.60        63.97 o                         
  -9   9   9        358.71        359.45        23.35 o                         
  -8   9   9       6062.63       6088.80        96.64 o                         
  -7   9   9         16.10          8.76        10.35 o                         
  -6   9   9       9329.10       9255.63       104.39 o                         
  -5   9   9        803.83        831.77        28.93 o                         
  -4   9   9       2704.82       2848.87        53.81 o                         
  -3   9   9       4117.04       4126.21        59.96 o                         
  -2   9   9       3532.94       3648.92        55.19 o                         
  -1   9   9       1370.09       1386.86        35.33 o                         
   0   9   9      20698.50      20696.78       162.84 o                         
   1   9   9        106.31        112.70        10.06 o                         
   2   9   9      20454.67      20208.14       166.99 o                         
   3   9   9        882.10        907.34        29.67 o                         
   4   9   9       1327.76       1334.82        37.29 o                         
   5   9   9       1517.96       1535.51        42.81 o                         
   6   9   9        547.68        494.10        26.88 o                         
   7   9   9        665.38        661.51        38.08 o                         
  -8  10   9        911.17        862.75        35.85 o                         
  -7  10   9       1587.10       1621.28        48.61 o                         
  -6  10   9       1556.34       1592.52        42.39 o                         
  -5  10   9         32.65         24.21         9.38 o                         
  -4  10   9      16361.11      16413.52       147.11 o                         
  -3  10   9        204.46        215.79        14.60 o                         
  -2  10   9      17042.46      17020.29       144.68 o                         
  -1  10   9       3979.57       3897.07        65.48 o                         
   0  10   9       1806.66       1801.96        41.30 o                         
   1  10   9       3914.13       3819.11        59.65 o                         
   2  10   9       4189.62       4233.73        65.66 o                         
   3  10   9       1886.86       1838.89        48.18 o                         
   4  10   9       8792.51       8665.66       113.42 o                         
   5  10   9          2.17          5.98        11.08 o                         
   6  10   9       7020.05       7049.90       116.01 o                         
  -8  11   9        473.27        461.77        26.62 o                         
  -7  11   9         43.63         37.24        12.11 o                         
  -6  11   9       1290.44       1258.51        40.26 o                         
  -5  11   9       6646.15       6502.88        87.41 o                         
  -4  11   9        613.26        573.88        25.11 o                         
  -3  11   9      17004.10      17157.97       164.96 o                         
  -2  11   9        987.63       1020.65        33.83 o                         
  -1  11   9       8613.85       8482.53       100.39 o                         
   0  11   9       2973.27       3071.25        57.64 o                         
   1  11   9         36.11         34.35         9.78 o                         
   2  11   9       1615.30       1575.76        42.40 o                         
   3  11   9       4849.42       4668.72        83.01 o                         
   4  11   9       1057.08        965.33        36.07 o                         
   5  11   9      10448.24      10468.43       124.98 o                         
   6  11   9        232.67        178.09        18.89 o                         
  -7  12   9       6347.26       6347.68       106.98 o                         
  -6  12   9        263.07        253.63        18.97 o                         
  -5  12   9       4035.60       3977.27        73.45 o                         
  -4  12   9       3119.29       3177.73        65.57 o                         
  -3  12   9        992.72        983.94        35.62 o                         
  -2  12   9       2585.50       2627.62        55.46 o                         
  -1  12   9       7385.86       7313.97        97.15 o                         
   0  12   9        553.26        587.72        26.84 o                         
   1  12   9      10662.27      10742.00       127.03 o                         
   2  12   9         32.40         18.82        10.45 o                         
   3  12   9       7318.28       7296.49       106.25 o                         
   4  12   9       1506.80       1488.79        47.69 o                         
   5  12   9        261.04        260.89        19.63 o                         
  -6  13   9       8017.34       8216.83       119.08 o                         
  -5  13   9        871.64        862.21        37.29 o                         
  -4  13   9        608.18        649.80        30.06 o                         
  -3  13   9        287.51        292.09        20.68 o                         
  -2  13   9       1635.93       1625.85        46.49 o                         
  -1  13   9        871.75        811.37        31.85 o                         
   0  13   9       7563.65       7498.74       104.53 o                         
   1  13   9        259.82        233.90        19.33 o                         
   2  13   9       7931.08       7855.81       123.70 o                         
   3  13   9        418.49        388.45        25.88 o                         
   4  13   9       3357.79       3220.16        76.20 o                         
   5  13   9       1196.75       1108.02        55.95 o                         
  -5  14   9       2695.02       2724.28        68.28 o                         
  -4  14   9       4162.41       4162.93        83.82 o                         
  -3  14   9          6.00         17.13        13.76 o                         
  -2  14   9       6775.87       6728.89       102.79 o                         
  -1  14   9       1603.16       1613.46        46.72 o                         
   0  14   9       2307.82       2332.42        60.68 o                         
   1  14   9       2529.80       2480.48        62.23 o                         
   2  14   9         50.76         65.13        15.27 o                         
   3  14   9       2062.14       2067.92        62.48 o                         
   4  14   9       4393.26       4204.49       115.92 o                         
  -4  15   9         33.62         24.77        15.58 o                         
  -3  15   9       7161.02       7376.98       119.61 o                         
  -2  15   9          5.54         19.08        12.25 o                         
  -1  15   9       5079.80       5139.69        90.62 o                         
   0  15   9         10.29         23.20        11.32 o                         
   1  15   9        165.56        194.73        17.17 o                         
   2  15   9        354.47        319.91        25.84 o                         
  -2  16   9       3177.38       3143.39       132.50 o                         
  -1  16   9       1406.36       1392.92        58.31 o                         
   0  16   9        111.78        108.29        20.04 o                         
 -10   0  10       9317.89       9395.08       179.88 o                         
  -8   0  10        752.33        741.37        35.73 o                         
  -6   0  10       2319.41       2331.00        53.50 o                         
  -4   0  10      20842.16      21031.60       186.62 o                         
  -2   0  10      27923.33      27932.78       227.22 o                         
   0   0  10       8510.06       8442.87        99.20 o                         
   2   0  10       1116.66       1073.64        30.03 o                         
   4   0  10      15198.87      15385.16       222.31 o                         
   6   0  10      20594.41      20462.76       415.65 o                         
   8   0  10       8891.39       8904.82       224.25 o                         
 -10   1  10        807.27        811.27        36.56 o                         
  -9   1  10       2364.60       2325.51        47.49 o                         
  -8   1  10       4799.28       4823.51        65.18 o                         
  -7   1  10        280.28        254.87        13.52 o                         
  -6   1  10       6612.82       6632.63        67.73 o                         
  -5   1  10       4164.22       4147.16        47.15 o                         
  -4   1  10        759.00        795.44        18.04 o                         
  -3   1  10      17662.16      17771.50       115.31 o                         
  -2   1  10        397.45        423.99        13.32 o                         
  -1   1  10       7987.88       8143.73        65.32 o                         
   0   1  10       8596.33       8688.49        69.12 o                         
   1   1  10       1949.41       1945.85        29.48 o                         
   2   1  10      12992.70      12963.97        97.68 o                         
   3   1  10       2845.20       2945.30        45.74 o                         
   4   1  10       9047.58       9100.77       106.13 o                         
   5   1  10       9790.88       9973.49       132.71 o                         
   6   1  10         49.15         63.63        15.15 o                         
   7   1  10       5534.68       5630.57       129.17 o                         
   8   1  10       4912.29       4807.83       102.97 o                         
 -10   2  10         27.67         12.70        14.90 o                         
  -9   2  10       5740.30       5758.28        81.68 o                         
  -8   2  10        499.55        512.08        20.24 o                         
  -7   2  10      16582.14      16431.99       127.55 o                         
  -6   2  10        784.98        790.96        21.36 o                         
  -5   2  10      15869.59      15826.26       114.78 o                         
  -4   2  10        900.20        892.08        19.47 o                         
  -3   2  10        426.25        413.73        13.63 o                         
  -2   2  10        851.64        837.05        18.00 o                         
  -1   2  10      11072.94      11457.19        79.67 o                         
   0   2  10         16.97         23.48         4.64 o                         
   1   2  10      22074.11      22180.63       146.24 o                         
   2   2  10        306.60        327.24        13.52 o                         
   3   2  10      21630.57      21675.18       151.18 o                         
   4   2  10        427.36        471.59        22.60 o                         
   5   2  10       3259.59       3262.93        73.68 o                         
   6   2  10        295.89        325.53        24.94 o                         
   7   2  10       2040.32       2014.11        64.25 o                         
   8   2  10        212.12        174.43        20.98 o                         
 -10   3  10         44.45         43.38        17.45 o                         
  -9   3  10       2277.24       2230.04        55.41 o                         
  -8   3  10       6407.71       6352.11        77.30 o                         
  -7   3  10          1.98          6.86         7.05 o                         
  -6   3  10      15844.59      15841.22       122.15 o                         
  -5   3  10       3651.81       3748.11        47.07 o                         
  -4   3  10       7386.23       7319.00        68.30 o                         
  -3   3  10       5947.32       5968.69        55.37 o                         
  -2   3  10       1091.08       1153.85        22.02 o                         
  -1   3  10       8004.53       8023.00        68.24 o                         
   0   3  10      13851.76      14077.60       102.80 o                         
   1   3  10        913.54        896.39        22.39 o                         
   2   3  10       7778.48       8059.20        78.96 o                         
   3   3  10       1519.18       1517.41        32.60 o                         
   4   3  10       4295.01       4295.09        75.38 o                         
   5   3  10       5441.73       5448.86        94.15 o                         
   6   3  10        240.96        199.48        23.52 o                         
   7   3  10       7254.22       7167.05       133.74 o                         
   8   3  10       2083.75       1880.64        72.43 o                         
 -10   4  10       7443.88       7232.90       115.83 o                         
  -9   4  10          6.75         24.36        12.74 o                         
  -8   4  10       6484.96       6413.40        86.00 o                         
  -7   4  10        841.90        834.85        25.65 o                         
  -6   4  10       1185.25       1190.85        29.34 o                         
  -5   4  10       1768.35       1800.14        33.37 o                         
  -4   4  10      19435.97      19408.41       131.78 o                         
  -3   4  10         46.68         56.69         6.11 o                         
  -2   4  10      34313.19      34096.87       215.26 o                         
  -1   4  10        267.41        311.60        12.38 o                         
   0   4  10       9591.12       9608.50        77.18 o                         
   1   4  10        563.49        612.47        19.87 o                         
   2   4  10       1396.14       1433.82        30.07 o                         
   3   4  10         89.30        105.21        10.70 o                         
   4   4  10       8590.54       8463.51        94.90 o                         
   5   4  10        234.61        241.00        19.20 o                         
   6   4  10      12529.27      12558.39       154.64 o                         
   7   4  10        101.12         89.68        14.89 o                         
   8   4  10       3491.76       3434.22       129.37 o                         
 -10   5  10        266.01        236.71        29.10 o                         
  -9   5  10       6735.14       6704.03       112.45 o                         
  -8   5  10       2024.32       2056.47        51.05 o                         
  -7   5  10        212.93        184.34        13.51 o                         
  -6   5  10       5578.93       5533.73        71.45 o                         
  -5   5  10       4535.35       4539.66        57.68 o                         
  -4   5  10       2642.86       2567.17        39.11 o                         
  -3   5  10      24210.41      24274.29       160.79 o                         
  -2   5  10        153.80        184.19        10.92 o                         
  -1   5  10      10398.87      10593.41        85.56 o                         
   0   5  10       4373.41       4473.04        54.20 o                         
   1   5  10       1049.16       1000.26        24.29 o                         
   2   5  10       6735.74       6704.06        74.52 o                         
   3   5  10       3592.74       3693.99        58.17 o                         
   4   5  10        170.31        155.78        12.14 o                         
   5   5  10       7828.53       7854.24       113.67 o                         
   6   5  10         36.04         33.56        12.47 o                         
   7   5  10       5291.46       5127.55       116.95 o                         
   8   5  10        725.76        674.72        52.25 o                         
  -9   6  10       4283.72       4211.61        84.73 o                         
  -8   6  10         94.20         90.55        13.00 o                         
  -7   6  10      15798.05      15913.41       144.18 o                         
  -6   6  10        592.62        587.06        23.14 o                         
  -5   6  10      17485.27      17497.62       148.27 o                         
  -4   6  10        231.17        227.89        13.08 o                         
  -3   6  10       1566.27       1542.09        34.27 o                         
  -2   6  10        192.81        198.60        12.18 o                         
  -1   6  10       5134.99       5119.51        62.75 o                         
   0   6  10        360.40        358.76        16.17 o                         
   1   6  10      23593.00      23715.02       164.29 o                         
   2   6  10        136.45        110.35         9.55 o                         
   3   6  10      15100.39      15158.47       131.60 o                         
   4   6  10        264.85        271.02        15.79 o                         
   5   6  10       1594.72       1642.75        47.39 o                         
   6   6  10       2415.27       2324.24        58.60 o                         
   7   6  10        516.41        426.53        30.36 o                         
  -9   7  10       1758.26       1623.84        50.63 o                         
  -8   7  10       8538.77       8550.96       114.83 o                         
  -7   7  10        355.79        371.27        19.73 o                         
  -6   7  10      10724.41      10634.89       110.90 o                         
  -5   7  10       1845.03       1826.91        40.73 o                         
  -4   7  10       3934.36       3917.27        58.18 o                         
  -3   7  10       5446.28       5635.15        71.35 o                         
  -2   7  10        732.99        733.40        24.10 o                         
  -1   7  10       6133.83       5960.53        74.40 o                         
   0   7  10       8846.18       8785.32        89.04 o                         
   1   7  10         55.79         42.38         7.90 o                         
   2   7  10      18917.10      18945.05       145.90 o                         
   3   7  10        806.03        801.25        26.42 o                         
   4   7  10       9267.94       9380.60       107.41 o                         
   5   7  10       1823.26       1879.98        47.05 o                         
   6   7  10         61.48         73.55        13.84 o                         
   7   7  10        552.80        609.38        38.22 o                         
  -9   8  10        833.14        843.23        34.58 o                         
  -8   8  10       1778.71       1797.56        50.65 o                         
  -7   8  10        425.72        443.65        25.64 o                         
  -6   8  10       1008.67        986.69        30.79 o                         
  -5   8  10        231.72        244.38        15.71 o                         
  -4   8  10       9865.12       9972.27       105.93 o                         
  -3   8  10        255.98        249.03        15.54 o                         
  -2   8  10      13797.29      13861.23       147.43 o                         
  -1   8  10        629.39        599.28        22.47 o                         
   0   8  10       9877.10       9719.57       103.36 o                         
   1   8  10        740.56        803.21        25.57 o                         
   2   8  10         16.30         17.25         8.40 o                         
   3   8  10       2186.13       2198.63        46.63 o                         
   4   8  10       4557.40       4345.49        70.59 o                         
   5   8  10         52.91         46.54        10.92 o                         
   6   8  10      12881.37      13206.70       225.87 o                         
   7   8  10        297.27        236.97        25.77 o                         
  -8   9  10       2068.04       2099.36        56.09 o                         
  -7   9  10         71.24         78.32        12.54 o                         
  -6   9  10       1443.97       1448.60        40.38 o                         
  -5   9  10       3885.21       3828.24        66.58 o                         
  -4   9  10       1093.65       1064.45        33.48 o                         
  -3   9  10       8635.96       8896.51       102.50 o                         
  -2   9  10          4.19         25.52         7.68 o                         
  -1   9  10      12478.39      12279.30       124.60 o                         
   0   9  10       1500.59       1583.03        38.76 o                         
   1   9  10       1120.21       1110.70        29.98 o                         
   2   9  10       3488.32       3446.50        56.21 o                         
   3   9  10       1026.61       1044.41        32.65 o                         
   4   9  10       1842.68       1868.50        47.01 o                         
   5   9  10      11078.34      10866.46       138.86 o                         
   6   9  10         90.65        108.71        17.73 o                         
  -8  10  10        529.84        480.51        27.69 o                         
  -7  10  10       8254.79       8263.76       114.66 o                         
  -6  10  10        181.08        138.75        13.66 o                         
  -5  10  10       4133.06       4044.55        67.17 o                         
  -4  10  10       2343.65       2326.61        49.84 o                         
  -3  10  10        323.02        315.31        19.29 o                         
  -2  10  10       3498.80       3470.00        61.75 o                         
  -1  10  10       2293.82       2330.58        50.95 o                         
   0  10  10        200.70        219.63        15.86 o                         
   1  10  10      14231.61      14129.50       129.65 o                         
   2  10  10       1040.01       1062.71        34.24 o                         
   3  10  10       8977.46       9007.36       120.25 o                         
   4  10  10       1252.11       1241.23        41.36 o                         
   5  10  10       2630.75       2636.01        62.06 o                         
   6  10  10       1496.66       1473.20        56.22 o                         
  -7  11  10          6.65        -12.63        12.63 o                         
  -6  11  10       8516.77       8731.71       115.74 o                         
  -5  11  10         44.48         42.32        10.45 o                         
  -4  11  10       3006.69       3090.98        64.30 o                         
  -3  11  10        252.28        263.06        19.16 o                         
  -2  11  10        202.63        205.51        18.46 o                         
  -1  11  10        220.46        231.18        16.56 o                         
   0  11  10      10068.99      10288.73       121.49 o                         
   1  11  10       1649.75       1668.82        47.09 o                         
   2  11  10      12383.12      12137.45       140.73 o                         
   3  11  10         38.60         33.60        11.55 o                         
   4  11  10       2826.66       2863.68        63.82 o                         
   5  11  10       1507.50       1560.27        48.76 o                         
  -7  12  10       2005.17       2123.66        72.32 o                         
  -6  12  10        338.69        320.97        22.23 o                         
  -5  12  10       2628.35       2680.91        62.61 o                         
  -4  12  10       7319.87       7377.69       106.52 o                         
  -3  12  10        179.40        180.48        17.43 o                         
  -2  12  10      10311.95      10301.52       121.91 o                         
  -1  12  10       1784.24       1828.76        47.03 o                         
   0  12  10       2969.48       3069.87        60.97 o                         
   1  12  10       4261.92       4285.83        76.69 o                         
   2  12  10         64.68         46.15        11.82 o                         
   3  12  10        824.73        794.85        35.40 o                         
   4  12  10       6427.62       6418.66       116.09 o                         
   5  12  10         61.33         78.79        19.78 o                         
  -6  13  10        124.16        138.16        20.69 o                         
  -5  13  10       6036.39       5956.99       103.09 o                         
  -4  13  10        189.50        177.40        18.23 o                         
  -3  13  10      17155.73      17188.74       179.37 o                         
  -2  13  10          0.59          8.46        10.83 o                         
  -1  13  10       9130.30       8930.04       119.53 o                         
   0  13  10         52.52         49.40        12.58 o                         
   1  13  10        663.33        666.95        31.75 o                         
   2  13  10        359.00        403.05        25.79 o                         
   3  13  10       3850.18       3801.59        80.94 o                         
   4  13  10        815.01        832.04        43.19 o                         
  -5  14  10       5144.43       5178.65       120.35 o                         
  -4  14  10       2549.44       2512.06        65.86 o                         
  -3  14  10        440.76        414.59        28.65 o                         
  -2  14  10       3062.64       2953.35        65.64 o                         
  -1  14  10       3377.79       3384.76        71.98 o                         
   0  14  10        691.56        679.16        33.04 o                         
   1  14  10       5652.36       5692.92       104.14 o                         
   2  14  10          9.71         14.90        13.63 o                         
   3  14  10       5176.59       5049.23       144.12 o                         
  -3  15  10        502.73        503.09        34.16 o                         
  -2  15  10        707.71        670.12        33.00 o                         
  -1  15  10       1250.90       1283.09        46.94 o                         
   0  15  10       6879.48       6783.57       112.71 o                         
   1  15  10         50.79         61.73        26.25 o                         
  -9   0  11       2087.61       2018.66        66.28 o                         
  -7   0  11      15633.29      15371.93       181.17 o                         
  -5   0  11      21385.17      20960.21       192.09 o                         
  -3   0  11        206.82        212.19        14.58 o                         
  -1   0  11       6037.23       6305.54        86.77 o                         
   1   0  11      21267.84      21503.15       193.81 o                         
   3   0  11      13163.27      13540.69       197.65 o                         
   5   0  11       1873.27       1984.18        88.53 o                         
   7   0  11       1262.84       1055.66        73.88 o                         
 -10   1  11         14.06         23.45        13.89 o                         
  -9   1  11       4254.74       4226.49        68.41 o                         
  -8   1  11       4693.44       4545.69        67.20 o                         
  -7   1  11       2597.62       2599.30        44.56 o                         
  -6   1  11       9841.33       9784.64        88.85 o                         
  -5   1  11       2199.88       2288.97        38.25 o                         
  -4   1  11       8001.21       7984.05        67.27 o                         
  -3   1  11       8918.80       8981.50        73.60 o                         
  -2   1  11        227.96        272.40        12.22 o                         
  -1   1  11      12103.65      12198.27        96.11 o                         
   0   1  11       2146.11       2221.14        32.98 o                         
   1   1  11        934.69        974.68        21.59 o                         
   2   1  11      14806.50      14913.02       114.07 o                         
   3   1  11       2727.61       2726.79        47.82 o                         
   4   1  11       6774.08       6738.05        96.58 o                         
   5   1  11       5262.72       5102.30        99.10 o                         
   6   1  11        111.22         95.93        16.95 o                         
   7   1  11       5189.78       5188.32       112.66 o                         
 -10   2  11       9384.16       9255.34       136.57 o                         
  -9   2  11         19.38         31.06        11.08 o                         
  -8   2  11       5233.94       5103.06        70.07 o                         
  -7   2  11         13.82         26.95         7.74 o                         
  -6   2  11        383.63        413.83        16.47 o                         
  -5   2  11        236.45        255.35        13.41 o                         
  -4   2  11      12020.43      11967.19        95.27 o                         
  -3   2  11         96.25         95.12         7.36 o                         
  -2   2  11      25375.61      25435.18       168.70 o                         
  -1   2  11       2687.62       2648.15        38.85 o                         
   0   2  11      11433.75      11451.69        87.79 o                         
   1   2  11        240.02        245.70        11.90 o                         
   2   2  11        332.49        336.03        15.01 o                         
   3   2  11       1524.34       1538.00        36.53 o                         
   4   2  11      10338.08      10182.48       128.21 o                         
   5   2  11       1940.45       1928.77        55.66 o                         
   6   2  11      11364.89      11423.88       163.43 o                         
   7   2  11        211.82        149.78        21.41 o                         
 -10   3  11          4.40         -0.64        16.61 o                         
  -9   3  11       4929.11       4769.78        82.52 o                         
  -8   3  11       2146.68       2125.89        43.32 o                         
  -7   3  11        378.19        391.45        17.95 o                         
  -6   3  11       9251.00       9209.08        92.62 o                         
  -5   3  11       3811.71       3712.64        53.21 o                         
  -4   3  11       2926.65       2948.18        42.10 o                         
  -3   3  11       6907.44       6998.09        67.00 o                         
  -2   3  11        682.98        667.81        19.39 o                         
  -1   3  11      15001.60      14899.22       118.03 o                         
   0   3  11       5503.85       5454.51        59.34 o                         
   1   3  11       8575.37       8475.48        85.09 o                         
   2   3  11       5040.06       5019.22        63.78 o                         
   3   3  11         94.14         98.94        10.39 o                         
   4   3  11       3023.59       3130.35        66.01 o                         
   5   3  11       6028.75       6140.41       117.20 o                         
   6   3  11        399.50        375.35        27.98 o                         
   7   3  11       6079.88       6260.06       125.37 o                         
  -9   4  11       2856.76       2778.75        66.80 o                         
  -8   4  11        261.00        242.46        16.76 o                         
  -7   4  11      12516.96      12437.85       111.72 o                         
  -6   4  11         91.84         78.45        10.17 o                         
  -5   4  11      13479.34      13262.62       113.76 o                         
  -4   4  11          8.33         13.26         5.71 o                         
  -3   4  11       5083.80       5101.62        55.63 o                         
  -2   4  11        271.20        305.71        13.46 o                         
  -1   4  11        378.94        424.86        14.91 o                         
   0   4  11       2247.58       2274.55        37.87 o                         
   1   4  11      14819.45      14736.35       122.92 o                         
   2   4  11        701.89        615.62        21.46 o                         
   3   4  11      26206.64      25996.99       196.53 o                         
   4   4  11        329.32        322.98        21.42 o                         
   5   4  11       7783.43       7814.35       120.46 o                         
   6   4  11        214.51        230.86        23.00 o                         
   7   4  11        180.84        154.11        24.94 o                         
  -9   5  11       2071.62       1927.57        58.67 o                         
  -8   5  11       6069.77       5907.62        87.80 o                         
  -7   5  11         49.71         54.21         9.84 o                         
  -6   5  11      11841.00      11671.60       111.97 o                         
  -5   5  11        406.96        416.23        19.17 o                         
  -4   5  11       5423.40       5333.79        60.35 o                         
  -3   5  11       5972.51       5909.38        64.72 o                         
  -2   5  11         35.27         44.48         6.62 o                         
  -1   5  11       4382.61       4347.48        51.75 o                         
   0   5  11       5524.75       5695.39        64.79 o                         
   1   5  11       2952.86       2989.24        45.99 o                         
   2   5  11      15571.43      15439.43       129.56 o                         
   3   5  11        365.12        391.74        19.83 o                         
   4   5  11      12376.51      12495.72       147.07 o                         
   5   5  11       1965.75       1944.80        55.17 o                         
   6   5  11        414.70        374.06        26.53 o                         
   7   5  11       3451.09       3452.78        89.20 o                         
  -9   6  11         10.34        -11.83        12.83 o                         
  -8   6  11       3345.80       3344.95        66.76 o                         
  -7   6  11       1415.56       1415.11        37.40 o                         
  -6   6  11          0.83          4.34         8.97 o                         
  -5   6  11       1782.24       1812.81        38.52 o                         
  -4   6  11       8892.62       8902.72        92.17 o                         
  -3   6  11        335.99        297.34        14.92 o                         
  -2   6  11      18334.33      18196.70       153.56 o                         
  -1   6  11        716.77        743.59        22.80 o                         
   0   6  11      15050.95      14791.17       128.81 o                         
   1   6  11       1593.81       1609.05        35.80 o                         
   2   6  11       1495.55       1574.89        35.85 o                         
   3   6  11        319.54        327.94        18.04 o                         
   4   6  11       2157.84       2123.12        47.48 o                         
   5   6  11          4.83          6.65        12.12 o                         
   6   6  11      15553.13      15591.77       190.30 o                         
   7   6  11         11.13         13.78        16.12 o                         
  -9   7  11       6773.53       6626.82       119.97 o                         
  -8   7  11       2232.44       2289.11        59.91 o                         
  -7   7  11       1836.24       1850.82        44.64 o                         
  -6   7  11       1351.31       1374.23        38.45 o                         
  -5   7  11       1131.25       1173.92        32.25 o                         
  -4   7  11       3249.79       3142.44        51.69 o                         
  -3   7  11      19649.78      19515.43       161.17 o                         
  -2   7  11        349.32        335.53        17.07 o                         
  -1   7  11      11811.47      11824.92       113.18 o                         
   0   7  11       1425.80       1325.46        33.60 o                         
   1   7  11       2323.90       2267.94        44.16 o                         
   2   7  11       4377.19       4415.14        67.49 o                         
   3   7  11        885.31        890.89        34.03 o                         
   4   7  11       3545.21       3559.11        63.32 o                         
   5   7  11       8498.29       8328.83       123.49 o                         
   6   7  11        426.61        396.80        26.66 o                         
  -8   8  11       1147.29       1152.28        41.52 o                         
  -7   8  11      10209.87      10353.79       128.20 o                         
  -6   8  11         30.83         36.96         9.77 o                         
  -5   8  11       9174.77       9206.32       104.55 o                         
  -4   8  11       2446.11       2502.94        48.48 o                         
  -3   8  11       2980.85       2995.52        55.55 o                         
  -2   8  11       2349.01       2383.55        46.87 o                         
  -1   8  11       4358.06       4153.77        64.48 o                         
   0   8  11         49.45         63.99         9.54 o                         
   1   8  11      16930.34      16908.14       145.46 o                         
   2   8  11        291.96        330.96        18.04 o                         
   3   8  11       9687.66       9460.72       115.78 o                         
   4   8  11        583.90        581.01        26.64 o                         
   5   8  11       3187.34       3242.56        76.21 o                         
   6   8  11       1007.44        982.56        46.43 o                         
  -8   9  11       5468.49       5545.36        95.47 o                         
  -7   9  11        701.69        669.63        31.63 o                         
  -6   9  11       9094.74       9136.20       110.16 o                         
  -5   9  11         40.53         50.79        10.98 o                         
  -4   9  11       8190.96       8395.39       100.39 o                         
  -3   9  11       2196.27       2197.99        48.24 o                         
  -2   9  11          0.22          6.47         8.33 o                         
  -1   9  11       4740.66       4607.23        72.77 o                         
   0   9  11       9268.38       9217.22       103.13 o                         
   1   9  11        881.00        934.08        28.43 o                         
   2   9  11      11834.06      11665.62       120.79 o                         
   3   9  11        126.33        103.91        13.28 o                         
   4   9  11       5089.04       4991.55        85.36 o                         
   5   9  11       1078.46       1050.28        44.40 o                         
   6   9  11        194.00        203.10        25.39 o                         
  -7  10  11       1777.24       1728.12        49.05 o                         
  -6  10  11          4.46         -1.03        10.78 o                         
  -5  10  11        828.59        803.53        31.13 o                         
  -4  10  11       6477.39       6450.89        94.82 o                         
  -3  10  11       1552.50       1533.61        44.50 o                         
  -2  10  11      14316.06      14335.26       155.84 o                         
  -1  10  11         93.11         76.28        12.19 o                         
   0  10  11       6293.98       6450.66        87.54 o                         
   1  10  11       1228.91       1285.88        38.32 o                         
   2  10  11         67.55         37.58        10.57 o                         
   3  10  11       1605.34       1596.73        45.89 o                         
   4  10  11       4285.27       4228.50        82.59 o                         
   5  10  11        351.52        329.50        24.47 o                         
  -7  11  11        526.67        509.21        30.93 o                         
  -6  11  11       2442.26       2460.62        57.58 o                         
  -5  11  11       3032.34       2961.73        63.50 o                         
  -4  11  11       1550.91       1544.04        47.98 o                         
  -3  11  11       6896.91       6989.98       104.02 o                         
  -2  11  11         12.08         10.26         9.28 o                         
  -1  11  11      10560.36      10561.48       125.90 o                         
   0  11  11        485.00        498.68        24.60 o                         
   1  11  11       2134.87       2208.72        55.67 o                         
   2  11  11       1206.14       1196.11        41.04 o                         
   3  11  11        749.34        733.14        34.10 o                         
   4  11  11        830.03        816.70        35.78 o                         
  -6  12  11        148.92        107.87        16.25 o                         
  -5  12  11       8196.94       8083.86       116.75 o                         
  -4  12  11        552.77        583.34        30.17 o                         
  -3  12  11       1349.96       1369.31        45.65 o                         
  -2  12  11       2023.00       1970.07        50.29 o                         
  -1  12  11        490.94        444.82        24.37 o                         
   0  12  11       1640.50       1571.99        46.19 o                         
   1  12  11       5035.13       5048.31        86.06 o                         
   2  12  11        956.61        963.48        39.80 o                         
   3  12  11       8574.10       8671.92       126.69 o                         
   4  12  11       1225.01       1263.27        47.88 o                         
  -5  13  11          8.35         13.47        14.56 o                         
  -4  13  11       2626.77       2588.74        65.15 o                         
  -3  13  11        538.53        514.52        29.55 o                         
  -2  13  11         19.42         19.13        11.98 o                         
  -1  13  11        327.90        304.32        21.80 o                         
   0  13  11       2941.66       2828.28        70.46 o                         
   1  13  11        228.78        214.64        19.64 o                         
   2  13  11       8814.16       9053.04       176.80 o                         
   3  13  11          2.13          2.15        15.91 o                         
  -4  14  11       1822.44       1810.11        89.84 o                         
  -3  14  11        207.58        141.56        17.58 o                         
  -2  14  11       5094.95       4841.38        90.90 o                         
  -1  14  11        283.90        197.28        19.42 o                         
   0  14  11       4799.85       4751.80        92.16 o                         
   1  14  11       1767.17       1762.57        61.26 o                         
  -8   0  12       4477.67       4240.70       101.15 o                         
  -6   0  12        603.39        597.64        30.46 o                         
  -4   0  12        953.03       1038.69        32.70 o                         
  -2   0  12      12692.11      12922.19       150.53 o                         
   0   0  12      18620.43      18829.48       181.79 o                         
   2   0  12       2136.17       2113.60        66.62 o                         
   4   0  12       5612.86       5813.06       130.46 o                         
   6   0  12      10497.16      10823.75       287.04 o                         
  -9   1  12       4719.06       4683.58        73.86 o                         
  -8   1  12       1406.61       1392.84        37.79 o                         
  -7   1  12       1605.83       1591.66        37.60 o                         
  -6   1  12       4320.58       4234.39        58.86 o                         
  -5   1  12        820.02        760.43        24.12 o                         
  -4   1  12       5053.99       5142.58        58.02 o                         
  -3   1  12       2295.50       2361.07        37.45 o                         
  -2   1  12       4938.58       5053.51        58.46 o                         
  -1   1  12      21419.56      21479.65       150.73 o                         
   0   1  12         52.60         52.48         6.65 o                         
   1   1  12       4083.90       4186.04        53.68 o                         
   2   1  12       8538.64       8811.12        91.97 o                         
   3   1  12         10.13         15.59         8.59 o                         
   4   1  12       9178.84       9343.59       140.17 o                         
   5   1  12       4406.64       4359.17        94.29 o                         
   6   1  12       1608.65       1762.32        63.68 o                         
   7   1  12       5831.59       5955.90       129.12 o                         
  -9   2  12        659.01        643.87        27.36 o                         
  -8   2  12         25.87         24.27         9.27 o                         
  -7   2  12      11314.08      11227.08       107.51 o                         
  -6   2  12        121.27        105.73        10.10 o                         
  -5   2  12      12745.42      12628.03       114.29 o                         
  -4   2  12        430.64        414.46        16.36 o                         
  -3   2  12       8783.27       8823.25        83.02 o                         
  -2   2  12       1215.48       1235.08        27.40 o                         
  -1   2  12          5.97         15.25         6.42 o                         
   0   2  12       1179.03       1178.79        28.30 o                         
   1   2  12       9427.99       9599.68        94.26 o                         
   2   2  12         19.10         19.28         7.23 o                         
   3   2  12      19518.26      19892.89       177.56 o                         
   4   2  12          2.63         -0.56        11.84 o                         
   5   2  12       6287.75       6552.24       118.34 o                         
   6   2  12         87.86         89.11        15.61 o                         
   7   2  12          9.13         -7.69        17.48 o                         
  -9   3  12       2933.60       2937.89        67.51 o                         
  -8   3  12       5609.28       5529.47        73.95 o                         
  -7   3  12       1687.97       1685.00        40.18 o                         
  -6   3  12      13944.93      13788.04       119.51 o                         
  -5   3  12          9.26         18.44         8.01 o                         
  -4   3  12       8782.62       8667.96        85.01 o                         
  -3   3  12       5333.67       5371.97        60.68 o                         
  -2   3  12         37.51         50.66         8.51 o                         
  -1   3  12       5142.64       5215.20        61.87 o                         
   0   3  12       5628.24       5715.15        69.24 o                         
   1   3  12       5171.03       5263.05        67.22 o                         
   2   3  12      16344.68      16406.33       140.80 o                         
   3   3  12          2.09          5.76         9.74 o                         
   4   3  12       6138.96       6160.56       105.19 o                         
   5   3  12       2733.12       2786.18        70.30 o                         
   6   3  12        506.15        456.95        31.62 o                         
   7   3  12       5313.56       5289.27       141.49 o                         
  -9   4  12         37.80         25.56        13.59 o                         
  -8   4  12       8174.31       8064.00       104.63 o                         
  -7   4  12       1691.65       1697.17        39.82 o                         
  -6   4  12        526.25        580.74        22.55 o                         
  -5   4  12        108.78        124.61        10.59 o                         
  -4   4  12       8756.24       8776.53        82.21 o                         
  -3   4  12          7.03          2.18         6.73 o                         
  -2   4  12      20980.97      21379.28       154.68 o                         
  -1   4  12         34.43         42.28         7.36 o                         
   0   4  12      16676.13      16499.46       132.50 o                         
   1   4  12       1409.42       1432.41        33.88 o                         
   2   4  12       1627.36       1675.86        38.39 o                         
   3   4  12        785.75        754.76        31.49 o                         
   4   4  12        956.09        942.31        37.59 o                         
   5   4  12        165.48        140.56        20.67 o                         
   6   4  12       7095.26       7023.16       128.10 o                         
  -9   5  12       8170.99       7991.94       122.41 o                         
  -8   5  12       1166.71       1155.85        36.09 o                         
  -7   5  12       1616.18       1626.90        40.55 o                         
  -6   5  12       8163.23       8155.66        93.12 o                         
  -5   5  12        924.46        882.56        27.55 o                         
  -4   5  12       6012.61       5933.53        67.62 o                         
  -3   5  12      15858.48      15872.72       125.84 o                         
  -2   5  12         32.34         42.48         7.61 o                         
  -1   5  12      14564.18      14465.47       127.84 o                         
   0   5  12       6281.96       6064.31        71.75 o                         
   1   5  12       5333.78       5225.83        66.05 o                         
   2   5  12       3600.89       3736.82        58.80 o                         
   3   5  12         34.06         57.05        10.93 o                         
   4   5  12       2380.32       2343.35        57.23 o                         
   5   5  12       3514.50       3670.40        82.71 o                         
   6   5  12       1388.13       1402.73        55.00 o                         
  -9   6  12        531.68        492.07        36.74 o                         
  -8   6  12        379.93        399.36        23.42 o                         
  -7   6  12       6702.78       6691.86        87.80 o                         
  -6   6  12          1.66          8.22        10.08 o                         
  -5   6  12      16298.78      16217.25       153.18 o                         
  -4   6  12        221.02        217.77        13.96 o                         
  -3   6  12       5566.50       5715.73        69.78 o                         
  -2   6  12        371.16        407.28        18.76 o                         
  -1   6  12       1282.42       1241.35        31.73 o                         
   0   6  12       2137.93       2124.03        42.33 o                         
   1   6  12      11994.89      11791.63       116.83 o                         
   2   6  12          2.75         27.76         7.94 o                         
   3   6  12      10666.85      10559.66       126.92 o                         
   4   6  12        231.09        236.11        20.57 o                         
   5   6  12       5460.62       5476.39       103.66 o                         
   6   6  12       1385.85       1369.50        55.01 o                         
  -8   7  12       1855.11       1821.02        52.58 o                         
  -7   7  12        878.07        847.96        31.90 o                         
  -6   7  12       6096.32       6049.80        87.69 o                         
  -5   7  12        741.02        752.07        28.24 o                         
  -4   7  12       7798.49       7893.29        90.40 o                         
  -3   7  12       6506.75       6322.85        79.62 o                         
  -2   7  12       1831.37       1881.08        43.58 o                         
  -1   7  12       4607.68       4792.58        68.27 o                         
   0   7  12       2524.86       2489.08        47.56 o                         
   1   7  12       1652.01       1683.52        39.17 o                         
   2   7  12       9482.41       9678.46       112.32 o                         
   3   7  12         25.12         21.13        10.32 o                         
   4   7  12       9428.40       9341.39       134.96 o                         
   5   7  12        509.90        491.36        30.57 o                         
   6   7  12       1702.75       1578.50        66.34 o                         
  -8   8  12       5198.79       5104.15        91.69 o                         
  -7   8  12        530.85        531.04        27.91 o                         
  -6   8  12        331.71        307.56        19.87 o                         
  -5   8  12        937.30       1005.79        33.38 o                         
  -4   8  12       3290.29       3273.71        57.19 o                         
  -3   8  12       1333.07       1330.18        36.68 o                         
  -2   8  12      12399.87      12477.05       126.02 o                         
  -1   8  12         19.88         19.92         8.78 o                         
   0   8  12      11262.69      11582.08       116.10 o                         
   1   8  12        859.98        898.50        29.46 o                         
   2   8  12       2700.03       2623.92        54.16 o                         
   3   8  12       1780.49       1766.33        48.06 o                         
   4   8  12       2143.25       2086.72        52.46 o                         
   5   8  12        752.79        701.00        37.01 o                         
  -7   9  12       1940.92       1874.87        53.36 o                         
  -6   9  12        640.61        627.73        28.75 o                         
  -5   9  12         41.47         46.70        11.24 o                         
  -4   9  12       1531.65       1598.04        43.21 o                         
  -3   9  12       4893.06       4872.49        84.51 o                         
  -2   9  12        122.66        122.16        12.12 o                         
  -1   9  12      10078.55      10178.86       114.51 o                         
   0   9  12         11.92         54.23         9.98 o                         
   1   9  12       7112.92       7093.66        95.14 o                         
   2   9  12       2693.66       2680.60        56.20 o                         
   3   9  12          2.75         59.26        12.01 o                         
   4   9  12       3149.36       3232.29        73.76 o                         
   5   9  12       7043.32       7053.37       152.42 o                         
  -7  10  12       4757.74       4878.37        96.08 o                         
  -6  10  12         93.79        104.50        13.67 o                         
  -5  10  12       7581.76       7419.80       106.38 o                         
  -4  10  12        888.54        881.27        38.21 o                         
  -3  10  12       3454.05       3645.45        72.09 o                         
  -2  10  12       2429.52       2378.81        57.69 o                         
  -1  10  12        154.89        155.55        15.07 o                         
   0  10  12        768.72        808.05        29.53 o                         
   1  10  12       6182.74       6186.03        91.58 o                         
   2  10  12        438.92        379.18        22.45 o                         
   3  10  12      11679.83      11487.89       137.32 o                         
   4  10  12        946.66        971.88        39.61 o                         
  -6  11  12       8004.92       7913.16       115.62 o                         
  -5  11  12         71.88         41.42        13.11 o                         
  -4  11  12       8331.28       8317.90       122.83 o                         
  -3  11  12        224.14        258.86        21.82 o                         
  -2  11  12        636.97        648.61        27.66 o                         
  -1  11  12       1650.85       1595.99        46.84 o                         
   0  11  12       1922.33       1849.96        48.26 o                         
   1  11  12       1841.75       1875.66        53.01 o                         
   2  11  12      10705.22      10570.39       135.63 o                         
   3  11  12         66.88         60.28        14.42 o                         
  -5  12  12       2739.13       2645.64        66.74 o                         
  -4  12  12       1394.22       1428.31        48.16 o                         
  -3  12  12        851.50        871.23        37.19 o                         
  -2  12  12       7106.24       7110.75       103.18 o                         
  -1  12  12        151.79        126.44        13.89 o                         
   0  12  12       6717.75       6769.08       102.69 o                         
   1  12  12       1908.28       1984.47        56.55 o                         
   2  12  12        652.22        646.40        33.94 o                         
   3  12  12       1820.96       1786.08        70.26 o                         
  -4  13  12        531.91        422.44        42.69 o                         
  -3  13  12       5431.24       5372.43        94.99 o                         
  -2  13  12        238.11        194.65        19.85 o                         
  -1  13  12       8789.40       8677.54       122.72 o                         
   0  13  12        238.15        223.63        19.99 o                         
   1  13  12       2207.75       2300.15        63.27 o                         
  -9   0  13        164.96        131.67        31.60 o                         
  -7   0  13      12208.79      11890.89       177.48 o                         
  -5   0  13      20191.45      20035.50       246.80 o                         
  -3   0  13      16479.24      16320.92       174.49 o                         
  -1   0  13        298.79        291.60        19.89 o                         
   1   0  13       5868.84       6055.28       105.40 o                         
   3   0  13      12972.29      13394.34       207.03 o                         
   5   0  13       7547.03       7476.59       211.68 o                         
  -9   1  13       6230.49       6185.79        97.07 o                         
  -8   1  13       1831.04       1751.84        45.67 o                         
  -7   1  13       4403.50       4399.05        69.37 o                         
  -6   1  13       6483.04       6462.42        84.60 o                         
  -5   1  13         43.76         49.34         9.27 o                         
  -4   1  13       6273.98       6373.20        73.16 o                         
  -3   1  13       4341.74       4346.32        57.55 o                         
  -2   1  13       3878.91       3848.46        52.32 o                         
  -1   1  13       7730.86       7854.45        78.05 o                         
   0   1  13        805.66        808.45        23.10 o                         
   1   1  13       2869.50       2861.16        51.33 o                         
   2   1  13       8066.29       8323.18       101.92 o                         
   3   1  13        129.08        125.13        13.47 o                         
   4   1  13       6934.42       6969.73       111.65 o                         
   5   1  13        506.41        507.29        32.88 o                         
   6   1  13       2000.15       2064.50        71.53 o                         
  -9   2  13          3.13          9.49        19.64 o                         
  -8   2  13       8451.95       8481.00       104.98 o                         
  -7   2  13          4.21         15.49         8.93 o                         
  -6   2  13       3395.31       3340.62        53.77 o                         
  -5   2  13       1151.99       1165.81        32.83 o                         
  -4   2  13       1271.97       1268.83        30.93 o                         
  -3   2  13          3.33          9.81         6.81 o                         
  -2   2  13      16043.17      16025.38       134.13 o                         
  -1   2  13        433.81        432.67        17.64 o                         
   0   2  13      16459.06      16805.57       138.51 o                         
   1   2  13        442.80        438.71        19.61 o                         
   2   2  13       4612.34       4733.82        74.45 o                         
   3   2  13        574.27        529.40        25.70 o                         
   4   2  13        425.82        408.25        26.80 o                         
   5   2  13        283.05        246.58        23.65 o                         
   6   2  13       4699.21       4733.19       110.68 o                         
  -9   3  13       3509.38       3312.15        95.81 o                         
  -8   3  13        238.08        177.25        16.79 o                         
  -7   3  13        853.53        808.48        28.76 o                         
  -6   3  13       6385.58       6346.73        80.87 o                         
  -5   3  13        515.73        486.62        21.36 o                         
  -4   3  13       6989.81       7063.72        78.87 o                         
  -3   3  13       5392.62       5268.36        65.87 o                         
  -2   3  13       1506.30       1528.83        33.33 o                         
  -1   3  13      13273.94      13292.24       119.28 o                         
   0   3  13        926.41       1009.04        29.41 o                         
   1   3  13      10350.62      10444.31       107.44 o                         
   2   3  13       3172.59       3242.18        57.22 o                         
   3   3  13        255.46        273.47        22.82 o                         
   4   3  13       4369.67       4563.69        92.47 o                         
   5   3  13       4515.15       4491.37        99.79 o                         
   6   3  13       2250.82       2385.34        74.00 o                         
  -8   4  13        102.35         87.28        12.45 o                         
  -7   4  13       2618.74       2542.46        49.55 o                         
  -6   4  13          7.03         16.91         8.64 o                         
  -5   4  13      11709.44      11853.71       120.22 o                         
  -4   4  13         22.07         23.69         7.12 o                         
  -3   4  13      10824.30      10835.50       102.51 o                         
  -2   4  13        696.14        704.32        22.85 o                         
  -1   4  13        251.56        258.54        14.99 o                         
   0   4  13       1553.85       1490.84        34.63 o                         
   1   4  13       4595.31       4633.90        69.94 o                         
   2   4  13        221.70        238.86        17.39 o                         
   3   4  13      17237.92      17394.23       229.74 o                         
   4   4  13        118.93        117.34        16.84 o                         
   5   4  13       8586.75       8716.98       137.31 o                         
   6   4  13        348.43        299.64        30.89 o                         
  -8   5  13        645.84        575.35        28.83 o                         
  -7   5  13       1799.27       1740.58        45.57 o                         
  -6   5  13       5369.05       5465.01        77.59 o                         
  -5   5  13         52.08         30.91         8.94 o                         
  -4   5  13       8953.90       8933.42        93.47 o                         
  -3   5  13        835.70        848.06        25.29 o                         
  -2   5  13       2334.23       2380.48        47.85 o                         
  -1   5  13       5816.08       5901.42        78.68 o                         
   0   5  13       1591.34       1564.36        37.87 o                         
   1   5  13       4591.11       4758.36        69.89 o                         
   2   5  13       7805.25       7711.57        95.94 o                         
   3   5  13        147.83        124.53        16.82 o                         
   4   5  13       9275.71       9425.75       144.50 o                         
   5   5  13       1280.63       1188.36        48.14 o                         
  -8   6  13       7336.81       7406.52       109.13 o                         
  -7   6  13        671.03        624.54        28.07 o                         
  -6   6  13       1239.48       1234.92        38.49 o                         
  -5   6  13       1724.63       1844.87        46.43 o                         
  -4   6  13       1206.19       1209.78        34.25 o                         
  -3   6  13        865.15        830.43        26.20 o                         
  -2   6  13      12015.73      12099.80       119.39 o                         
  -1   6  13        462.89        477.92        21.23 o                         
   0   6  13      21283.64      21548.25       193.04 o                         
   1   6  13        426.94        460.27        22.50 o                         
   2   6  13       4925.56       4973.19        81.89 o                         
   3   6  13        440.79        420.09        25.26 o                         
   4   6  13         10.42         15.07        18.29 o                         
   5   6  13         45.52         17.00        15.27 o                         
  -8   7  13        294.32        262.16        25.96 o                         
  -7   7  13       4331.78       4381.81        77.35 o                         
  -6   7  13        769.70        732.91        30.30 o                         
  -5   7  13         20.78         31.72        10.82 o                         
  -4   7  13       2285.83       2246.55        49.87 o                         
  -3   7  13       7834.54       8051.73        98.45 o                         
  -2   7  13        376.91        409.71        21.75 o                         
  -1   7  13      11664.61      11808.21       131.07 o                         
   0   7  13         29.93         39.91         9.50 o                         
   1   7  13       5301.94       5297.07        77.73 o                         
   2   7  13       3270.15       3204.31        62.31 o                         
   3   7  13        205.31        205.34        18.60 o                         
   4   7  13       3268.58       3393.71        84.37 o                         
   5   7  13        732.51        752.35        40.03 o                         
  -7   8  13       4623.77       4533.77        79.10 o                         
  -6   8  13         68.76         39.33        12.21 o                         
  -5   8  13      14130.10      14062.17       145.78 o                         
  -4   8  13        578.28        557.33        24.47 o                         
  -3   8  13       6482.77       6560.21       106.55 o                         
  -2   8  13       1538.73       1562.05        43.59 o                         
  -1   8  13        299.97        283.95        18.48 o                         
   0   8  13        343.25        342.96        20.11 o                         
   1   8  13       5520.51       5509.41        83.94 o                         
   2   8  13        346.76        382.93        21.58 o                         
   3   8  13       6741.56       6631.72       108.45 o                         
   4   8  13         28.22         34.56        15.15 o                         
  -7   9  13        440.17        402.62        32.78 o                         
  -6   9  13       8241.64       8503.96       119.79 o                         
  -5   9  13        120.97        115.33        15.48 o                         
  -4   9  13      11792.58      11646.82       134.04 o                         
  -3   9  13       1406.36       1396.34        44.03 o                         
  -2   9  13       1546.23       1605.42        46.16 o                         
  -1   9  13       1764.79       1760.81        47.78 o                         
   0   9  13        947.07        955.12        32.41 o                         
   1   9  13       1234.99       1167.49        37.18 o                         
   2   9  13       5695.21       5695.87        89.09 o                         
   3   9  13        269.37        235.61        20.71 o                         
   4   9  13       5481.52       5356.82       114.52 o                         
  -6  10  13        965.14        958.32        43.70 o                         
  -5  10  13       1793.66       1764.85        54.43 o                         
  -4  10  13       2067.15       2057.27        57.91 o                         
  -3  10  13        681.43        718.94        31.49 o                         
  -2  10  13       6804.21       6751.18       111.18 o                         
  -1  10  13         17.23         18.66        12.04 o                         
   0  10  13       6471.89       6408.57        94.37 o                         
   1  10  13        890.80        849.79        35.19 o                         
   2  10  13       1700.41       1690.52        48.96 o                         
   3  10  13       1730.00       1765.21        55.82 o                         
  -5  11  13         20.87         21.34        14.92 o                         
  -4  11  13        637.64        648.73        32.13 o                         
  -3  11  13       1892.35       1888.77        50.47 o                         
  -2  11  13        124.61         94.97        13.94 o                         
  -1  11  13       9417.44       9324.17       123.78 o                         
   0  11  13         23.22         18.25        12.19 o                         
   1  11  13       6687.52       6621.47       105.02 o                         
   2  11  13        336.90        306.59        23.44 o                         
  -4  12  13         38.91          3.31        19.79 o                         
  -3  12  13       3884.47       3861.38        87.06 o                         
  -2  12  13       1372.17       1341.28        45.02 o                         
  -1  12  13        259.14        244.34        18.90 o                         
   0  12  13       3380.76       3449.27        76.39 o                         
   1  12  13       2000.59       1862.77        61.64 o                         
  -8   0  14       8511.15       8745.75       175.17 o                         
  -6   0  14       4069.91       4107.83       101.39 o                         
  -4   0  14         12.91         18.15        12.71 o                         
  -2   0  14      11891.26      11740.11       151.52 o                         
   0   0  14      20432.60      20910.32       239.14 o                         
   2   0  14      10450.30      10463.29       179.59 o                         
   4   0  14          2.02         18.22        19.84 o                         
  -8   1  14         76.78         66.84        12.57 o                         
  -7   1  14       5352.36       5200.15        83.55 o                         
  -6   1  14       3488.28       3375.28        62.50 o                         
  -5   1  14        608.28        511.75        26.03 o                         
  -4   1  14       8024.21       8236.71        93.05 o                         
  -3   1  14       1499.09       1474.66        34.45 o                         
  -2   1  14       6654.92       6655.84        79.81 o                         
  -1   1  14       8183.65       8312.76        87.13 o                         
   0   1  14          2.15          8.53         7.72 o                         
   1   1  14       8077.01       8073.69        95.83 o                         
   2   1  14       5848.11       5827.28        89.52 o                         
   3   1  14        724.84        719.92        31.25 o                         
   4   1  14       8721.67       8915.91       158.16 o                         
   5   1  14        167.62        114.25        17.91 o                         
  -8   2  14        481.42        457.58        25.78 o                         
  -7   2  14       2626.85       2705.02        57.46 o                         
  -6   2  14         11.54         10.75        10.47 o                         
  -5   2  14      16540.46      16228.87       162.12 o                         
  -4   2  14        103.68        112.77        11.13 o                         
  -3   2  14      12384.54      12266.59       118.61 o                         
  -2   2  14        142.40        143.42        11.78 o                         
  -1   2  14       1867.99       1807.95        40.41 o                         
   0   2  14          3.04         18.35         8.27 o                         
   1   2  14       2523.69       2572.97        52.51 o                         
   2   2  14        186.90        183.89        17.63 o                         
   3   2  14      14007.71      14245.24       179.31 o                         
   4   2  14         89.95         91.15        16.14 o                         
   5   2  14       9429.06       9474.08       163.35 o                         
  -8   3  14        205.37        184.98        17.41 o                         
  -7   3  14       4024.44       3980.59        71.66 o                         
  -6   3  14       5277.66       5314.66        80.75 o                         
  -5   3  14       1021.04       1016.35        33.89 o                         
  -4   3  14       8440.71       8564.08        96.72 o                         
  -3   3  14        601.72        610.26        22.73 o                         
  -2   3  14       1604.03       1642.16        39.28 o                         
  -1   3  14       5972.71       5869.94        77.32 o                         
   0   3  14         27.61         23.98         9.08 o                         
   1   3  14       5354.10       5381.44        80.05 o                         
   2   3  14       2116.63       2111.18        56.95 o                         
   3   3  14       1394.44       1344.71        48.95 o                         
   4   3  14       4505.51       4549.09       101.13 o                         
   5   3  14        524.29        495.01        34.11 o                         
  -8   4  14       9689.05       9570.64       133.19 o                         
  -7   4  14          4.76         13.09        10.68 o                         
  -6   4  14       4901.25       4899.88        76.43 o                         
  -5   4  14        514.71        532.28        23.81 o                         
  -4   4  14        891.23        899.03        28.88 o                         
  -3   4  14          9.55         28.37         8.25 o                         
  -2   4  14      11457.93      11495.24       122.07 o                         
  -1   4  14         42.50         50.10        10.04 o                         
   0   4  14      12074.76      12196.87       121.09 o                         
   1   4  14         41.17         48.07        10.09 o                         
   2   4  14       5187.12       5201.66        90.36 o                         
   3   4  14         95.37         77.28        14.94 o                         
   4   4  14        231.05        261.37        24.01 o                         
   5   4  14         66.95         71.71        16.92 o                         
  -7   5  14       4054.36       4003.34        73.92 o                         
  -6   5  14       2622.69       2690.39        57.68 o                         
  -5   5  14        305.37        285.38        18.44 o                         
  -4   5  14       3303.25       3310.86        58.97 o                         
  -3   5  14       5165.85       5202.92        74.18 o                         
  -2   5  14       1188.93       1223.92        35.14 o                         
  -1   5  14       7866.53       7976.23        97.04 o                         
   0   5  14         78.53         60.26        10.79 o                         
   1   5  14       5250.16       5381.77        79.29 o                         
   2   5  14        456.97        426.16        25.52 o                         
   3   5  14        989.39       1009.34        43.90 o                         
   4   5  14       1491.12       1561.32        60.65 o                         
   5   5  14        321.09        217.37        44.37 o                         
  -7   6  14       3271.42       3167.62        67.81 o                         
  -6   6  14        209.39        232.20        18.01 o                         
  -5   6  14      10138.82      10293.38       119.60 o                         
  -4   6  14         16.24         28.38         9.23 o                         
  -3   6  14       8957.01       8934.94       102.97 o                         
  -2   6  14        487.29        442.54        21.84 o                         
  -1   6  14        873.21        910.28        32.93 o                         
   0   6  14       1250.00       1244.15        39.28 o                         
   1   6  14       2517.49       2520.18        55.60 o                         
   2   6  14        219.38        222.82        20.47 o                         
   3   6  14       5570.92       5530.47       107.84 o                         
   4   6  14          0.50          1.10        15.78 o                         
  -7   7  14       1044.01       1011.23        44.57 o                         
  -6   7  14       4325.42       4283.95        76.35 o                         
  -5   7  14         26.50         11.98         9.86 o                         
  -4   7  14      10971.35      10792.35       126.71 o                         
  -3   7  14        924.99        998.80        33.50 o                         
  -2   7  14       4940.70       5107.27        82.75 o                         
  -1   7  14       1372.24       1402.60        43.57 o                         
   0   7  14         62.72         97.57        12.90 o                         
   1   7  14       1265.51       1337.94        41.51 o                         
   2   7  14       5101.82       4926.37        85.84 o                         
   3   7  14        504.30        545.98        33.43 o                         
   4   7  14       8713.15       8661.01       182.25 o                         
  -6   8  14       1647.86       1698.09        49.37 o                         
  -5   8  14       1408.84       1359.83        41.67 o                         
  -4   8  14         94.03         60.29        12.12 o                         
  -3   8  14       1404.16       1417.18        43.64 o                         
  -2   8  14       5185.08       5311.95        83.81 o                         
  -1   8  14        297.47        331.68        20.76 o                         
   0   8  14      11467.95      11491.28       132.54 o                         
   1   8  14        453.00        492.50        26.68 o                         
   2   8  14       7125.27       7210.40       108.41 o                         
   3   8  14        768.60        766.74        44.55 o                         
  -6   9  14        286.04        237.89        29.90 o                         
  -5   9  14       1059.45       1112.95        41.28 o                         
  -4   9  14       1408.81       1417.93        46.83 o                         
  -3   9  14       1268.66       1258.47        43.52 o                         
  -2   9  14       1078.25       1074.00        39.94 o                         
  -1   9  14       8510.54       8491.95       112.75 o                         
   0   9  14        125.17        122.26        13.87 o                         
   1   9  14      10899.66      10791.74       137.81 o                         
   2   9  14        703.65        719.99        34.45 o                         
   3   9  14       2082.93       2068.41        86.11 o                         
  -5  10  14       5741.14       5811.47       140.20 o                         
  -4  10  14         76.07         43.06        12.88 o                         
  -3  10  14       8578.60       8842.72       121.12 o                         
  -2  10  14       1758.53       1765.14        52.57 o                         
  -1  10  14       1785.94       1804.72        54.33 o                         
   0  10  14        459.11        441.37        28.36 o                         
   1  10  14        814.47        738.92        40.83 o                         
   2  10  14        999.66        951.15        58.49 o                         
  -3  11  14        100.32         89.67        15.17 o                         
  -2  11  14       4101.71       4095.84        80.44 o                         
  -1  11  14       1053.05       1009.75        39.19 o                         
   0  11  14         94.39         76.92        15.56 o                         
  -7   0  15       2968.51       2891.45        89.40 o                         
  -5   0  15      11623.58      11514.77       195.38 o                         
  -3   0  15       5897.17       6203.45       107.68 o                         
  -1   0  15       1362.09       1341.34        48.91 o                         
   1   0  15        371.22        390.38        30.39 o                         
   3   0  15       4030.86       3968.34       121.58 o                         
  -7   1  15       5590.16       5417.57        88.40 o                         
  -6   1  15       3808.90       3811.63        69.29 o                         
  -5   1  15        452.29        446.31        25.20 o                         
  -4   1  15       6185.96       6252.78        94.74 o                         
  -3   1  15        689.05        718.05        26.83 o                         
  -2   1  15       5212.30       5179.11        75.94 o                         
  -1   1  15       4902.12       5054.71        75.63 o                         
   0   1  15        193.55        167.14        14.00 o                         
   1   1  15       4499.65       4480.59        76.67 o                         
   2   1  15       1098.86       1053.03        36.82 o                         
   3   1  15       2612.66       2650.71        73.11 o                         
   4   1  15       6375.43       6436.96       133.79 o                         
  -7   2  15        124.09         99.36        13.26 o                         
  -6   2  15       5612.53       5577.15        87.62 o                         
  -5   2  15         85.60         64.31        12.68 o                         
  -4   2  15          4.52         23.50        10.49 o                         
  -3   2  15        435.73        483.18        21.02 o                         
  -2   2  15       6349.23       6383.54        86.63 o                         
  -1   2  15       1520.31       1442.29        38.52 o                         
   0   2  15      11035.03      11077.19       127.80 o                         
   1   2  15         77.57         69.05        11.92 o                         
   2   2  15       8122.35       8127.08       118.60 o                         
   3   2  15        668.08        696.84        39.22 o                         
   4   2  15       1051.97       1122.60        54.01 o                         
  -7   3  15       5639.58       5583.20        93.41 o                         
  -6   3  15       2244.77       2328.84        53.72 o                         
  -5   3  15       2011.75       2002.53        53.45 o                         
  -4   3  15       5064.83       5066.90        76.87 o                         
  -3   3  15        452.79        428.61        20.77 o                         
  -2   3  15       3104.80       3030.10        58.49 o                         
  -1   3  15       7419.32       7546.33       114.79 o                         
   0   3  15        325.57        377.70        22.07 o                         
   1   3  15       8377.80       8357.25       106.16 o                         
   2   3  15       1316.00       1416.96        48.53 o                         
   3   3  15       2376.02       2441.84        73.41 o                         
   4   3  15       2348.23       2385.34        74.67 o                         
  -7   4  15        571.69        548.44        29.01 o                         
  -6   4  15        413.56        428.57        24.26 o                         
  -5   4  15       6527.09       6675.48        93.26 o                         
  -4   4  15        227.36        241.53        17.97 o                         
  -3   4  15      16304.07      16184.90       152.55 o                         
  -2   4  15        133.51        121.22        12.80 o                         
  -1   4  15       5708.23       5696.46        81.01 o                         
   0   4  15        591.48        522.00        23.52 o                         
   1   4  15        601.84        632.02        28.92 o                         
   2   4  15         51.55         50.92        14.47 o                         
   3   4  15      10468.76      10364.33       151.33 o                         
   4   4  15        186.34        184.04        38.42 o                         
  -7   5  15       2045.97       2047.47        76.84 o                         
  -6   5  15       2117.04       2131.61        55.87 o                         
  -5   5  15        840.40        797.75        32.52 o                         
  -4   5  15       9715.24       9873.67       128.50 o                         
  -3   5  15         26.34         29.68        10.43 o                         
  -2   5  15       5741.70       5765.62        83.57 o                         
  -1   5  15       3073.74       3146.95        61.40 o                         
   0   5  15        694.67        728.06        29.77 o                         
   1   5  15       5845.34       6034.47        96.51 o                         
   2   5  15       3484.05       3584.77        86.03 o                         
   3   5  15       1750.97       1809.29        59.17 o                         
  -6   6  15       5749.60       5753.89        91.07 o                         
  -5   6  15        448.02        441.61        24.68 o                         
  -4   6  15        399.19        366.89        23.73 o                         
  -3   6  15        340.18        334.25        20.66 o                         
  -2   6  15       1982.23       1977.06        49.08 o                         
  -1   6  15          7.19          3.76        10.69 o                         
   0   6  15      12448.98      12562.32       143.14 o                         
   1   6  15         29.98         37.39        12.65 o                         
   2   6  15       9640.52       9728.82       153.39 o                         
   3   6  15         20.15         22.82        14.69 o                         
  -6   7  15        394.76        345.45        28.01 o                         
  -5   7  15       1013.62        975.56        37.58 o                         
  -4   7  15       3112.18       3058.06        70.18 o                         
  -3   7  15        568.55        524.58        26.24 o                         
  -2   7  15       2288.00       2303.22        58.06 o                         
  -1   7  15       4911.07       5020.20        93.27 o                         
   0   7  15        272.02        252.45        18.80 o                         
   1   7  15       7092.10       7025.88       109.37 o                         
   2   7  15        624.69        629.75        34.50 o                         
  -5   8  15       8051.76       8120.71       130.62 o                         
  -4   8  15        560.45        543.12        29.95 o                         
  -3   8  15       6038.29       6107.62        97.67 o                         
  -2   8  15        487.71        511.94        27.88 o                         
  -1   8  15       2047.10       2131.14        55.48 o                         
   0   8  15        703.27        647.46        29.80 o                         
   1   8  15         91.45         64.61        17.11 o                         
   2   8  15        992.95       1063.35        52.58 o                         
  -4   9  15       8927.01       8778.91       155.78 o                         
  -3   9  15        191.54        169.09        17.20 o                         
  -2   9  15       3177.63       3092.98        70.74 o                         
  -1   9  15        433.40        406.77        23.91 o                         
   0   9  15        493.80        501.94        29.39 o                         
   1   9  15       1311.83       1291.48        54.30 o                         
  -2  10  15       3351.40       3191.36        92.64 o                         
  -1  10  15        368.66        366.81        31.01 o                         
  -6   0  16       8806.11       8674.61       164.27 o                         
  -4   0  16       1851.22       1787.07        70.97 o                         
  -2   0  16       4912.47       5000.10       103.89 o                         
   0   0  16       8308.99       8476.62       189.21 o                         
   2   0  16      12942.07      12890.94       213.36 o                         
  -6   1  16        438.80        407.01        24.02 o                         
  -5   1  16       2982.57       2992.03        67.26 o                         
  -4   1  16       4114.75       4135.67        83.26 o                         
  -3   1  16        498.86        507.01        23.95 o                         
  -2   1  16       8875.98       9070.36       113.44 o                         
  -1   1  16       3276.62       3299.48        59.74 o                         
   0   1  16       1841.21       1828.63        49.27 o                         
   1   1  16       5567.68       5552.04        93.06 o                         
   2   1  16        654.24        681.56        33.96 o                         
   3   1  16       4292.81       4510.28       108.91 o                         
  -6   2  16         33.65         18.84        12.54 o                         
  -5   2  16       4972.28       4909.79        88.10 o                         
  -4   2  16          0.01        -10.63        10.99 o                         
  -3   2  16      11903.74      11800.22       133.29 o                         
  -2   2  16        183.26        173.92        15.54 o                         
  -1   2  16       6235.26       6447.50        95.61 o                         
   0   2  16        589.30        604.55        28.11 o                         
   1   2  16         67.18         82.26        14.24 o                         
   2   2  16         33.28         40.01        11.92 o                         
   3   2  16       3955.03       4212.04       149.68 o                         
  -6   3  16       2747.55       2691.53        61.76 o                         
  -5   3  16        739.72        750.61        33.68 o                         
  -4   3  16       5419.83       5405.66        91.58 o                         
  -3   3  16        128.82        101.14        12.48 o                         
  -2   3  16       3614.22       3518.46        64.69 o                         
  -1   3  16       4064.15       4080.90        73.84 o                         
   0   3  16        309.74        303.82        21.31 o                         
   1   3  16       6316.14       6309.87       116.39 o                         
   2   3  16        729.12        735.01        41.99 o                         
   3   3  16       2178.25       2229.88       224.86 o                         
  -6   4  16       5736.03       5705.69       117.41 o                         
  -5   4  16        202.13        161.01        19.01 o                         
  -4   4  16        592.30        563.49        28.87 o                         
  -3   4  16        228.26        208.85        15.37 o                         
  -2   4  16        334.88        300.46        19.00 o                         
  -1   4  16        209.34        156.07        14.89 o                         
   0   4  16       8830.25       8960.92       121.44 o                         
   1   4  16         73.81         67.94        13.76 o                         
   2   4  16       7612.20       7537.12       132.83 o                         
  -5   5  16       2510.04       2563.62        62.47 o                         
  -4   5  16       2426.90       2340.32        60.54 o                         
  -3   5  16          1.31         18.79        11.08 o                         
  -2   5  16        948.12        926.02        34.01 o                         
  -1   5  16       2870.55       2925.65        62.06 o                         
   0   5  16        255.53        270.97        20.63 o                         
   1   5  16       5751.99       5790.11       113.78 o                         
   2   5  16        381.46        355.04        29.76 o                         
  -5   6  16       4430.02       4357.66       113.97 o                         
  -4   6  16         71.37         65.94        14.44 o                         
  -3   6  16       8917.14       8852.97       113.29 o                         
  -2   6  16        109.27         99.33        13.90 o                         
  -1   6  16       4678.07       4820.63        87.76 o                         
   0   6  16       1871.62       1911.67        51.45 o                         
   1   6  16        275.41        244.22        22.54 o                         
  -4   7  16       7098.23       7057.31       130.58 o                         
  -3   7  16          8.27         30.12        13.03 o                         
  -2   7  16       7905.66       7909.36       115.94 o                         
  -1   7  16        282.98        248.15        19.55 o                         
   0   7  16       3245.35       3417.07        70.80 o                         
   1   7  16       1593.28       1588.32        69.04 o                         
  -3   8  16       1820.61       1920.94        76.74 o                         
  -2   8  16        595.26        603.59        36.57 o                         
  -1   8  16        338.69        341.40        26.15 o                         
  -5   0  17       5254.42       5009.71       179.50 o                         
  -3   0  17       9849.88       9567.55       189.74 o                         
  -1   0  17       6658.70       6733.97       139.76 o                         
   1   0  17       2007.31       2098.36        81.76 o                         
  -5   1  17        946.90        847.82        53.71 o                         
  -4   1  17       4376.32       4445.81        93.54 o                         
  -3   1  17         24.08         16.80        12.08 o                         
  -2   1  17       5079.21       5096.61        88.20 o                         
  -1   1  17       1046.16       1039.02        36.84 o                         
   0   1  17       1668.66       1609.49        49.86 o                         
   1   1  17       3641.31       3659.29        80.31 o                         
  -5   2  17         21.63         -9.68        17.38 o                         
  -4   2  17       2083.64       2063.03        60.51 o                         
  -3   2  17        213.03        207.27        17.17 o                         
  -2   2  17        453.00        405.78        24.79 o                         
  -1   2  17         42.29         35.35        17.62 o                         
   0   2  17       6043.57       6195.05       104.34 o                         
   1   2  17        166.80        151.20        19.62 o                         
  -4   3  17       1075.15       1007.48        43.16 o                         
  -3   3  17        267.57        256.19        19.10 o                         
  -2   3  17       4198.16       4180.87        79.99 o                         
  -1   3  17       1865.74       1936.72        52.99 o                         
   0   3  17       1846.73       1800.94        52.47 o                         
   1   3  17       6121.33       6253.80       155.45 o                         
  -4   4  17        104.70        103.91        24.11 o                         
  -3   4  17      10177.90      10319.24       127.28 o                         
  -2   4  17         22.41         15.17        11.75 o                         
  -1   4  17       9004.71       9052.46       126.08 o                         
   0   4  17        409.47        446.24        29.97 o                         
  -3   5  17        711.86        716.87        38.05 o                         
  -2   5  17       6684.78       6935.45       115.19 o                         
  -1   5  17        948.48        952.68        42.29 o                         
                                                                                
